# Supplementary material for: The microRNAs landscape of luminal B breast cancer cells in a three-dimensional microenvironment
Source: Hereditas. 2025 Oct 29;162:219. doi: 10.1186/s41065-025-00586-2 (PMC12574175; doi:10.1186/s41065-025-00586-2)
Supplement: Supplementary file 1 — Supplementary Material 1. [file 41065_2025_586_MOESM1_ESM.xlsx]

## Sheet: Supplementary S1
3D Culture vs 2D Culture BT474
ID	Fold Change	P-val	FDR P-val	Target Gene Symbols	Validated Gene Symbols	Transcript ID(Array Design)	Log2 Fold Change	Fold Change	P-val
20521811	-19.07	8.67e-11	8.22e-08	ACSS3; ADAMTS8; AKAP8; AKIP1; ANKRD17; ANKRD50; APP; APPL1; ARFGEF2; ARL6IP6; AZI2; BRAP; BTD; C15orf59; C19orf40; CALM1; CAMKK2; CCDC25; CD44; CDK13; CDKN2AIP; CHD4; COX6A1; COX6A1P2; CRAMP1L; CREB1; CXorf56; DCP2; DEK; DPH3; EIF4EBP2; EN2; EPHB1; EPT1; FAIM3; FAM13B; FAM84B; FANCF; FBXW7; FBXW8; FUT9; GLO1; GPBP1; GPR26; GTF2H5; HLA-DRB1; HSPA1B; IPO7; ITGBL1; KIAA0101; KIAA1211; KIAA1804; KIAA…	ACSS3; ADAMTS8; AKAP8; AKIP1; ANKRD17; ANKRD50; APP; APPL1; ARFGEF2; ARL6IP6; AZI2; BRAP; BTD; C15orf59; C19orf40; CALM1; CAMKK2; CCDC25; CD44; CDK13; CDKN2AIP; CHD4; COX6A1; COX6A1P2; CRAMP1L; CREB1; CXorf56; DCP2; DEK; DPH3; EIF4EBP2; EN2; EPHB1; EPT1; FAIM3; FAM13B; FAM84B; FANCF; FBXW7; FBXW8; FUT9; GLO1; GPBP1; GPR26; GTF2H5; HLA-DRB1; HSPA1B; IPO7; ITGBL1; KIAA0101; KIAA1211; KIAA1804; KIAA…	hsa-miR-664b-3p	-4.2532	-19.07	8.67e-11
20518834	-18.74	8.12e-10	4.14e-07	ABL2; ATCAY; ATM; CASP16; CCR4; CENPBD1; CRCP; CWC25; CXorf38; ENTPD4; GATAD1; GDPD1; GK5; GNE; HCAR1; HES2; HRH4; ITPRIPL2; KCNN1; LAIR1; LRPAP1; MAPK14; MCTS1; MEAF6; MFAP2; MON1B; MTMR9; MYADM; NFKBID; NT5C2; PIK3C2A; RAD51; RBM8A; RPL24; RRAD; RUNDC1; SCIMP; SH3D19; SLC1A5; SLC35E3; SLC35F5; SLC4A1; SMURF2; SS18L1; TM4SF5; TMEM186; TMOD3; TNFAIP8L1; TRAM2; TRIM65; TTPAL; UGT8; WFDC6; ZNF699	ABL2; ATCAY; ATM; CASP16; CCR4; CENPBD1; CRCP; CWC25; CXorf38; ENTPD4; GATAD1; GDPD1; GK5; GNE; HCAR1; HES2; HRH4; ITPRIPL2; KCNN1; LAIR1; LRPAP1; MAPK14; MCTS1; MEAF6; MFAP2; MON1B; MTMR9; MYADM; NFKBID; NT5C2; PIK3C2A; RAD51; RBM8A; RPL24; RRAD; RUNDC1; SCIMP; SH3D19; SLC1A5; SLC35E3; SLC35F5; SLC4A1; SMURF2; SS18L1; TM4SF5; TMEM186; TMOD3; TNFAIP8L1; TRAM2; TRIM65; TTPAL; UGT8; WFDC6; ZNF699	hsa-miR-4454	-4.228	-18.74	8.12e-10
20521785	-18.53	4.75e-05	0.002	AAK1; ACADSB; AGTRAP; ARL6IP6; B3GALT5; BRWD1; BTD; C1QTNF3; C7orf33; CACNG6; CAMKK2; CCT6A; CDC5L; CLDN1; COX10; DEK; DYNLT1; ECHDC1; EIF5; EMC3; EPB41L4B; EVC2; FAM63B; FGD4; HNRNPU; KATNAL1; KCNN3; KRTAP5-9; MAF; MAGEB4; MATR3; MTRNR2L1; MTRNR2L11; NOTCH2; NPEPPS; NUDT16; NUFIP2; PCSK1; RAB11FIP1; RPH3AL; SESN3; SH3TC2; SLC16A1; SPATA13; SUCO; SUGT1; TCEANC2; TMA16; TMCO1; TNRC6A; TOR1B; UBXN2…	AAK1; ACADSB; AGTRAP; ARL6IP6; B3GALT5; BRWD1; BTD; C1QTNF3; C7orf33; CACNG6; CAMKK2; CCT6A; CDC5L; CLDN1; COX10; DEK; DYNLT1; ECHDC1; EIF5; EMC3; EPB41L4B; EVC2; FAM63B; FGD4; HNRNPU; KATNAL1; KCNN3; KRTAP5-9; MAF; MAGEB4; MATR3; MTRNR2L1; MTRNR2L11; NOTCH2; NPEPPS; NUDT16; NUFIP2; PCSK1; RAB11FIP1; RPH3AL; SESN3; SH3TC2; SLC16A1; SPATA13; SUCO; SUGT1; TCEANC2; TMA16; TMCO1; TNRC6A; TOR1B; UBXN2…	hsa-miR-5100	-4.2118	-18.53	4.75e-05
20515591	-12.18	9.04e-08	1.54e-05	ABHD2; ABI2; ACAT1; ADK; AGPAT6; AIFM2; ALDOA; AMDHD2; AMER3; ANGPTL7; APBB2; APLP2; APP; ARHGEF26; ARL6IP6; ATAD1; ATF6B; ATP5G3; AUTS8; BACH1; BCAS4; BRD7; BTG2; BZW1; C1orf95; C20orf24; C2orf48; C3orf38; CAPN13; CAPN7; CCDC152; CCDC174; CCT7; CD200; CD276; CD81; CDCA4; CDKN1A; CDKN1B; CEP89; CISD1; CKB; CLCN2; CLUAP1; CMTM6; CNNM2; CNNM4; COPA; CRK; CSNK2A1; CTPS1; DDX3Y; DHCR24; DHCR7; DHX30;…	ABHD2; ABI2; ACAT1; ADK; AGPAT6; AIFM2; ALDOA; AMDHD2; AMER3; ANGPTL7; APBB2; APLP2; APP; ARHGEF26; ARL6IP6; ATAD1; ATF6B; ATP5G3; AUTS8; BACH1; BCAS4; BRD7; BTG2; BZW1; C1orf95; C20orf24; C2orf48; C3orf38; CAPN13; CAPN7; CCDC152; CCDC174; CCT7; CD200; CD276; CD81; CDCA4; CDKN1A; CDKN1B; CEP89; CISD1; CKB; CLCN2; CLUAP1; CMTM6; CNNM2; CNNM4; COPA; CRK; CSNK2A1; CTPS1; DDX3Y; DHCR24; DHCR7; DHX30;…	hsa-miR-1260b	-3.6064	-12.18	9.04e-08
20511558	-12.13	1.94e-09	8.04e-07	AASDHPPT; ACTN4; AFAP1; AGO3; APOPT1; ARRB2; B3GALT5; B4GALNT3; BRCC3; C15orf40; C9orf41; CARHSP1; CBLB; CHCHD3; CHRFAM7A; CTNNBIP1; CYP3A5; DCTN5; DNAAF3; ENTHD1; ESRRG; FAM13A; FGF10; FKTN; FUT4; GXYLT1; HIST1H2BD; HOOK3; IFNAR2; JMY; KIAA1644; KRTAP19-1; LAMTOR3; LILRA2; LINGO2; LRRC15; MANEAL; MCU; MDC1; MEMO1; MRPL45; MT1A; MYLIP; MYOCD; NAA50; NQO2; NRF1; NSD1; PANK1; PDF; PLA2G12A; PNPO; P…	AASDHPPT; ACTN4; AFAP1; AGO3; APOPT1; ARRB2; B3GALT5; B4GALNT3; BRCC3; C15orf40; C9orf41; CARHSP1; CBLB; CHCHD3; CHRFAM7A; CTNNBIP1; CYP3A5; DCTN5; DNAAF3; ENTHD1; ESRRG; FAM13A; FGF10; FKTN; FUT4; GXYLT1; HIST1H2BD; HOOK3; IFNAR2; JMY; KIAA1644; KRTAP19-1; LAMTOR3; LILRA2; LINGO2; LRRC15; MANEAL; MCU; MDC1; MEMO1; MRPL45; MT1A; MYLIP; MYOCD; NAA50; NQO2; NRF1; NSD1; PANK1; PDF; PLA2G12A; PNPO; P…	hsa-miR-2115-5p	-3.6005	-12.13	1.94e-09
	-11.25	2.25e-05	0.0012	ACTB; AGO2; ANTXR2; BCAS4; C17orf105; C6orf132; C9orf41; CAPZA2; CD1D; CD244; CDKAL1; CEBPG; CENPN; CLIC6; CORO2A; COX6B1; CRAMP1L; CYB561A3; DCTN6; EFCAB11; EIF4EBP1; ERP44; FAM168A; FLVCR1; FOS; GEMIN4; HSBP1; HSPA1B; HSPA4L; ICOSLG; INSIG1; IVD; JMJD1C; LILRB2; LUZP1; MACC1; METRN; MSRB1; MTDH; NAV1; NDOR1; NECAB3; NKX6-1; NUTM2E; OGFRL1; OGT; PLD5; PROSC; RNF165; RPS16; SCNN1G; SCRG1; SEPHS1;…	ACTB; AGO2; ANTXR2; BCAS4; C17orf105; C6orf132; C9orf41; CAPZA2; CD1D; CD244; CDKAL1; CEBPG; CENPN; CLIC6; CORO2A; COX6B1; CRAMP1L; CYB561A3; DCTN6; EFCAB11; EIF4EBP1; ERP44; FAM168A; FLVCR1; FOS; GEMIN4; HSBP1; HSPA1B; HSPA4L; ICOSLG; INSIG1; IVD; JMJD1C; LILRB2; LUZP1; MACC1; METRN; MSRB1; MTDH; NAV1; NDOR1; NECAB3; NKX6-1; NUTM2E; OGFRL1; OGT; PLD5; PROSC; RNF165; RPS16; SCNN1G; SCRG1; SEPHS1;…	hsa-miR-92a-3p	-3.4919	-11.25	2.25e-05
20529568	-9.83	3.86e-05	0.0017	AADACL3; ACAA2; ACAP2; ACBD7; ACOX1; ACTR2; ACVR1; ADAMTS4; AEN; AGAP9; AGO3; AGTRAP; AHR; AKAP5; AKNA; ALDOA; ALG9; ANAPC16; ANGEL2; ANGPT4; ANKFY1; ANP32E; APAF1; APBA1; APEX1; APOBEC3F; APOL2; APOL6; APPL1; APTX; AQP6; ARHGEF37; ARL5A; ARSK; ASB6; ATL3; ATP1B4; ATP5A1; ATP6V0A2; ATP6V0E1; ATP6V1A; ATP9A; AVL9; B4GALT7; BAZ2B; BPNT1; BRCC3; BRMS1L; BROX; BSND; BTBD19; BVES; BZW1; C10orf76; C11o…	AADACL3; ACAA2; ACAP2; ACBD7; ACOX1; ACTR2; ACVR1; ADAMTS4; AEN; AGAP9; AGO3; AGTRAP; AHR; AKAP5; AKNA; ALDOA; ALG9; ANAPC16; ANGEL2; ANGPT4; ANKFY1; ANP32E; APAF1; APBA1; APEX1; APOBEC3F; APOL2; APOL6; APPL1; APTX; AQP6; ARHGEF37; ARL5A; ARSK; ASB6; ATL3; ATP1B4; ATP5A1; ATP6V0A2; ATP6V0E1; ATP6V1A; ATP9A; AVL9; B4GALT7; BAZ2B; BPNT1; BRCC3; BRMS1L; BROX; BSND; BTBD19; BVES; BZW1; C10orf76; C11o…	hsa-miR-7977	-3.2972	-9.83	3.86e-05
20500462	-9.48	0.0005	0.0129	A1L4H1_HUMAN; AATF; ABCD1; ABHD7; ABI2; ACADS; ACP1; ACP5; ACSL1; ACSL4; ACTB; ACTL8; ACTRT3; ADAM23; ADAMTS18; ADAMTS9; ADMR; ADPRHL2; AFF1; AFF4; AGBL3; AGER; AGPAT6; AIM1L; ALOX12; ALOX15B; AMELY; AMOT; ANAPC7; ANGPT4; ANGPTL7; ANKAR; ANKRD38; ANKRD44; ANKS6; ANKZF1; ANUBL1; AP2A1; AP4M1; APH1A; APOLD1; AR; ARD1B; ARHGAP19; ARHGAP22; ARL4D; ARMC2; ARMC3; ARMC4; ATP13A5; ATP1A1; ATP1A4; ATP2A3;…	ACP1; ACSL1; ACSL4; ACTRT3; AFF1; AFF4; AMOT; ANGPTL7; AR; B4GALT5; B4GALT6; BAMBI; BCL2; BCL6; BCL9L; BDP1; C11orf74; C1orf123; C6orf201; CCDC108; CDK1; CDK6; CDKN2AIPNL; CLIP1; CPEB3; CREB1; CTGF; CUL5; CYR61; DDX5; DHCR24; DMXL2; DNAJA1; E2F1; E2F5; EGLN2; EID2B; ENPP4; ERBB2; ERBB3; ESRRG; ETF1; ETNK1; EZR; F2RL2; GM2A; GNAS; GOT1; GUCD1; HMGB3; HOXA11; ICK; IL24; IL32; IMPAD1; INPPL1; IPO7; …	hsa-miR-205-5p	-3.2449	-9.48	0.0005
20515637	-9.37	3.75e-07	4.44e-05	AIP; ARC; C10orf55; C2orf82; CASZ1; CTDNEP1; HMX1; INO80E; ISL2; LHFPL3; MIB2; MSX2; NPBWR1; PER1; PHLDA2; REPIN1; RNASEK; SIX5; UCK1; VDR; VGF; VWA7	AIP; ARC; C10orf55; C2orf82; CASZ1; CTDNEP1; HMX1; INO80E; ISL2; LHFPL3; MIB2; MSX2; NPBWR1; PER1; PHLDA2; REPIN1; RNASEK; SIX5; UCK1; VDR; VGF; VWA7	hsa-miR-3195	-3.228	-9.37	3.75e-07
20500455	-9.07	1.78e-06	0.0001	AARS2; ABCA6; ABCB9; ABCC11; ABHD12; ABI2; ABLIM2; ABO; ACE; ACF_HUMAN; ACVR2B; ADAMTS6; ADAMTSL3; AGXT2L1; AHRR; AKAP3; AKT3; ALDH16A1; ALDH3B2; ALOX5AP; ANGPT4; ANKK1; ANKRD11; ANKRD26; ANKRD35; ANKRD44; ANKRD7; ANXA13; AP2A1; AP4M1; APBA2; APCDD1; APOBEC3G; ARAF; ARHGEF10L; ARID3A; ARID5A; ARMC4; ARPC5; ARRB1; ART1; ART5; ARV1; ASCC1; ASMT; ATAD3B; ATE1; ATG5; ATP12A; ATP13A2; ATP1A2; ATP2B2; …	CCDC115; CCNB1IP1; CD276; CENPA; DYRK2; HIPK3; INPP5B; ITPR2; LZIC; MAD2L2; MRO; STOML2; TNF; TOR4A; TUBG1	hsa-miR-187-3p	-3.1811	-9.07	1.78e-06
20525578	-8.98	4.32e-07	5.02e-05	A1CF; AKR7A2; ARPP19; ATG2A; ATXN1; BTNL3; C1orf147; CHCHD5; CNKSR2; COL4A1; EXOC8; IL2RA; IRX2; LAIR1; LHFPL2; MACROD2; MAPK1; MARCH9; MDM2; MRPL52; MTMR4; NCOA3; POLR2D; RHOC; SLC4A1AP; SMNDC1; SOX17; SUN2; TJAP1; TSC22D2; TTC14; WTAP; ZDHHC5; ZNF598	A1CF; AKR7A2; ARPP19; ATG2A; ATXN1; BTNL3; C1orf147; CHCHD5; CNKSR2; COL4A1; EXOC8; IL2RA; IRX2; LAIR1; LHFPL2; MACROD2; MAPK1; MARCH9; MDM2; MRPL52; MTMR4; NCOA3; POLR2D; RHOC; SLC4A1AP; SMNDC1; SOX17; SUN2; TJAP1; TSC22D2; TTC14; WTAP; ZDHHC5; ZNF598	hsa-miR-6808-3p	-3.1667	-8.98	4.32e-07
20515603	-8.1	5.39e-06	0.0004	ABCC5; ADAMTS14; ADRA2B; AFF2; AGO2; AMOTL2; ANKRD45; ARHGEF2; ARIH1; ARRB1; ASCL2; ASPH; ATG2A; ATP6V1B1; B4GALT5; BARHL1; BNC2; BRIX1; C12orf49; C19orf47; C5orf24; C6orf106; CACNA1C; CALR; CARD10; CASKIN1; CBS; CC2D1B; CCDC50; CCDC77; CCL22; CDKN1B; CHST12; CITED4; CLIP1; CLSTN1; CPNE2; CREB3L2; CREBL2; CSTF2; CTC1; DAZAP2; DCAF7; DDX6; DIRAS1; DUSP7; DYRK1B; EFNA1; EIF5AL1; ELAVL3; ENTHD1; EVC…	ABCC5; ADAMTS14; ADRA2B; AFF2; AGO2; AMOTL2; ANKRD45; ARHGEF2; ARIH1; ARRB1; ASCL2; ASPH; ATG2A; ATP6V1B1; B4GALT5; BARHL1; BNC2; BRIX1; C12orf49; C19orf47; C5orf24; C6orf106; CACNA1C; CALR; CARD10; CASKIN1; CBS; CC2D1B; CCDC50; CCDC77; CCL22; CDKN1B; CHST12; CITED4; CLIP1; CLSTN1; CPNE2; CREB3L2; CREBL2; CSTF2; CTC1; DAZAP2; DCAF7; DDX6; DIRAS1; DUSP7; DYRK1B; EFNA1; EIF5AL1; ELAVL3; ENTHD1; EVC…	hsa-miR-3175	-3.0179	-8.1	5.39e-06
20503908	-7.56	0.0013	0.0301	A3GALT2; ABCF2; ABHD14B; ABHD2; ABI2; ABTB1; ACBD4; ACRBP; ACSL6; ACTN1; ADAM10; ADAMTS13; ADCYAP1R1; ADK; ADMR; ADORA1; AFF4; AFG3L1; AFG3L2; AGPAT6; AGTRAP; AHSG; AIFM2; AIG1; AMAC1; AMAC1L1; AMAC1L3; AMICA1; AMIGO3; AMOTL2; ANKFY1; ANKRD18A; ANKRD22; ANKRD65; ANTOL_HUMAN; AP2B1; AP2M1; APH1A; APOA4; APOBEC3B; APP; APTX; AQP7; ARFIP2; ARHGAP30; ARHGEF1; ARL6IP4; ARPC3; ARR3; ARSE; ARVCF; ASB16;…	ABCF2; ABHD2; ABI2; ACSL6; ADK; AFF4; AGPAT6; AGTRAP; AIFM2; AMOTL2; ANKFY1; ANKRD18A; ANKRD65; AP2B1; APP; ARSE; ASB16; ATP2B1; ATP9A; BBS5; BCAS4; BCL11B; BTN3A2; C18orf32; C20orf24; C21orf33; C2CD4B; C2orf48; C3orf36; CALCOCO2; CAMK2G; CAMK4; CCDC152; CCR4; CD200; CDCA8; CDK2; CELSR3; CEP89; CLIC5; CLUAP1; CMKLR1; CMTM6; COLGALT1; CRY2; CTNNB1; CYCS; DARS2; DDA1; DHCR24; DLEU1; DNAAF3; DNAJB13…	hsa-miR-532-3p	-2.9184	-7.56	0.0013
20500796	-6.55	3.7e-08	7.91e-06	ABCB10; ABCF3; ABHD14A; ABI2; ABTB1; ACACA; ACAT1; ACSS2; ACTN4; ADARB2; ADHFE1; ADSL; AFAP1; AGPAT2; AGTPBP1; AK2; AKAP4; ALDH1L1; ALKBH5; ALOX5; ALS2CR8; AMBP; AMPH; ANKFY1; ANKRD30A; ANKRD54; ANXA6; AP2M1; APOA2; APR2_HUMAN; AQP3; AQP7; ARAF; ARHGAP27; ARHGDIG; ARID1A; ARL6IP2; ARL8B; ARMC1; ARPC4; ARPC5; ARSI; ASB3; ASCC2; ASF1B; ASL; ATAD4; ATF5; ATG4D; ATG7; ATP5F1; ATP5S; ATP8B2; ATXN7L2; …	ABI2; ACTN4; AK2; ALKBH5; ANKFY1; ARMC1; ASB3; AURKA; BAZ2A; BUB1; C12orf5; C1QBP; C5ORF22; C6orf106; C6orf47; CCDC8; CDK12; CEP89; CIAO1; CLPB; COQ7; CPSF2; CTC1; DCAF7; DCTN5; DDAH1; DNAJB9; DYRK2; E2F6; EBAG9; ELMO2; ERBB2; FAM221B; GDF11; GXYLT1; HHLA1; IGFBP5; INO80D; IRF1; KDSR; KIAA1841; KLHL42; KMT2A; KRAS; LAMC1; LPCAT1; LSM14B; LYPLA1; LYRM2; LYST; MAP3K1; MAP3K3; MAPK8; MCL1; MED21; MR…	hsa-miR-193a-3p	-2.7115	-6.55	3.7e-08
20537626	-6.37	9.47e-08	1.57e-05			hsa-mir-6880	-2.6713	-6.37	9.47e-08
20517916	-6.11	0.0057	0.0923	AAK1; ANKRD13A; APBB2; APOA1; ASXL2; BBC3; BBS5; BTG2; C1RL; CAND1; CCNB1IP1; CCT6A; CDC23; CDC42SE1; CSGALNACT1; DIRAS1; DTHD1; FSCN1; GAS2L3; GOSR1; HDGF; IFRD1; ITFG3; JAKMIP3; KCTD15; KLHDC3; LFNG; MAN1C1; PCBD2; R3HDM4; RAB40C; RNF138; RNF41; RPL22; SLC16A1; SLC5A2; SLC6A8; SNAP29; TMTC3; TRIM25; ZFP91; ZNF460	AAK1; ANKRD13A; APBB2; APOA1; ASXL2; BBC3; BBS5; BTG2; C1RL; CAND1; CCNB1IP1; CCT6A; CDC23; CDC42SE1; CSGALNACT1; DIRAS1; DTHD1; FSCN1; GAS2L3; GOSR1; HDGF; IFRD1; ITFG3; JAKMIP3; KCTD15; KLHDC3; LFNG; MAN1C1; PCBD2; R3HDM4; RAB40C; RNF138; RNF41; RPL22; SLC16A1; SLC5A2; SLC6A8; SNAP29; TMTC3; TRIM25; ZFP91; ZNF460	hsa-miR-3663-3p	-2.6112	-6.11	0.0057
20504584	-5.77	1.53e-09	6.78e-07	ACACA; AKT1; ARGFX; ARL8B; CACNG8; CYP20A1; DCTPP1; ESYT2; HAUS3; HIPK3; KCNJ6; LGSN; MYRF; NDST1; P4HB; PPARGC1B; PRKD2; RAP1B; RCC2; REST; SPA17; TGFB2; TXNL1; VPS37B; WDR33; WTAP; ZNF609	ACACA; AKT1; ARGFX; ARL8B; CACNG8; CYP20A1; DCTPP1; ESYT2; HAUS3; HIPK3; KCNJ6; LGSN; MYRF; NDST1; P4HB; PPARGC1B; PRKD2; RAP1B; RCC2; REST; SPA17; TGFB2; TXNL1; VPS37B; WDR33; WTAP; ZNF609	hsa-miR-378d	-2.5286	-5.77	1.53e-09
20506815	-5.58	2.54e-07	3.27e-05	AGBL5; BSCL2; C4orf32; CLCN6; DNAJC10; DSN1; FAM89A; FHDC1; GAS7; GDI1; GNG12; GPR137C; GRK7; H2AFX; HIST1H2BD; ITPA; LAMTOR3; LCOR; LITAF; LONP2; MAP3K9; MED16; MFAP2; MYCN; MYO1C; NDRG1; NME6; PARVB; PLEKHA2; PNMA2; POTED; PSMD7; PTEN; RAB32; RFX7; ROBO1; SHISA9; SOD2; SOX17; SULT1B1; TNFAIP8L1; TVP23B; TVP23C; TXK; UBB; UFSP2; UTP18; VIM; ZNF790	AGBL5; BSCL2; C4orf32; CLCN6; DNAJC10; DSN1; FAM89A; FHDC1; GAS7; GDI1; GNG12; GPR137C; GRK7; H2AFX; HIST1H2BD; ITPA; LAMTOR3; LCOR; LITAF; LONP2; MAP3K9; MED16; MFAP2; MYCN; MYO1C; NDRG1; NME6; PARVB; PLEKHA2; PNMA2; POTED; PSMD7; PTEN; RAB32; RFX7; ROBO1; SHISA9; SOD2; SOX17; SULT1B1; TNFAIP8L1; TVP23B; TVP23C; TXK; UBB; UFSP2; UTP18; VIM; ZNF790	hsa-miR-1287-5p	-2.4803	-5.58	2.54e-07
20500735	5.35	2.53e-05	0.0012	A1A4W8_HUMAN; A4GNT; ABCB7; ABCC3; ABCC9; ABCD2; ABHD1; ABHD12B; ABHD3; ACAT2; ACBD5; ACP6; ACPL2; ACSL3; ACSL4; ACTR10; ACVR1; ADA; ADAM23; ADARB2; ADCK5; ADCY4; ADIG; ADM2; ADMR; ADRA1A; AFG3L2; AFTPH; AGO3; AGXT2; AHI1; AKIRIN2; AKR7A2; ALS2CR12; AMZ2_HUMAN; ANKAR; ANKRD32; ANKRD41; ANKRD50; ANKRD9; ANXA10; AP1G2; APOM; APOOL; APP; ARHGAP1; ARHGAP12; ARHGAP21; ARHGEF26; ARHGEF5; ARID1B; ARL17B…	ABCD2; ACBD5; ACP6; ACSL4; ACVR1; ADARB2; ADM2; AGO3; AKIRIN2; ANKRD50; ANKRD9; APP; ARHGAP1; ARHGAP12; ARHGEF26; ARL17B; ASB16; ATF7IP; ATG2B; ATMIN; ATP6V0D1; ATP6V1B2; ATP6V1C1; ATXN1; Acvr1; BLCAP; BMP3; BMPR2; BRWD1; BTBD3; BTF3L4; BTG1; C11ORF57; C16ORF70; C16orf45; C3orf18; C4orf36; CALM2; CAMSAP2; CAPRIN2; CBY1; CCDC137; CCNA2; CCND2; CCR6; CCT6A; CDADC1; CDCA4; CDK19; CDK2AP2; CDK4; CEP1…	hsa-miR-130a-3p	-2.4195	-5.35	2.53e-05
20500780	-5.27	0.0033	0.0611	A2A3T8_HUMAN; A4D194_HUMAN; AAR2; AATF; ABCA2; ABCB9; ABCD1; ABL1; ACADS; ACAN; ACHE; ACIN1; ACLY; ACTG1; ADAM17; ADAMTS10; ADCK2; ADCK5; AEBP1; AGAP3; AGO1; AGPAT3; AGPAT6; AIM1L; AKAP13; AKT2; ALDH6A1; ALYREF; ANGPT4; ANGPTL4; ANKHD1; ANKRD11; ANKRD13B; ANKRD56; ANKS6; ANKZF1; ANPEP; ANXA6; AP1B1; AP1GBP1; AP2A1; APOB; ARF5; ARHGAP22; ARHGEF39; ARHGEF4; ARMC10; ARPC1B; ARPC2; ARRB2; ARRDC1; ARR…	AAR2; AATF; ABL1; ACLY; ACTG1; ADAM17; AGAP3; AGO1; AGPAT3; AGPAT6; AKAP13; AKT2; ALDH6A1; ALYREF; ANKRD11; ARHGAP22; ARHGEF39; ARMC10; ARPC2; ARRB2; ARSK; ATAD3A; ATN1; ATP5A1; ATP5G1; ATP5G2; ATP5J2-PTCD1; AURKA; BACE2; BBC3; BID; BIN3; BIRC5; BTBD9; C11orf95; C1orf35; C21orf58; C9orf41; CALD1; CALR; CBS; CCT4; CCT6A; CD3EAP; CDK5RAP2; CENPB; CEP170B; CLK4; CNOT11; CNTROB; COG1; COX1; CRAMP1L; …	hsa-miR-149-5p	-2.3978	-5.27	0.0033
20506763	-5.25	0.0088	0.1266	ASPH; CD3EAP; CDR1; DCX; DHX33; FAM229B; GALK1; HHLA3; HIST1H2BF; HIST1H3H; KCTD10; L2HGDH; LGALSL; MRPL17; MTRNR2L10; MTRNR2L11; MTRNR2L3; MTRNR2L7; NNT; NUFIP2; ODF2L; ORC4; PARP1; PSMG2; REL; SEMA4D; SEMA6D; SLC28A1; WDR77; YWHAZ; ZFYVE9; ZNF107; ZNF678	ASPH; CD3EAP; CDR1; DCX; DHX33; FAM229B; GALK1; HHLA3; HIST1H2BF; HIST1H3H; KCTD10; L2HGDH; LGALSL; MRPL17; MTRNR2L10; MTRNR2L11; MTRNR2L3; MTRNR2L7; NNT; NUFIP2; ODF2L; ORC4; PARP1; PSMG2; REL; SEMA4D; SEMA6D; SLC28A1; WDR77; YWHAZ; ZFYVE9; ZNF107; ZNF678	hsa-miR-1225-5p	-2.3923	-5.25	0.0088
20500453	-5.1	2.71e-07	3.27e-05	A1CF; ABHD5; ACBD5; ACCN5; ACOT12; ACTR2; ADAM17; ADAMTS9; ADAMTSL3; ADH5; ADHFE1; ADI1; ADORA3; AHI1; AJAP1; AKAP5; AKR1C1; AKR7A3; AMBN; AMTN; ANAPC1; ANKHD1; ANKRA2; ANKRD13D; ANKRD27; ANUBL1; AOC2; APOLD1; APRV1_HUMAN; ARF6; ARL4D; ARMC4; ARMET; ARPC1A; ASB5; ASGR2; ATF2; ATP10D; ATP5S; ATP6V1D; ATXN2; BCDIN3D; BDP1; BFSP2; BMP5; BRD3; BRP44; BTBD9; BUB1B; C10orf63; C11orf56; C11orf73; C13orf…	A1CF; ACTR2; ADAMTS9; ANAPC1; ANKRD27; ARF6; ARL4D; ATP10D; BDP1; BRD3; C4ORF32; CC2D1B; CDK6; CHMP1B; CHST15; CLCN3; CLIC1; CLN8; COQ10B; CREBL2; CTNNB1; CYSTM1; DEFB107A; DEFB107B; DGKH; DLX4; DNAJB4; DYNC1LI2; E2F3; ENAH; ENDOU; EPC2; ESD; FAM3C; FEM1C; FNBP1; FSTL4; GABRB1; GFPT1; GPR137B; HEY2; HIAT1; HMGB2; HNRNPA1; HNRNPC; HNRNPR; INCENP; INTS8; ITGB1; KBTBD2; KCNT2; KCTD12; KIF23; KLHL31;…	hsa-miR-183-3p	-2.3505	-5.1	2.71e-07
20526178	-5.04	1.05e-06	9.01e-05	ACPP; ANK1; ANKRD45; ARL8A; BCL3; C10orf54; C10orf76; C16orf58; C19orf53; CALR; CAPN15; CCDC6; CCNY; CDKN1A; CLASP1; CXCL16; CYP2B6; DBT; DCX; DDA1; DDX39B; DFFA; FTSJ3; FXR2; GIGYF1; GRIN2D; GXYLT2; HEMK1; IGFBP4; IL2RB; KCNE3; KCNK3; KHSRP; KLF16; LAMC1; LY6E; MFRP; MID1IP1; NEDD9; NGFR; OTUB1; PHYKPL; PLA2G2C; PLEC; PNPLA6; POMGNT1; PPM1F; PPP6R1; PTPLAD2; PTPRF; PYGO1; QSOX1; RAB15; RAB2A; RA…	ACPP; ANK1; ANKRD45; ARL8A; BCL3; C10orf54; C10orf76; C16orf58; C19orf53; CALR; CAPN15; CCDC6; CCNY; CDKN1A; CLASP1; CXCL16; CYP2B6; DBT; DCX; DDA1; DDX39B; DFFA; FTSJ3; FXR2; GIGYF1; GRIN2D; GXYLT2; HEMK1; IGFBP4; IL2RB; KCNE3; KCNK3; KHSRP; KLF16; LAMC1; LY6E; MFRP; MID1IP1; NEDD9; NGFR; OTUB1; PHYKPL; PLA2G2C; PLEC; PNPLA6; POMGNT1; PPM1F; PPP6R1; PTPLAD2; PTPRF; PYGO1; QSOX1; RAB15; RAB2A; RA…	hsa-miR-7110-5p	-2.3334	-5.04	1.05e-06
20501177	-4.96	6.69e-05	0.0026	AARS; ABCC11; ABHD12; ABHD14A; ABI2; ACE; ACOT8; ACTG1; ADPRHL2; ADRB3; AES; AGR2; AGTPBP1; ALDH2; ALMS1; ALS2CR12; ALX3; ANKRD13D; ANKRD26; ANKRD35; ANKRD38; ANXA9; AQP8; ARD1A; ARF5; ARHGEF15; ARL6IP4; ARPC2; ARSG; ASAH3L; ASCL2; ASS1; ASZ1; ATP8B2; ATP9A; BAD; BCAN; BCCIP; BET3L; BOLA2; BOLA2B; BOP1; BPI; BRCA1; BRD8; BRUNOL5; C10orf111; C10orf95; C11orf31; C14orf93; C15orf39; C16orf33; C16orf…	ABI2; ACTG1; AGTPBP1; ALMS1; BRCA1; CA2; CCDC14; CENPN; CEP19; COX1; CSTF2T; DUSP18; DZIP1; EEF2; EIF2B1; EIF3C; EXOC8; FKBP4; GALNT2; GOLGA6L10; GOLGA6L4; GRAMD1B; GSTM5; HIST2H2BF; KIAA0319; KIRREL; KLRD1; MMP16; MRE11A; PFN1; PPP5C; PPP6R1; PUM1; RPL27A; SCARB2; SLC46A3; SMC1A; SRGAP1; SRPK1; SYK; TMEM97; USMG5; WIPF1; WIPF2; WIZ; ZNF621; ZNF793	hsa-miR-99b-3p	-2.3103	-4.96	6.69e-05
20501162	-4.62	1.07e-07	1.68e-05	A1L4H1_HUMAN; A4D226_HUMAN; ABCB5; ABLIM3; ABRA; ACP6; ACSL6; ADAM18; ADAMTS6; ADCY3; ADI1; AEBP1; AFP; AGTR1; AICDA; AKR1B10; AKR1CL1; ALDH1L1; AMOT; ANKRD17; ANKRD56; ANKZF1; ANP32B; AP4B1; APOBEC3A; APOBEC3B; APOL6; ARG2; ARHGAP28; ARHGAP29; ARHGAP4; ARMC2; ARMC9; ARP21_HUMAN; ARPC3; ARX; ASCC3; ASNSD1; ATAD5; ATM; ATXN3L; AURKC; B3GNT7; B3GNT8; BAI3; BBC3; BBS12; BBS9; BCCIP; BCOR; BEX1; BLNK…	APOL6; ATAD5; C11orf74; CDCA4; CEBPG; CKS2; CLIP1; COBLL1; CPS1; CS; CYP4F11; FCHO2; FOXC1; GLTSCR1; GRHL1; GRPEL2; HHIP; IGF2BP1; IL12RB2; KLF10; METTL7A; OLA1; OTX1; PLAG1; PLEKHG7; PMEPA1; PPA1; RGL2; SKIL; SLC5A8; SOD2; SOX17; SRXN1; SUB1; THAP5; UHMK1; WNT16; WWTR1; XBP1P1; YAE1D1; ZMAT4; ZNF117; ZNF138; ZNF254; ZNF431; ZNF639; ZNF675; ZNF90; ZNF99	hsa-miR-200a-5p	-2.2079	-4.62	1.07e-07
20500748	-4.57	4.61e-07	5.19e-05	A1BG; A1L4H1_HUMAN; ABCB10; ABCB8; ABCD4; ABCF1; ACAD8; ACBD4; ACCN5; ACE2; ACO1; ACOT7; ACOX1; ACP2; ACP5; ACTA1; ACTR6; ACVR2B; ADAM20; ADAM32; ADAMTS2; ADAMTS20; ADAMTS4; ADC; ADHFE1; ADMR; ADNP2; ADORA2B; ADORA3; ADRB1; AEBP1; AGBL4; AHNAK; AK3L2; ALB; ALDH3B2; ALS2CR16; AMOT; ANAPC7; ANGPTL5; ANGPTL7; ANK1; ANKAR; ANKRD21; ANKRD42; AP3S1; AP4E1; APBB2; APOA1BP; APOH; APOOL; AQP10; AQP11; AQP…	A1BG; ACVR2B; ADNP2; ANGPTL7; APOOL; ARL5B; ATXN7L1; BAP1; BICD2; BRD3; C18orf25; CCDC18; CCDC71L; CDC25A; CDC25C; CDV3; CDYL; CELF1; CHML; CLDND1; CLOCK; COX6B1; CTBP2; CYP1B1; DLX5; DNAJC28; DPY19L1; E2F3; EIF4E; ELAVL2; ELAVL4; ELMO2; EPHA2; EPHA7; ERBB2IP; ERO1L; FOG2; FUT11; GATA6; GLTSCR1L; GNA13; H2AFZ; HDGF; HNRNPAB; HNRNPD; HNRNPF; HOXB5; HSPA4; IPO5; JAG1; KEAP1; KIAA1147; KIAA1549; KIA…	hsa-miR-141-3p	-2.1922	-4.57	4.61e-07
20503907	-4.39	2.29e-06	0.0002	AAAS; ABCA3; ABCA6; ABHD9; ACAA1; ACADSB; ACBD4; ACSM1; ADAM30; ADAMTS7; ADC; ADCY5; ADIPOR1; ADM; ADSL; AGBL5; AHI1; AHSA2; AHSG; AKNA; ALOX15; ALPK1; ALS2CR7; AMAC1; AMBN; ANAPC10; ANAPC11; ANGPTL4; ANK3; ANKRD1; ANKRD10; ANKRD24; ANKS1B; ANP32C; APLP2; ARHGAP25; ARID4B; ARID5A; ARL6IP2; ARPM1_HUMAN; ARSG; ASB9; ASCC3; ATP2B3; ATP6V1D; ATXN10; AUP1; AVEN; AVIL; B3GALT4; B3GAT3; BCAS2; BCDIN3; B…	ACADSB; BEST3; C18orf32; C5orf45; CASP16; CCR2; CCSER2; CD55; CPNE1; DENND1B; EPGN; FAM102B; GJD3; GSTO2; HSPA14; IGFBP5; IYD; KIAA1467; KLRD1; LRPPRC; MAN2A1; METTL20; MON1B; NCBP2; NOM1; NPFFR1; PIGG; POLR2D; RAB3C; RBPJ; RCAN3; RNF41; RUNX3; SPIN4; SPINT3; STXBP2; TAB1; TBC1D22A; TENM4; THSD7A; TMEM192; TRAPPC2P1; TRIOBP; TTC33; UBE3C; UCHL3; VHL; VTI1A; YARS; ZFHX3; ZNF417; ZNF662	hsa-miR-532-5p	-2.1342	-4.39	2.29e-06
20501201	-4.2	0.0003	0.008	15E2_HUMAN; A2A368_HUMAN; A2M; ABCB11; ABCF3; ABCG5; ACACB; ACAD11; ACIN1; ACTG2; ACTR6; ACY1; ADAM20; ADAM23; ADAMTS15; ADAMTS17; ADCYAP1; ADH5; ADHFE1; ADORA2B; AGBL1; AGBL4; AGPAT6; AGPAT7; AGXT2; AJAP1; ALDH4A1; ALG13; ALS2CR13; AMBN; AMFR; AMOT; ANGPTL4; ANGPTL7; ANK3; ANKAR; ANKHD1; ANKRD27; ANKRD35; ANKRD40; ANKRD5; ANXA9; AP3S2; APOBEC4; APOH; APOO; APRT; ARAF; ARD1A; ARHGAP24; ARHGAP29; …	ANKRD40; ASGR1; C16orf58; CCNT1; CDK2; CERS4; CHD1; CT62; CYLD; DAZAP2; DCDC2; DCLK3; EFNA5; ERGIC2; EWSR1; FAM104A; FAXC; GCM2; GDF7; GPRC5A; HHIPL1; HSP90AA1; IKZF5; IVNS1ABP; KCNK5; KCNN3; LOH12CR1; LONRF2; LYPD6; NOMO3; NPEPPS; NTM; OMA1; PLEKHG3; POLR3G; PPIC; PRDX3; PRRG4; QSER1; RAX; RICTOR; RPS6KB1; SCRT1; SFXN4; SIX1; SLC35G1; SP140L; SRSF7; SSRP1; TECPR2; TMF1; ZBTB10; ZBTB44; ZNF326; Z…	hsa-miR-362-5p	-2.0704	-4.2	0.0003
20501295	-4.17	0.0002	0.0073	A1A5D9_HUMAN; AADACL4; AAK1; ABCA3; ABCF1; ABLIM2; ABP1; ABTB1; ACACA; ACBD4; ACE; ACLY; ACOT7; ACOT8; ACTN4; ADAMTS12; ADAMTSL2; ADARB1; ADCK2; ADCK5; ADCYAP1; ADRBK1; AEBP1; AGFG2; AGMAT; AHSA1; AIFM3; AKR1CL2; ALDH3B2; ALDH4A1; ALDOA; ALOXE3; ALS2CL; AMD1; ANAPC11; ANAPC7; ANKRD13B; ANKRD23; ANKRD27; ANKRD54; ANXA11; AP2A1; APBA1; APBA2; APBB1; APOE; APOLD1; APOM; APPL1; APRT; AQP5; AQP7; ARF5…	AAK1; ACACA; ACLY; ACOT7; ACTN4; AGFG2; AGMAT; ALDOA; AMD1; ANKRD27; ANXA11; AP2A1; APOLD1; APPL1; APRT; ARHGAP17; ARHGAP26; ARID1A; ARRDC4; ATP5B; ATPIF1; ATXN1; ATXN2L; BAHD1; BCL2L1; BSCL2; C1orf220; CABP4; CACNA1I; CAMKV; CAPZB; CCDC109B; CCDC71L; CCND2; CCNF; CCT6A; CD151; CDIP1; CDK5RAP2; CECR5; CHD4; CIZ1; CLUAP1; COL14A1; COX7A2L; COX7C; CPS1; CREBBP; CSNK1A1; CTNND1; CXXC1; CXXC5; DAZAP2…	hsa-miR-324-3p	-2.06	-4.17	0.0002
20500141	-4.07	0.0002	0.0057	A0AVR7_HUMAN; A0PJW7_HUMAN; ABCA1; ABCD3; ABHD12B; ACAT1; ACBD5; ACN9; ACTA1; ACTA2; ACTR2; ACYP1; ADAM8; ADFP; ADNP; AFTPH; AGBL3; AGGF1; AGO2; AGO4; AHRR; AHSA2; AIM1; AIM1L; AKAP9; AKT2; ALDH1A1; ALKBH6; ALMS1; ALS2CR2; ALS2CR7; ANAPC1; ANG; ANGPTL5; ANKRD17; ANKRD28; ANKRD37; ANKRD42; ANKRD46; ANKRD55; ANKS1B; ANP32A; ANP32C; ANR38_HUMAN; ANXA1; AOF1; AP1AR; AP3M1; APAF1; APC; APEH; APOB; APO…	ABCD3; ACAT1; ACBD5; ACTA2; ACTR2; ADNP; AFTPH; AGGF1; AGO2; AGO4; AHSA2; AIM1; AKAP9; AKT2; ALMS1; ANKRD28; ANKRD46; ANP32A; AP1AR; AP3M1; APAF1; APC; APOLD1; APPL1; ARHGAP21; ARHGEF12; ARID4A; ARMCX3; ASRGL1; ATAD2B; ATF2; ATF7IP; ATMIN; ATP11B; ATP2B4; ATRX; ATXN10; AUTS2; B3GALNT1; B3GNT5; BASP1; BAZ1B; BCAT1; BCL2; BCL6; BCL7A; BDH2; BMPR2; BNIP2; BOC; BRCA1; BTBD3; BTBD7; BTG2; BTN3A3; C15o…	hsa-miR-21-5p	-2.025	-4.07	0.0002
20500722	-3.92	5.7e-08	1.04e-05	A0AVR7_HUMAN; AADAC; AARS; ABCC11; ABO; ACAT1; ACBD4; ACHE; ACP5; ACTA1; ADAM21; ADCY3; ADCYAP1R1; ADIPOR1; ADRB1; AFAP1; AFF4; AGBL3; AGGF1; AHSG; AKT1S1; ALDH8A1; ALS2CR12; AMELY; ANG; ANGPTL6; ANKDD1A; ANKIB1; ANKRD37; ANKRD55; ANXA1; APLP1; APOBEC3H; APOC2; ARG1; ARMC9; ARMCX4; ARSI; AS3MT; ASAH3L; ASB17; ASPA; ATP5G1; ATPBD1B; ATXN7L1; AVPI1; B3GNT3; BAT4; BCCIP; BCL2L12; BIVM; BLMH; BNIPL; …	ADCYAP1R1; AGGF1; C15orf52; CCT4; CD164; CD248; CDH2; CHML; COL18A1; COX20; COX6A1; COX6A1P2; CXCL1; DDX55; ERAP2; ERP44; FBXO11; FOXP1; FXYD2; G3BP1; GFPT1; HIST1H2BD; HOOK3; KIF27; MED13; MTRNR2L6; PATE2; PCDHA4; PER2; PGK1; PHTF2; POLI; PPP4R1L; PRR5L; PTGER3; PTPRJ; RAB22A; RNF185; SAR1B; SLC24A4; SLC6A6; SMC3; SMYD2; SNAP47; SNX10; SV2B; TAOK1; TMEM245; TRA2B; TRPS1; TTF2; UFM1; YWHAZ; YY1; …	hsa-miR-27b-5p	-1.9709	-3.92	5.7e-08
20500173	-3.82	5.45e-07	5.83e-05	A1CF; A2ML1; A2RRG4_HUMAN; A4D2M5_HUMAN; AADAC; AADAT; AAK1; AARS2; ABCA1; ABCB9; ABCC10; ABCD3; ABCG8; ABHD11; ABHD15; ABHD2; ABI2; ACAD11; ACADSB; ACADVL; ACAP2; ACBD5; ACER2; ACIN1; ACOT8; ACOT9; ACOX1; ACOX2; ACPL2; ACSL4; ACTR2; ACTRT1; ACVR1B; ADAL; ADAMTS9; ADAR; ADARB1; ADAT2; ADD1; ADHFE1; ADORA2B; ADRA1B; ADRBK2; AFF1; AGFG2; AGMAT; AGO1; AGO3; AHI1; AIG1; AIM1L; AIM2; AK1; AKAP11; AKR7…	A1CF; AAK1; ABCA1; ABCG8; ABHD15; ABHD2; ABI2; ACADSB; ACAP2; ACBD5; ACER2; ACIN1; ACOT9; ACOX1; ACPL2; ACSL4; ACTR2; ACVR1B; ADAR; ADARB1; ADAT2; ADD1; ADRBK2; AFF1; AGFG2; AGMAT; AGO1; AGO3; AKAP11; AKR7A2; AKTIP; ALDH9A1; ANAPC5; ANKFY1; ANKH; ANKIB1; ANKRD12; ANKRD13C; ANKRD29; ANKRD33B; ANKRD50; ANKRD52; ANKS4B; AP1AR; AP1G1; AP2A2; APBB2; APLP2; APOH; ARAP2; ARCN1; ARHGAP1; ARHGAP12; ARHGAP…	hsa-miR-93-5p	-1.9336	-3.82	5.45e-07
20518794	-3.63	8.38e-05	0.0031	AAK1; ACVR2A; ADK; BCL11B; BDP1; C17orf102; C1orf95; CLEC4E; CLUAP1; COX6B1; CYB5A; DMRT2; ELK1; EXOSC2; F2; FAM65B; FBXL20; FSTL3; G3BP1; GDE1; GOSR2; GRK6; ITPKB; KLK2; MEI1; MGST3; MPPED1; MRI1; MYBPC1; NAA30; OSCAR; PAPLN; PHAX; PLIN5; PLXND1; POU2F3; PPP1R1A; PRKAR2A; PRPSAP1; RAD54L2; RUSC2; SBNO1; SELPLG; SLC39A11; SMYD1; SRSF9; SYNGR1; TIAL1; TIMM8A; TLN2; TMEM120B; TMEM181; TMEM86A; TMEM…	AAK1; ACVR2A; ADK; BCL11B; BDP1; C17orf102; C1orf95; CLEC4E; CLUAP1; COX6B1; CYB5A; DMRT2; ELK1; EXOSC2; F2; FAM65B; FBXL20; FSTL3; G3BP1; GDE1; GOSR2; GRK6; ITPKB; KLK2; MEI1; MGST3; MPPED1; MRI1; MYBPC1; NAA30; OSCAR; PAPLN; PHAX; PLIN5; PLXND1; POU2F3; PPP1R1A; PRKAR2A; PRPSAP1; RAD54L2; RUSC2; SBNO1; SELPLG; SLC39A11; SMYD1; SRSF9; SYNGR1; TIAL1; TIMM8A; TLN2; TMEM120B; TMEM181; TMEM86A; TMEM…	hsa-miR-378g	-1.86	-3.63	8.38e-05
20501243	-3.63	8.77e-07	8.2e-05	ACACA; ACAP2; ACSL4; ACTB; AGK; AGO1; AKT1; ALDOB; ARGFX; ARL8B; ASB16-AS1; B4GALNT3; BLOC1S3; BPTF; BRWD3; BYSL; C3orf38; CACNG8; CASC3; CCND2; CDK6; CEP164; CHAMP1; CHCHD4; CMTM6; CPNE1; CPSF7; CPT2; CSTF3; CYB5R3; CYP19A1; CYP20A1; DCLRE1B; DCTN4; DCTPP1; DDX39A; DHX15; DVL1; DYRK2; E2F5; ECH1; EDARADD; EEF1B2; EIF4H; ENO1; ERRFI1; ESYT2; FAM118A; FLNA; FNDC3B; FOXC1; FOXRED2; GALNT7; GMEB2; G…	ACACA; ACAP2; ACSL4; ACTB; AGK; AGO1; AKT1; ALDOB; ARGFX; ARL8B; ASB16-AS1; B4GALNT3; BLOC1S3; BPTF; BRWD3; BYSL; C3orf38; CACNG8; CASC3; CCND2; CDK6; CEP164; CHAMP1; CHCHD4; CMTM6; CPNE1; CPSF7; CPT2; CSTF3; CYB5R3; CYP19A1; CYP20A1; DCLRE1B; DCTN4; DCTPP1; DDX39A; DHX15; DVL1; DYRK2; E2F5; ECH1; EDARADD; EEF1B2; EIF4H; ENO1; ERRFI1; ESYT2; FAM118A; FLNA; FNDC3B; FOXC1; FOXRED2; GALNT7; GMEB2; G…	hsa-miR-378a-3p	-1.86	-3.63	8.77e-07
20500442	-3.52	2.19e-07	3.09e-05	AASDHPPT; AATF; ABCA2; ABCF3; ABLIM1; ACAA2; ACAD11; ACSL1; ACSL4; ACSL6; ACSM2; ACSS1; ACTA1; ACTG1; ACTL6A; ACTL6B; ACTL7A; ACTR8; ADAMTS4; ADAMTSL5; ADARB1; ADK; ADNP; ADO; ADRA1D; AFAP1L2; AGO1; AHNAK; AIFM1; AIM1; AIMP2; AIP; AIRE; AKAP3; AKR1A1; AKR1B1; AKR7A2; AKR7L; ALDH9A1; ALDOA; ALOX12; ALOX5; ALS2; ALX3; AMN; AMPD2; ANAPC2; ANAPC5; ANK3; ANKHD1; ANKRD13D; ANXA2P1; ANXA4; ANXA5; AP2A1;…	AASDHPPT; ABLIM1; ACSL1; ACSL4; ACSL6; ACSS1; ACTG1; ADARB1; ADNP; ADO; AFAP1L2; AGO1; AHNAK; AIM1; AIMP2; AKR1A1; AKR1B1; AKR7A2; AKR7L; ALDH9A1; ALS2; ANAPC5; ANXA4; AP2A1; AP2A2; AP2B1; AP2M1; APEH; APOL2; APOPT1; AR; AREG; ARF6; ARHGAP1; ARHGDIB; ATXN1L; ATXN2L; AXIN2; AXL; Axl; B4GALT3; B4GALT5; BAG6; BAZ2A; BCL2; BCL2L13; BCLAF1; BIRC3; BIRC5; BIRC6; BMP3; BMP7; BTF3L4; C12orf5; C18orf32; C…	hsa-miR-34a-5p	-1.8156	-3.52	2.19e-07
20500189	-3.5	0.0038	0.0681	AATF; ABCA4; ABCA7; ABCB11; ABCC1; ABHD11; ACAT2; ACSM3; ADAM28; ADAMTS9; ADCY9; ADM; ADRA1A; AGBL1; AKAP8L; ALDH6A1; ALG5; ALKBH3; ALKBH5; ALS2CR11; ANK1; ANKRD35; ANKRD44; ANKRD6; ANKZF1; ANUBL1; ANXA1; ANXA13; ANXA9; AP3B1; APBA3; APBB1IP; APOO; APP; APR2_HUMAN; ARHGAP19; ARHGEF9; ARL8B; ARMCX5; ARR3; ASB5; ASB7; ASCC3L1; ASH2L; ASNS; ASPHD1; ATP2B2; ATP5S; ATP6V1G3; ATP8B2; B4GALT7; BAD; BAG1…	ADCY9; ADM; ALKBH5; ARL8B; BBX; BUB3; C11orf24; C9orf114; CDK13; CDV3; CENPM; CERS2; CHD4; CHRM2; COLEC12; CORO2A; CREB5; CREBZF; CRTC3; DCAF16; DDAH1; DHX40; DLC1; DNAJC30; DSTYK; DYNLL1; FAM20B; FAM210A; FCGR2A; FZR1; GAPDH; GPR107; GPR155; HIST1H2AE; HIST1H2AG; HIST1H2AH; HIST1H3F; HOXD9; INSIG1; IRF2BP2; KCNK5; KCTD10; KIAA1586; KIF1C; KITLG; LIMA1; LOXL2; LRRC15; LSAMP; MARCH4; METTL8; MGAT5…	hsa-miR-29b-2-5p	-1.8074	-3.5	0.0038
20515607	-3.43	1.54e-07	2.22e-05	AGPAT6; AKIP1; AQP6; ASB6; ATP6V0E1; BARHL1; BAZ2B; BVES; C19orf35; C6orf25; CCDC122; CDH7; CEP57L1; CPLX1; CRX; CSTF1; DENND6B; DNA2; ELP2; EPG5; FXYD1; HOOK3; IRAK3; JUN; KDM6B; KIAA0754; KIAA1456; MALL; MAST3; MBOAT1; MDM4; MED28; NCOR2; NICN1; NOL9; ORAI2; PTCHD1; PTDSS2; PTGIS; RBM22; RBMS2; RPL24; SEPT6; SLC12A5; SPPL2A; SRPX2; SSR3; STIL; STX4; SVIP; TAF1; TMEM105; TULP1; ULBP3; VAV3; WDR1…	AGPAT6; AKIP1; AQP6; ASB6; ATP6V0E1; BARHL1; BAZ2B; BVES; C19orf35; C6orf25; CCDC122; CDH7; CEP57L1; CPLX1; CRX; CSTF1; DENND6B; DNA2; ELP2; EPG5; FXYD1; HOOK3; IRAK3; JUN; KDM6B; KIAA0754; KIAA1456; MALL; MAST3; MBOAT1; MDM4; MED28; NCOR2; NICN1; NOL9; ORAI2; PTCHD1; PTDSS2; PTGIS; RBM22; RBMS2; RPL24; SEPT6; SLC12A5; SPPL2A; SRPX2; SSR3; STIL; STX4; SVIP; TAF1; TMEM105; TULP1; ULBP3; VAV3; WDR1…	hsa-miR-3178	-1.7782	-3.43	1.54e-07
20501237	-3.42	2.64e-07	3.27e-05	A1A5D9_HUMAN; A4D0Y5_HUMAN; ABCA1; ABHD11; ABHD4; ABHD8; ABI2; ABO; ACOT7; ACSL3; ACSL4; ACSL6; ACTB; ADAM7; ADARB2; ADAT2; ADCK2; ADHFE1; ADIPOR2; ADPRHL2; ADRA1B; AEBP2; AGPAT5; AGRP; AGTPBP1; AHCYL1; AHDC1; AKAP4; AKAP7; AKR7A2; ALKBH7; ALMS1; ALS2CR7; AMMECR1; ANAPC10; ANKRD1; ANKRD34; ANKRD37; ANKRD46; ANPEP; ANXA3; AP2A1; AP3B1; AP4B1; APBB1IP; APBB2; APH1B; APOB; APPL2; APR2_HUMAN; AQP11; …	ABHD4; ABI2; ACSL3; ACSL4; ADAT2; ADIPOR2; AEBP2; AGPAT5; AGTPBP1; AHCYL1; AKAP7; ALMS1; AMMECR1; ANKRD1; ANKRD46; AP3B1; APH1B; APPL2; AQP11; ARHGAP11A; ARL2BP; ARNTL2; ASAP2; ATG7; AXL; AZI2; B3GALNT1; BAK1; BATF2; BAZ1A; BBS10; BCAS2; BCL10; BCL2; BCL2L11; BDH2; BIRC3; BOD1L1; BSN; C11orf54; C12orf29; C14orf159; C15orf41; C15orf57; C1GALT1; C1QBP; CAB39; CALU; CARD8; CASP3; CBWD2; CBWD3; CBX3;…	hsa-miR-375	-1.774	-3.42	2.64e-07
20518785	-3.36	0.0004	0.0125	AASDHPPT; ARSJ; CCNF; CPT1A; DARS2; DNAL1; EIF5AL1; FADS6; FAM127B; FDX1; FXYD5; HLA-B; ID4; KBTBD12; KCNK3; NINJ1; NT5C; ORAI2; OTUD5; PHF19; POLL; POTEG; POTEM; PXDC1; RNF121; RNF4; RUNX1; SATB1; SESN2; SHMT2; SLC9A1; SMAD5; TMPRSS6; TRIM44; UBE2D4; WDR81; WSB1; ZNF529; ZNF581; ZNF703; ZNF878	AASDHPPT; ARSJ; CCNF; CPT1A; DARS2; DNAL1; EIF5AL1; FADS6; FAM127B; FDX1; FXYD5; HLA-B; ID4; KBTBD12; KCNK3; NINJ1; NT5C; ORAI2; OTUD5; PHF19; POLL; POTEG; POTEM; PXDC1; RNF121; RNF4; RUNX1; SATB1; SESN2; SHMT2; SLC9A1; SMAD5; TMPRSS6; TRIM44; UBE2D4; WDR81; WSB1; ZNF529; ZNF581; ZNF703; ZNF878	hsa-miR-4417	-1.7485	-3.36	0.0004
20500556	-3.34	0.0002	0.0068	A1L4H1_HUMAN; A2A3T8_HUMAN; A2BP1_HUMAN; AADACL4; ABCB8; ABCC9; ABI2; ABT1; ACE2; ACOT7; ACOX2; ACP5; ACSL4; ACSM3; ACTA1; ACTC1; ACTRT1; ADAMTS2; ADAMTS20; ADFP; ADHFE1; ADORA3; AIG1; AKNA; AKT2; ALS2CR2; ALS2CR4; ALS2CR7; ALS2CR8; AMAC1L1; AMPD1; ANK3; ANKRD30A; ANKRD33B; ANKRD57; ANLN; ANP32B; AP1M1; APAF1; APBB2; APOA1BP; APOC3; APOH; APOLD1; APOO; ARHGAP19; ARHGAP21; ARIH1; ARIH2; ARMCX2; AR…	ABI2; ABT1; ACSL4; ANKRD33B; ARPC3; ATP5G3; AVPR1A; BAG4; BAP1; BBX; BCL2; BMI1; BTC; C6orf47; CAB39; CACNG8; CAMSAP2; CASP2; CCNE2; CCNT2; CDC14B; CDCA4; CDKN1B; CELF1; CLEC2D; CLPB; CREB1; CRLF3; CYP1A1; DDIT4; DDX53; DENND5B; DLC1; DNAJB6; DNAJB9; DNMT1; DNMT3A; DNMT3B; E2F3; ELMO2; EP300; ERBB2IP; ERMP1; ERRFI1; ETS1; EZH2; FAM216B; FERMT2; FKBP5; FLT1; FN1; FOG2; FRS2; GATA4; GATA6; GPATCH8;…	hsa-miR-200b-3p	-1.7398	-3.34	0.0002
20536557	-3.32	3.88e-06	0.0003			hsa-mir-3653	-1.7312	-3.32	3.88e-06
20500181	-3.24	1.26e-06	0.0001	A1A4G5_HUMAN; ABCG1; ABHD9; ADAM8; ADAMTS6; ADAT1; ADCY9; ADO; AFAP1L1; AFAP1L2; AFF4; AFTPH; AGBL4; AGO1; AGO2; AICDA; AJAP1; AKAP1; AKAP2; ALDH4A1; ALPK2; ANGPT2; ANKMY1; ANKRD10; ANKRD58; AP1M1; AP1M2; AP1S3; AP2B1; APBA3; APEX1; ARF5; ARID3A; ARL4D; ARNTL; ART3; ASNS; ATG16L2; ATP11C; ATP13A4; ATP1A1; ATP1A2; ATP5E; ATP5F1; ATP6V0B; ATP9A; B4GALT7; BAIAP2L2; BATF; BCDIN3D; BCL2L11; BCL6B; BGL…	ADCY9; ADO; AGO1; AGO2; AKAP2; AP2B1; APEX1; ATP1A1; ATP5E; BRD7; CAPNS1; CBWD1; CCDC6; CERS1; CIRH1A; COL4A1; COQ2; COX2; CTC1; CTDSPL; CUL2; CUL3; DDHD1; DDX18; DDX3X; DDX42; DDX46; DHCR24; DLD; DNAJA3; DOCK11; E4F1; EIF5A; EXTL3; FAM171B; FGFR3; FKBP5; FOSL2; FOXRED2; GDE1; GLUD1; GNAL; GOLGA3; GPR126; GRHL1; GTF2H1; GTF2H2C; GTF2I; GXYLT1; HADHB; HOXA1; IGF-IR; IGF1R; ITM2B; JPH1; KBTBD8; LMA…	hsa-miR-99a-5p	-1.696	-3.24	1.26e-06
20519554	-3.15	8.74e-06	0.0005	AGO1; ANAPC1; ARHGAP12; ATG9A; ATXN7L3B; AURKA; BCL7B; C1QTNF6; CBX5; CDCA8; CHST15; EFNB1; EMP1; FTSJ3; GATSL2; HMOX1; KIAA0391; KLHL15; MBD6; MLEC; MMAB; MTA1; NANOS1; OGT; PCSK9; PHF13; PHYHIP; PODXL; PPM1F; PTGS1; RHOA; SERPINH1; SFT2D2; SLC38A7; STK11; TCF21; TMEM109; TMEM91; VAV3; XRCC6; ZFAND2B; ZNF282	AGO1; ANAPC1; ARHGAP12; ATG9A; ATXN7L3B; AURKA; BCL7B; C1QTNF6; CBX5; CDCA8; CHST15; EFNB1; EMP1; FTSJ3; GATSL2; HMOX1; KIAA0391; KLHL15; MBD6; MLEC; MMAB; MTA1; NANOS1; OGT; PCSK9; PHF13; PHYHIP; PODXL; PPM1F; PTGS1; RHOA; SERPINH1; SFT2D2; SLC38A7; STK11; TCF21; TMEM109; TMEM91; VAV3; XRCC6; ZFAND2B; ZNF282	hsa-miR-4721	-1.6554	-3.15	8.74e-06
20501279	-3.14	4.54e-05	0.002	A1A4G5_HUMAN; A3GALT2; A4D194_HUMAN; AACS; ABCB8; ABCC1; ACLY; ACOT12; ACTB; ACTL6B; ACTL7A; ACTL8; ADAM8; ADM; AGXT; AHNAK2; AIG1; AJAP1; AKAP4; AKR1B1; ALDH16A1; ALDH1L1; ALG12; AMH; AMIGO1; AMIGO3; ANAPC11; ANGPT4; ANGPTL6; ANKRD12; ANKS4B; ANR52_HUMAN; AOAH; AP2S1; AP3S1; APLP1; APOBEC1; APOL6; AQP5; ARAF; ARHGDIB; ARHGEF16; ARL6IP4; ARMC3; ARSD; ASB6; ASPSCR1; ASTN1; ATG4D; ATN1; ATP13A2; AT…	ADM; AKR1B1; ANKRD12; APOL6; ASB6; ATRX; ATXN2; BCLAF1; BMP2; CABP4; CACUL1; CCNE1; CDH6; COX10; CRLF1; CSTF2; CYP11A1; CYP2W1; DDX1; DDX39B; DNAJC8; EIF3D; ELN; ELP3; EPN1; FAM136A; FAM65A; FOXRED2; FXN; GAPDH; GLI2; GLRX; HDGF; HIST2H2AB; HIST3H3; HMX2; JARID2; KIF7; KLHDC8A; LEAP2; LRTOMT; MAPK10; MARCH9; MCMBP; MDM4; MICAL2; MID1IP1; MMACHC; MUC17; NAA50; NCOA3; ND2; NFE2L1; NPR1; NUFIP2; PFN…	hsa-miR-342-5p	-1.6508	-3.14	4.54e-05
20518936	-3.09	1.12e-07	1.69e-05	ACACA; AKT1; ARGFX; ARL8B; CACNG8; CYP20A1; DCTPP1; ESYT2; HAUS3; HIPK3; KCNJ6; LGSN; MYRF; NDST1; P4HB; PPARGC1B; PRKD2; RAP1B; RCC2; REST; SPA17; TGFB2; TXNL1; VPS37B; WDR33; WTAP; ZNF609	ACACA; AKT1; ARGFX; ARL8B; CACNG8; CYP20A1; DCTPP1; ESYT2; HAUS3; HIPK3; KCNJ6; LGSN; MYRF; NDST1; P4HB; PPARGC1B; PRKD2; RAP1B; RCC2; REST; SPA17; TGFB2; TXNL1; VPS37B; WDR33; WTAP; ZNF609	hsa-miR-378i	-1.6276	-3.09	1.12e-07
20501299	-2.95	0.0005	0.0148	A1A5D9_HUMAN; A3GALT2; ABCA1; ABCB8; ABCC3; ABHD14B; ACAA1; ACACB; ACHE; ACOT8; ACSBG2; ACTL7A; ADA; ADAMTS20; ADAMTS9; ADAMTSL2; ADARB2; ADC; ADCY3; ADCYAP1R1; ADRM1; AFG3L1; AHSG; AKIRIN1; AKT1S1; ALDH7A1; AMIGO3; ANAPC2; ANGPT4; ANGPTL6; ANK3; ANKRD13A; ANKRD24; ANKRD9; AP1G2; APEH; APH1B; APOA1; AQP2; ARFGAP1; ARHGAP10; ARHGAP22; ARHGAP30; ARID3A; ARID5A; ARPC3; ARR3; ARRDC1; ARX; ASB2; ASCL4…	AKIRIN1; ATP5B; HEYL; IGF2; KLHL15; PHLDA2; PITPNM3; RPL10A	hsa-miR-339-3p	-1.5607	-2.95	0.0005
20500137	-2.9	0.0002	0.0073	AACS; ABCA2; ABCA7; ABCB1; ABCB7; ABCC3; ABHD14B; ABHD17C; ABHD5; ABHD7; ABI2; ACBD5; ACCN4; ACOX3; ACPL2; ACSL4; ACTB; ACTL6A; ACTN1; ACVR1; ADAMTS20; ADIPOR2; ADRM1; ADSS; AFF1; AFTPH; AGO1; AGO3; AGPAT5; AGR3; AHDC1; AHSA1; AHSA2; AKAP2; ALAD; ALG1; ALG2; ALKBH2; ALKBH6; ALPK1; ALPK2; ALS2CR12; ALS2CR16; ALS2CR7; AMMECR1L; ANAPC10; ANGEL2; ANKIB1; ANKRD10; ANKRD12; ANKRD33; ANKRD34; ANKRD50; A…	ABCA2; ABHD14B; ABHD17C; ABHD5; ACBD5; ACPL2; ACSL4; ACTB; ACVR1; ADIPOR2; ADRM1; ADSS; AFF1; AFTPH; AGO1; AGO3; AGPAT5; AHDC1; AKAP2; ALAD; ALG1; ALG2; ALKBH6; AMMECR1L; ANGEL2; ANKIB1; ANKRD10; ANKRD12; ANKRD50; ANKRD52; AP2B1; AP3S2; ARAP2; ARC; ARFGEF1; ARHGAP1; ARHGAP11A; ARHGAP12; ARHGEF26; ARID4B; ARL6IP1; ARL8A; ARMC8; ARPP19; ARRDC3; ASNA1; ATF2; ATG14; ATG16L1; ATG2B; ATG5; ATM; ATMIN; …	hsa-miR-19b-3p	-1.5361	-2.9	0.0002
20504572	-2.87	1.96e-05	0.001	ABCF2; ACVR2B; ADCY3; ADCY9; ADD2; ALDOA; ANXA11; ARGLU1; ARIH2; ARL14EP; ASB6; ATP13A3; ATP5A1; ATP5J; ATXN2L; ATXN7L3B; B4GALT7; BCL2L13; BICD2; BIRC5; BLCAP; CAB39; CAND1; CCDC104; CCNH; CCT3; CD276; CDCA4; CDIP1; CDK5RAP2; CELF1; CEP104; CFL1; CHN1; COCH; COL6A1; COPE; CORO1C; COX1; CPEB3; CREBBP; CSNK1G3; CTBS; CTRC; CYB5D1; CYTB; DCTD; DLST; DROSHA; DST; DUSP14; DYNC1I2; DYRK2; EBNA1BP2; ED…	ABCF2; ACVR2B; ADCY3; ADCY9; ADD2; ALDOA; ANXA11; ARGLU1; ARIH2; ARL14EP; ASB6; ATP13A3; ATP5A1; ATP5J; ATXN2L; ATXN7L3B; B4GALT7; BCL2L13; BICD2; BIRC5; BLCAP; CAB39; CAND1; CCDC104; CCNH; CCT3; CD276; CDCA4; CDIP1; CDK5RAP2; CELF1; CEP104; CFL1; CHN1; COCH; COL6A1; COPE; CORO1C; COX1; CPEB3; CREBBP; CSNK1G3; CTBS; CTRC; CYB5D1; CYTB; DCTD; DLST; DROSHA; DST; DUSP14; DYNC1I2; DYRK2; EBNA1BP2; ED…	hsa-miR-1301-3p	-1.5211	-2.87	1.96e-05
20502122	-2.85	2.45e-05	0.0012	ABCC9; ABCF2; ABCG1; ACACA; ACO2; ACSS2; ADD2; ADHFE1; ADIG; ADM; ADORA1; ADPRH; ADRBK2; ADSL; AFF4; AGK; AGTPBP1; AHRR; AHSA1; AIFM2; AKNA; AKT1; AKT3; ALAS2; ALDH2; ALDOA; ALG9; ALMS1; ALOX5; ALOXE3; ALPK1; AMH; ANGPT4; ANK1; ANKRD6; ANPEP; AP2M1; AP4B1; APOBEC2; APOC2; APOC3; APOL4; APR2_HUMAN; AQP11; AQP8; ARFRP1; ARG1; ARGFX; ARL8B; ARMC4; ARPC4; ART3; ASB4; ASPHD2; ATP13A3; ATP2C1; ATP4A; A…	ACACA; AKT1; ARGFX; ARL8B; CACNG8; CYP20A1; CYP7A1; CYP8B1; DCTPP1; ESYT2; HAUS3; HIPK3; KCNJ6; LGSN; MLF1; MYRF; NDST1; P4HB; PPARGC1B; PRKD2; RAP1B; RCC2; REST; RPS7; SPA17; TGFB2; TXNL1; VPS37B; WDR33; WTAP; ZNF609	hsa-miR-422a	-1.511	-2.85	2.45e-05
20536702	-2.8	5.18e-06	0.0004			hsa-mir-4449	-1.4854	-2.8	5.18e-06
20517899	-2.69	0.0006	0.0152	AGAP1; ANKRD53; APC2; C1orf229; C3orf36; CASZ1; CCND1; FKTN; FUT11; KHSRP; MED16; NFIX; RCC2; YIPF2	AGAP1; ANKRD53; APC2; C1orf229; C3orf36; CASZ1; CCND1; FKTN; FUT11; KHSRP; MED16; NFIX; RCC2; YIPF2	hsa-miR-3648	-1.4276	-2.69	0.0006
20518788	-2.68	1.58e-06	0.0001	ACACA; AKT1; ARGFX; ARL8B; CACNG8; CYP20A1; DCTPP1; ESYT2; HAUS3; HIPK3; KCNJ6; LGSN; MYRF; NDST1; P4HB; PPARGC1B; PRKD2; RAP1B; RCC2; REST; SPA17; TGFB2; TXNL1; VPS37B; WDR33; WTAP; ZNF609	ACACA; AKT1; ARGFX; ARL8B; CACNG8; CYP20A1; DCTPP1; ESYT2; HAUS3; HIPK3; KCNJ6; LGSN; MYRF; NDST1; P4HB; PPARGC1B; PRKD2; RAP1B; RCC2; REST; SPA17; TGFB2; TXNL1; VPS37B; WDR33; WTAP; ZNF609	hsa-miR-378f	-1.4222	-2.68	1.58e-06
20525384	-2.65	0.003	0.0591	CALR; CDK6; ENPP1; NARS	CALR; CDK6; ENPP1; NARS	hsa-miR-6716-3p	-1.406	-2.65	0.003
20501242	-2.64	5.88e-05	0.0023	A2ML1; A4D194_HUMAN; A4D2M5_HUMAN; AAK1; AARS2; ABCB5; ABCB9; ABCC10; ABCD1; ABHD15; ABL2; ABRACL; ACADS; ACOT8; ACTC1; ACTN4; ACTR1A; ACTR2; ADAM20; ADAT1; ADO; ADORA2B; AGMAT; AGO3; AGXT; AHNAK; AKAP2; AKAP8L; ALDOA; ALPK1; AMAC1L1; AMAC1L3; AMDHD2; ANKRD16; ANKRD36; ANKRD41; ANKRD47; ANKRD58; ANKRD62; ANP32A; AP4B1; APBA2; APBB1; APOBEC3A; APOF; APOH; APP; ARC; AREL1; ARHGAP21; ARHGEF39; ARIH2…	AAK1; AARS2; ABHD15; ABL2; ABRACL; ACTN4; ACTR2; ADAT1; ADO; AGO3; AKAP2; AKAP8L; ALDOA; ANKRD36; ANKRD62; AP4B1; APOBEC3A; APOH; ARC; AREL1; ARHGEF39; ARIH2OS; ARPC2; ASTN1; ASXL2; ATCAY; ATM; B3GALT5; BACE2; BAG6; BBC3; BRAF; BRIP1; C10orf105; C15orf40; C19orf47; C19orf52; C1QBP; C20orf144; C22orf29; C2orf72; C4orf29; C8orf44-SGK3; C9orf3; CACNB2; CACNG8; CACTIN; CCDC30; CCND2; CCR4; CD96; CDK4…	hsa-miR-378a-5p	-1.4005	-2.64	5.88e-05
20520351	-2.59	3.74e-05	0.0017	A1BG; ABCF3; ABHD17B; ACACB; AFF3; AGO3; AHSA2; ALDH1B1; ALDH5A1; ALDH9A1; ALG14; ALG9; AMER3; ANGPT4; ANKRD42; ANKRD50; AQR; ARFIP2; ASB16; ATAT1; ATG2A; ATL2; ATP13A4; ATP8B3; AVL9; AVPR1A; BBS5; BLOC1S4; BMP3; C11orf54; C14orf142; C17orf104; C17orf105; C19orf52; C1orf50; C2orf49; C3; C5AR2; C5orf45; CA5B; CACNG8; CALCOCO2; CAMK2G; CAMK4; CASS4; CCDC113; CCDC141; CCDC38; CCDC80; CCNG1; CCT4; CD…	A1BG; ABCF3; ABHD17B; ACACB; AFF3; AGO3; AHSA2; ALDH1B1; ALDH5A1; ALDH9A1; ALG14; ALG9; AMER3; ANGPT4; ANKRD42; ANKRD50; AQR; ARFIP2; ASB16; ATAT1; ATG2A; ATL2; ATP13A4; ATP8B3; AVL9; AVPR1A; BBS5; BLOC1S4; BMP3; C11orf54; C14orf142; C17orf104; C17orf105; C19orf52; C1orf50; C2orf49; C3; C5AR2; C5orf45; CA5B; CACNG8; CALCOCO2; CAMK2G; CAMK4; CASS4; CCDC113; CCDC141; CCDC38; CCDC80; CCNG1; CCT4; CD…	hsa-miR-1273g-3p	-1.373	-2.59	3.74e-05
20504580	-2.57	0.001	0.0255	ABCA4; ABCD4; ABCF3; ABHD1; ABHD4; ACAA1; ACOT8; ACPP; ACSL6; ACTL7B; ACTN4; ACY3; ADAMTS15; ADAMTS17; ADCY9; ADPGK; ADRA1A; AEN; AGBL4; AGPAT1; AGTRAP; AGXT2; AHCYL2; AHDC1; AK1; AKAP2; AKR7A2; ALDOC; ALG13; ALKBH6; AMBN; ANKRD24; ANKRD58; ANKZF1; AP1M2; AP3S2; APOB; APOC3; APOM; APR2_HUMAN; AQP5; ARHGAP10; ARHGEF16; ARHGEF18; ARHGEF3; ARHGEF9; ARIH2; ARL1; ARL10; ARL6IP4; ARL9; ARPC4; ARRDC5; A…	ABCF3; ACTN4; ADPGK; AEN; AGXT2; AHCYL2; AK1; AKAP2; ALG13; AP3S2; APOC3; ARHGEF18; ARHGEF3; ARL1; ARSB; ATF7; ATP11A; ATXN3; BACH1; BARX2; BCAT1; BICD2; C15orf38-AP3S2; CAPNS1; CEP97; CKAP2L; CLCC1; CLYBL; CNOT6; COX6B1; CREBBP; CRNKL1; CTC1; CTSS; DCUN1D5; DDX24; DPH5; EHD1; EIF4E; EIF5A; EXOSC2; FAM126B; FAM21B; FAM49B; FANCD2; FBXO45; FGG; FKRP; FOXK2; GART; GFPT1; GGCX; GGPS1; GLA; GOT1; GPC…	hsa-miR-769-5p	-1.3618	-2.57	0.001
20529566	-2.55	7.53e-05	0.0028	ACVR1; AMPD3; B3GNT7; C8orf33; CASZ1; CYLD; DIO2; DR1; FBXL20; FREM1; FRK; GALNT10; GULP1; KANSL1; KBTBD8; LAX1; LILRB2; LRAT; MIA3; MYOZ3; NFATC3; RAD51; RNF157; RPS21; SCN2B; SDHD; SEPN1; SFT2D3; SMC1A; TNFRSF13C; TOX4; TRIM35; TYRP1; ZFP14; ZNF34	ACVR1; AMPD3; B3GNT7; C8orf33; CASZ1; CYLD; DIO2; DR1; FBXL20; FREM1; FRK; GALNT10; GULP1; KANSL1; KBTBD8; LAX1; LILRB2; LRAT; MIA3; MYOZ3; NFATC3; RAD51; RNF157; RPS21; SCN2B; SDHD; SEPN1; SFT2D3; SMC1A; TNFRSF13C; TOX4; TRIM35; TYRP1; ZFP14; ZNF34	hsa-miR-7975	-1.3505	-2.55	7.53e-05
20500555	-2.47	0.0006	0.0164	A1L4H1_HUMAN; A2A3T8_HUMAN; A2RUP6_HUMAN; A4GNT; ABLIM3; ABRA; ACP6; ACYP2; ADAMTS6; ADCY3; ADI1; ADORA2A; AFP; AGTR1; AKR1B10; AKR7A3; ALDH4A1; AMMECR1; ANKRD17; ANKRD18B; ANKRD49; ANKRD56; ANP32B; ANXA9; AOF2; AP4B1; APOBEC3A; APOBEC3B; APOC3; APOL6; ARG2; ARHGAP28; ARHGAP4; ARID4B; ARL10; ARMC2; ARMC9; ARP21_HUMAN; ARPC3; ARX; ASCC3; ASNSD1; ATAD5; ATM; ATXN3L; AURKC; BBOX1; BCCIP; BCOR; BEX1;…	APOL6; ATAD5; C11orf74; CDCA4; CEBPG; CKS2; CLIP1; COBLL1; CPS1; CS; CYP4F11; FCHO2; FOXC1; GLTSCR1; GRHL1; GRPEL2; HHIP; IGF2BP1; IL12RB2; KLF10; METTL7A; OLA1; OTX1; PLAG1; PLEKHG7; PMEPA1; PPA1; RGL2; SKIL; SLC5A8; SOD2; SOX17; SRXN1; SUB1; THAP5; UHMK1; WNT16; WWTR1; XBP1P1; YAE1D1; ZMAT4; ZNF117; ZNF138; ZNF254; ZNF431; ZNF639; ZNF675; ZNF90; ZNF99	hsa-miR-200b-5p	-1.3045	-2.47	0.0006
20517902	-2.45	1.79e-06	0.0001	BACE2; CDC5L; CISD1; FAM102B; FAM84B; FLVCR1; GLRA2; IFFO2; KIAA2018; NFIC; NUP98; OLA1; PEA15; PMAIP1; POLR3D; PTGS1; PTP4A1; RACGAP1; RPL7L1; SAE1; SCAI; SRP9; STAG2; STS; TEX261; TOR1AIP1; YDJC; ZBTB10; ZNF200; ZNF703	BACE2; CDC5L; CISD1; FAM102B; FAM84B; FLVCR1; GLRA2; IFFO2; KIAA2018; NFIC; NUP98; OLA1; PEA15; PMAIP1; POLR3D; PTGS1; PTP4A1; RACGAP1; RPL7L1; SAE1; SCAI; SRP9; STAG2; STS; TEX261; TOR1AIP1; YDJC; ZBTB10; ZNF200; ZNF703	hsa-miR-3651	-1.2928	-2.45	1.79e-06
20501280	-2.45	3.03e-05	0.0014	AAMP; ABCA4; ABCB4; ABCC2; ABCF2; ABCG8; ABL1; ACOT12; ACOT9; ACOX1; ACTG1; ACTN1; ACVR1B; ACVRL1; ADAMTS4; ADI1; ADMR; ADRA1A; AFF4; AFP; AIFM2; AK4; AKNA; AKR1C2; ALDH9A1; ALKBH6; ANAPC4; ANGPTL2; ANKMY1; ANKRD49; ANP32B; ANR52_HUMAN; ANTXR2; ANXA8; ANXA8L1; ANXA8L2; AOF2; AP1M2; AP2M1; AP2S1; APH1A; APTX; AQP12A; AQP12B; ARAF; ARD1A; ARF3; ARHGAP21; ARHGAP27; ARHGAP8; ARHGDIB; ARID1B; ARIH2; A…	ABL1; ACOT9; ACOX1; ACTG1; ACVR1B; AIFM2; AK4; ANKRD49; ANTXR2; APTX; ARF3; ARIH2; ASAH2; ASAH2B; ASB3; ATF4; ATG10; ATP6V0E1; ATP6V1G3; ATXN7; BHLHB9; BMP7; BPTF; C1QTNF6; C20orf11; C2orf72; C6orf25; CALR; CAMK2N1; CANX; CBX1; CCDC59; CCDC6; CCND2; CD3D; CDK6; CHD9; CIRH1A; CLN8; CLSTN3; CPEB3; CPEB4; CRB2; CRIM1; CRLF1; CXADR; CYP4F11; DARS; DCAF12; DDX3X; DGS2; DIAPH1; DNAJC9; DNMT1; DUSP6; EE…	hsa-miR-342-3p	-1.2928	-2.45	3.03e-05
20501312	-2.44	0.0001	0.0047	A3GALT2; A3QK37_HUMAN; ABCA6; ABCC1; ABCD1; ABHD11; ABHD14A; ABL1; ABT1; ACADS; ACAT1; ACTN1; ACTR1B; ADAM30; ADAM33; ADAM8; ADAMTS13; ADAMTSL1; ADH4; ADHFE1; ADRA1A; ADRBK2; AFF2; AGPAT4; AHI1; AIM1L; AK1; AKT2; ALX3; AMDHD2; AMN; AN36B_HUMAN; ANGPTL4; ANKRD58; ANKRD6; AP2A1; AP5M1; APBB1; APH1A; APOC2; APOO; APRV1_HUMAN; AQP5; ARC; AREG; ARHGAP22; ARHGAP6; ARHGAP8; ARHGEF1; ARHGEF9; ARL14; ARMC…	ABCC1; AP5M1; C9orf142; CBX5; CCDC62; CCPG1; CDKN1A; CHST2; CNP; COPE; DAZAP2; DDX42; EIF1AX; GAL; KCTD15; MARVELD1; METTL21A; MSH3; NTRK3; NWD1; PANK1; PAX8; PDCL; PLA2G4E; PRSS23; SAMD4A; SF3B3; SLC9A3R2; SORD; SPATA3; SSR2; TMCO5A; TMEM78; TNFRSF13C; TRIM10; TSPAN6; WDR46; YEATS2; YIPF4; ZNF106; ZNF667	hsa-miR-345-5p	-1.2869	-2.44	0.0001
20501294	-2.42	0.0012	0.0291	AARS; ABCA10; ABCB9; ABCC4; ABCD1; ABTB1; ACAA1; ACE; ACIN1; ACRC; ACSS2; ACTB; ACTL8; ACTN4; ACTRT2; ADMR; ADORA3; AEBP1; AFG3L2; AGAP1; AGO1; AGTPBP1; AGTRAP; AHNAK; AIM1L; AK3; AKR7A3; ALDOA; AMDHD2; AMZ1; ANAPC13; ANGEL1; ANKK1; ANKRD35; ANKRD58; ANXA6; ANXA7; AOAH; AP2A1; APOBEC3B; APOF; APOM; APP; APTX; AQP10; AQP7; AQP9; ARD1A; ARF1; ARF3; ARFGAP2; ARHGAP4; ARHGAP8; ARHGEF1; ARHGEF10L; ARH…	AARS; ABCC4; ACIN1; ACTB; ACTN4; ADORA3; AGAP1; AGO1; AHNAK; AK3; ALDOA; AMZ1; ANAPC13; ANXA6; ANXA7; APOF; ARF1; ARFGAP2; ARHGEF10L; ARID1A; ARID1B; ARID5A; ARID5B; ARNT; ARPP19; ASF1B; ASS1; ATP5B; ATP5H; ATXN2L; BAI2; BIVM; BOP1; BTBD2; BTN3A1; C8orf33; CACHD1; CBS; CCND3; CDC123; CDS1; CELF2; CENPB; CFL1; CHCHD10; CHIC1; CKB; CLMP; CLN6; CLPB; COL14A1; COL6A1; COPS3; COX5A; CRTC1; CRY1; CS; C…	hsa-miR-324-5p	-1.275	-2.42	0.0012
20519409	-2.41	0.0002	0.0064	AGO3; BAZ2A; CDC14B; COPA; COX20; CRISPLD2; CXorf38; FAM120AOS; GABPB1; HJURP; HOXB8; IDS; KDM5A; LRP10; MYCBP; NFE2L1; POLQ; POM121L7; RAX; REXO2; RNF157; RNF222; RSPH3; SAR1A; SBNO1; SLC9A3; SMYD4; SNX22; UEVLD; VAV3; VPS41; ZNF101; ZNF431	AGO3; BAZ2A; CDC14B; COPA; COX20; CRISPLD2; CXorf38; FAM120AOS; GABPB1; HJURP; HOXB8; IDS; KDM5A; LRP10; MYCBP; NFE2L1; POLQ; POM121L7; RAX; REXO2; RNF157; RNF222; RSPH3; SAR1A; SBNO1; SLC9A3; SMYD4; SNX22; UEVLD; VAV3; VPS41; ZNF101; ZNF431	hsa-miR-4634	-1.269	-2.41	0.0002
20500795	-2.41	2.26e-05	0.0011	A4D0Y5_HUMAN; AAAS; AAMP; ABCC1; ABCD1; ABCG5; ABHD8; ABP1; ABTB1; ACCN1; ACCN4; ACO2; ACPP; ACRBP; ACSS1; ACTR8; ADA; ADCK1; AEBP1; AGBL1; AHDC1; AHNAK; AHRR; AKAP9; ALG10; ALKBH6; ALOX12; AMH; AMICA1; ANKAR; ANKRD37; ANKRD53; ANPEP; AOF2; APBA3; APOA1BP; APOE; AQP11; AQP3; ARF5; ARFRP1; ARHGAP29; ARHGAP4; ARHGEF10L; ARHGEF16; ARID1A; ARL6IP4; ARPC2; ARSJ; ASS1; ATP13A1; ATP2B3; ATP2C2; ATP5D; A…	BDP1; C9orf64; CEBPA; CEBPG; CIAO1; CSNK2A1; ERBB2; FAM127B; FAM20B; FGF19; GDE1; HKR1; KIAA0391; MAVS; METTL8; MYO9B; NCBP2; NUP210; PCSK9; PLCXD2; PLXDC2; PPIC; PTPDC1; RBBP6; RPL35A; TMEM245; TOMM70A; TP73; TRIM25; ZC3H7B	hsa-miR-193a-5p	-1.269	-2.41	2.26e-05
20528493	-2.33	1.57e-05	0.0008	ADCYAP1; AKAP6; ALG14; ANG; ARID1A; ARL10; ARL5C; BANK1; BTN3A2; C19orf52; CABP4; CC2D1B; CDK4; CDKL1; CDKN3; CEP170; CHD9; CHSY1; CIAO1; CMBL; COX20; CYTIP; DGKE; DIP2A; DNAJC22; DRP2; EIF4E; EPGN; ETNK1; EXO5; FAM180B; FAM71F2; FKBP14; FLYWCH2; FSD2; GINM1; GLG1; GNE; GNPNAT1; GOLGA7B; GOT1; GSTM3; GTF2H5; HEYL; HIF1AN; HINFP; HSPA4L; IGF1; IGSF6; IL6R; JPH2; KLB; KRBA2; LRRC3C; MAPK1; MFSD8; M…	ADCYAP1; AKAP6; ALG14; ANG; ARID1A; ARL10; ARL5C; BANK1; BTN3A2; C19orf52; CABP4; CC2D1B; CDK4; CDKL1; CDKN3; CEP170; CHD9; CHSY1; CIAO1; CMBL; COX20; CYTIP; DGKE; DIP2A; DNAJC22; DRP2; EIF4E; EPGN; ETNK1; EXO5; FAM180B; FAM71F2; FKBP14; FLYWCH2; FSD2; GINM1; GLG1; GNE; GNPNAT1; GOLGA7B; GOT1; GSTM3; GTF2H5; HEYL; HIF1AN; HINFP; HSPA4L; IGF1; IGSF6; IL6R; JPH2; KLB; KRBA2; LRRC3C; MAPK1; MFSD8; M…	hsa-miR-7641	-1.2203	-2.33	1.57e-05
20500432	-2.33	0.0003	0.0081	A4D0Y5_HUMAN; AACS; ABCA6; ABCB7; ABCC11; ABI2; ABL2; ACAT1; ACOXL; ACP5; ACSM3; ACYP1; ADAMTS17; ADAMTS6; ADARB2; ADC; ADCY3; AFF4; AFG3L2; AIG1; AK7; ALKBH3; ALS2CR8; ANGPTL5; ANGPTL6; ANK1; ANK2; ANKK1; ANKRD58; AP3D1; AQR; ARHGAP21; ARHGAP22; ARHGAP32; ARID5A; ARL9; ARP21_HUMAN; ASB3; ASCC3L1; ASL; ASNS; ASPHD2; ATF4; ATG16L1; ATG4D; ATG9A; ATP11C; ATP13A5; ATP2C2; ATP5G3; ATP6V0A1; ATP7B; AT…	ABL2; ADAMTS17; ARHGAP32; BCL2L15; BTG2; CAND1; CCT5; CHD9; CIAPIN1; CLIC4; CTTNBP2NL; CXCR4; DCAF4L1; DDX6; DERL1; DUSP22; EPGN; FAM162A; FAM84B; FBXL18; FNBP4; FOS; GABARAP; GLP2R; HMGB2; HNRNPF; HOOK1; HRAS; HSP90AA1; IGF1R; IPPK; JUN; KCND3; KCNQ5; KLF10; KPNA2; KSR2; LCOR; MARCH9; MCL1; MKL2; MLEC; NANOGNB; NCR3LG1; NFKB1; NOTCH1; NR5A2; PAGR1; PAPD4; PDE4DIP; PDZD8; PEX5L; PGAM4; PIK3CA; PT…	hsa-miR-139-5p	-1.2203	-2.33	0.0003
20525635	-2.32	0.0093	0.1325	ABCC12; ABHD12; ABLIM1; ABT1; ADCY9; AGO2; AKAP11; AMER1; ARID3A; ATOX1; BRSK2; CACFD1; CANX; CCND3; CDH5; CDK6; CLASP1; CPLX1; CPNE5; CYCS; DLC1; DPH2; FAM127A; FAM127B; FAM131B; FLOT2; FOXI2; GDPD5; GLG1; GLTSCR1L; GXYLT2; HOXA3; HOXD3; HSPB6; ID3; IGFBP4; KLHL15; LAMA5; LDLRAD4; LLGL1; LY6E; MAP1LC3B; MARK2; MSI1; MTRNR2L5; NDOR1; NECAP1; NFASC; NIF3L1; NUP35; OTUB1; OTUD5; PACSIN1; PDP2; PDPR…	ABCC12; ABHD12; ABLIM1; ABT1; ADCY9; AGO2; AKAP11; AMER1; ARID3A; ATOX1; BRSK2; CACFD1; CANX; CCND3; CDH5; CDK6; CLASP1; CPLX1; CPNE5; CYCS; DLC1; DPH2; FAM127A; FAM127B; FAM131B; FLOT2; FOXI2; GDPD5; GLG1; GLTSCR1L; GXYLT2; HOXA3; HOXD3; HSPB6; ID3; IGFBP4; KLHL15; LAMA5; LDLRAD4; LLGL1; LY6E; MAP1LC3B; MARK2; MSI1; MTRNR2L5; NDOR1; NECAP1; NFASC; NIF3L1; NUP35; OTUB1; OTUD5; PACSIN1; PDP2; PDPR…	hsa-miR-6836-5p	-1.2141	-2.32	0.0093
20503876	-2.31	0.0011	0.0272	ABCA8; ABCC11; ACOXL; ADAM15; ADAMTS4; ADCK1; ADCK2; ADM; AEBP1; AGBL4; AGBL5; AHNAK2; AHRR; AKT3; ALDH1L1; ALG10; ALG10B; ALG14; ALMS1; ANAPC13; ANAPC2; ANKEF1; ANKHD1; ANKRD27; ANR52_HUMAN; APP; AREG; ARHGAP8; ARHGEF1; ARHGEF10; ARID5A; ARPC5L; ARSG; ASB1; ASCC1; ATAD4; ATF7IP2; ATP10B; ATP7B; ATP8A2; B4GALNT3; BAHCC1; BAT4; BAZ2B; BEST4; BMP8A; C11orf24; C11orf31; C11orf53; C11orf63; C12orf43;…	AGBL5; ALG14; ANKEF1; ANKRD27; BAZ2B; BMP8A; C11orf24; C11orf31; C18orf25; C8orf33; CCDC113; CCDC171; CCDC47; CCNT2; CERK; CHMP2A; COMMD4; CTDSPL; DENND4B; DERL2; DST; EFCAB11; ELAVL2; EMC8; F2RL3; FADS2; FDXR; FFAR4; FKBP15; FKBP9; FYN; GM2A; HIF1AN; IBA57; IER3IP1; KIAA1586; KIAA1958; KLHL15; LAMB1; LRRC55; MCF2L2; MDM2; MIXL1; MRPS10; MRPS16; MTHFD2; MTPN; MUC21; MYLIP; MYO1H; NAA30; NCAPG2; N…	hsa-miR-500a-3p	-1.2079	-2.31	0.0011
20500164	-2.31	0.0422	0.3597	A2RRG4_HUMAN; AACS; AADACL4; ABCB9; ACADL; ACBD7; ACP2; ADAMTSL2; ADCK1; ADCK4; AFF1; AGBL5; AGO1; AGT; AHSG; AKAP8; AKAP8L; AKNA; AKR1B1; ALB; ALDH1L1; ALDOC; ALOX5AP; ALS2CR2; AMBN; ANAPC11; ANAPC5; ANKHD1; ANKMY1; ANKRD19; ANKS4B; ANP32B; ANP32E; AP1M2; APBA2; APBB2; APH1B; APOBEC3H; AR; ARF1; ARHGEF19; ARID1A; ARL6IP2; ARPC3; ARPC5; ARR3; AS3MT; ASNA1; ASTE1; ATCAY; ATG16L2; ATP2A2; ATP2B2; A…	ABCB9; ACBD7; AFF1; AGO1; AKAP8L; AKNA; AR; ARF1; ARID1A; ARPC5; ATP2A2; ATP5A1; BAHD1; BCAS4; C11orf30; C15orf52; C19orf12; C2CD5; CASR; CCDC127; CCNT1; CDC42SE1; CDK1; CKAP2L; CNBP; CREG1; CXCL12; CYP27B1; DACT3; DDX19A; DKK1; DMD; DNAJC5; DPM2; DPYSL5; ECHDC1; EDC3; ETS1; EXOC6; EXOSC5; FAM134C; FAM193A; FLNA; FOXC1; FOXD4; FOXD4L1; FOXD4L4; FOXD4L5; FOXP3; FRK; FZD1; FZD3; GHITM; GLI2; GTF2E1…	hsa-miR-31-5p	-1.2079	-2.31	0.0422
20503875	-2.3	0.001	0.0257	AAK1; AMOT; ANKRD40; APP; BAMBI; BLOC1S3; C16orf58; C16orf72; C6orf25; C8orf82; CCNT1; CCP110; CDC5L; CDKAL1; CKAP2L; COMMD2; CPNE1; CRX; CT62; CYLD; CYP2U1; CYSLTR2; DCAF4L1; DENND6B; DNAH17; DNAJC21; ERGIC2; EXTL3; FAM104A; FAM229B; FAM71F2; FAM9C; FFAR4; FOXC1; FRRS1L; FSD1L; FSHB; FUT2; GABRG2; GALK2; GAS1; GCM2; GGT6; GNAQ; GPM6B; GRIN2B; GSG1; GSTCD; GTF2F2; H2AFX; HAS2; HSD3B1; INIP; ITPRI…	AAK1; AMOT; ANKRD40; APP; BAMBI; BLOC1S3; C16orf58; C16orf72; C6orf25; C8orf82; CCNT1; CCP110; CDC5L; CDKAL1; CKAP2L; COMMD2; CPNE1; CRX; CT62; CYLD; CYP2U1; CYSLTR2; DCAF4L1; DENND6B; DNAH17; DNAJC21; ERGIC2; EXTL3; FAM104A; FAM229B; FAM71F2; FAM9C; FFAR4; FOXC1; FRRS1L; FSD1L; FSHB; FUT2; GABRG2; GALK2; GAS1; GCM2; GGT6; GNAQ; GPM6B; GRIN2B; GSG1; GSTCD; GTF2F2; H2AFX; HAS2; HSD3B1; INIP; ITPRI…	hsa-miR-500a-5p	-1.2016	-2.3	0.001
20500152	-2.29	5.92e-07	6.13e-05	A1L162_HUMAN; ABCA1; ABCB7; ABCB9; ABCC11; ABCC2; ABCC9; ABHD2; ACBD5; ACRC; ACSL3; ACTL8; ACTN4; ACVR1; ADAM17; ADAMTSL1; ADH5; ADM; ADM2; ADPRHL2; AGO1; AGPAT5; AGTPBP1; AHCTF1P; AHI1; AHR; AHRR; AICDA; AKAP9; AKIRIN1; ALDH6A1; ALG1; ALG10B; ALS2CR2; AMACR; ANGPTL2; ANKRD44; ANKRD47; ANKRD52; ANO3; AP1S3; APTX; AQR; ARAF; ARCN1; ARF1; ARHGEF1; ARHGEF10L; ARHGEF39; ARL4C; ARL8A; ARNTL2; ARPC2; A…	ABCA1; ABCB7; ABCB9; ABHD2; ACBD5; ACSL3; ACTL8; ACTN4; ACVR1; ADAM17; ADM; ADM2; AGO1; AGPAT5; AGTPBP1; AHR; AHRR; AKIRIN1; ALDH6A1; ALG1; ALG10B; AMACR; ANKRD52; ANO3; AP1S3; AQR; ARCN1; ARF1; ARHGEF1; ARHGEF39; ARL4C; ARNTL2; ARPP19; ASCC2; ASXL3; ATM; ATP1A1; ATP2B1; ATP5A1; ATP7B; AURKAIP1; B3GALT5; BAG4; BBX; BCL7B; BID; BLOC1S2; BMP2K; BMPR1A; BRCA1; BTBD3; BTBD9; C10ORF12; C14orf37; C16OR…	hsa-miR-26a-5p	-1.1953	-2.29	5.92e-07
20518818	-2.25	0.003	0.0592	ADRBK1; ALDOA; ANAPC16; AR; ARSK; ATG13; C17orf85; CASKIN1; CCBE1; CDK12; CS; CSDC2; CSNK1G2; DEFB105A; DEFB105B; EIF4EBP1; EMP1; ESF1; ESPL1; FBLIM1; FKBP5; GABRB2; GALNT2; GLCCI1; GPR156; GRWD1; HAND2; HBP1; HIRIP3; HMOX1; IMMP2L; ING5; IREB2; JOSD1; KIAA1468; KIF6; KLHL23; KRTAP19-1; METTL14; MON1B; NEGR1; NUAK2; OTUD5; PATZ1; PEG10; PIP4K2A; PNMAL2; POLG; PTPLAD2; RASSF2; RPL28; RSL1D1; RTN3;…	ADRBK1; ALDOA; ANAPC16; AR; ARSK; ATG13; C17orf85; CASKIN1; CCBE1; CDK12; CS; CSDC2; CSNK1G2; DEFB105A; DEFB105B; EIF4EBP1; EMP1; ESF1; ESPL1; FBLIM1; FKBP5; GABRB2; GALNT2; GLCCI1; GPR156; GRWD1; HAND2; HBP1; HIRIP3; HMOX1; IMMP2L; ING5; IREB2; JOSD1; KIAA1468; KIF6; KLHL23; KRTAP19-1; METTL14; MON1B; NEGR1; NUAK2; OTUD5; PATZ1; PEG10; PIP4K2A; PNMAL2; POLG; PTPLAD2; RASSF2; RPL28; RSL1D1; RTN3;…	hsa-miR-4443	-1.1699	-2.25	0.003
20501036	-2.24	2.08e-06	0.0002	A1L4H1_HUMAN; A2BP1_HUMAN; AADACL4; AARS; ABCA9; ABCB5; ABCC9; ABCD3; ABCD4; ABI2; ABT1; ACE2; ACOT7; ACOT8; ACOX2; ACSL4; ACTA1; ACTC1; ACVR2B; ADAM20; ADAM23; ADC; ADFP; ADORA3; AIG1; AKNA; AKR1CL1; AKT2; ALS2CR2; ALS2CR4; ALS2CR8; ANK3; ANKRD30A; ANKRD33B; ANLN; ANP32B; AP1GBP1; AP1M1; AP1S2; APBB2; APOA1BP; APOC3; APOH; APOLD1; APOO; AQP11; ARHGAP19; ARHGAP21; ARHGAP6; ARHGEF3; ARIH1; ARL6; A…	ABI2; ABT1; ACSL4; ACVR2B; ANKRD33B; ARPC3; ATP5G3; ATP6; ATRX; AVPR1A; BAG4; BAP1; BBX; BCL2; BMI1; BRD7; BTC; C6orf47; CAB39; CACNG8; CAMSAP2; CASP2; CCNE2; CCNT2; CDC14B; CDCA4; CDH11; CDKN1B; CELF1; CFL2; CLEC2D; CLPB; CRLF3; CYP1A1; DDIT4; DENND5B; DLC1; DNAJB6; DNAJB9; DNMT3A; DNMT3B; DUSP1; E2F3; EDNRA; EFNA1; ELAVL2; ELMO2; EP300; ERBB2IP; ERMP1; ERRFI1; ETS1; FAM216B; FBLN5; FKBP5; FLNA;…	hsa-miR-200c-3p	-1.1635	-2.24	2.08e-06
20500132	-2.19	0.001	0.025	ABCC2; ABCC3; ABCD1; ABCD2; ABCD3; ABCF3; ABCG8; ABR; ABT1; ABTB2; ACAD11; ACAD8; ACAP3; ACIN1; ACOT12; ACTL6A; ACTR5; ADAM15; ADAM23; ADAMTS4; ADAMTSL1; ADM; ADRA1B; AFF4; AGFG1; AGTPBP1; AHI1; AHRR; AIG1; ALDH1L1; ALG14; ALS2CR12; ANAPC10; ANKMY1; ANKMY2; ANKRD10; ANKRD15; ANKRD44; ANTXR2; ANUBL1; ANXA13; ANXA7; AOAH; AP3S1; AP3S2; APOBEC3G; APPBP1; AQP1; ARAF; ARF6; ARHGDIB; ARSG; ARVCF; AS3MT…	ABR; ACAP3; ACIN1; ACTL6A; ADAM15; AFF4; AGFG1; AHI1; AHRR; ALG14; AP3S2; ARF6; ARVCF; AS3MT; ATM; ATP1A1; B4GALT1; BCL2; BCL2L10; BDH1; BIM; BVES; C15orf38-AP3S2; CA12; CA13; CAD; CANX; CCND1; CCNL1; CCT6A; CDC20; CDCA5; CDK19; CIZ1; CKAP5; CLN8; COX7B; CRB1; CREBL2; CRIM1; CSRNP3; CTDSPL; CTGF; CUL4A; CXorf40B; DAAM2; DCAF4; DCAF7; DCAF8; DCTN2; DCTN5; DCUN1D3; DDAH1; DDX5; DIAPH1; DICER1; DNMT…	hsa-miR-18a-5p	-1.1309	-2.19	0.001
20504396	-2.19	9.08e-06	0.0005	ABCA12; ABHD17B; ACAP2; ADRBK1; AFF4; AGPAT5; ATXN3; BAZ2A; BHLHB9; BRWD1; C17orf85; C5orf15; CACNA1B; CDC25B; COX18; CRTC3; EOGT; EXOC5; EXOG; FOLR1; FOXN3; HIP1; HMGB1; HNRNPU; INSIG1; ITPKC; KIAA0408; KRTAP19-1; LARP4B; LRRC6; LRTM1; MAP3K5; MEF2D; MPP2; MTF2; MTMR12; MTX3; MVK; MYO1H; NDUFB5; NRAS; OTUD7A; OXR1; PDE4D; PIGS; PINX1; PNMAL1; QSER1; RANBP2; RNF168; RPL18A; SDHAF2; SETD3; SGIP1; …	ABCA12; ABHD17B; ACAP2; ADRBK1; AFF4; AGPAT5; ATXN3; BAZ2A; BHLHB9; BRWD1; C17orf85; C5orf15; CACNA1B; CDC25B; COX18; CRTC3; EOGT; EXOC5; EXOG; FOLR1; FOXN3; HIP1; HMGB1; HNRNPU; INSIG1; ITPKC; KIAA0408; KRTAP19-1; LARP4B; LRRC6; LRTM1; MAP3K5; MEF2D; MPP2; MTF2; MTMR12; MTX3; MVK; MYO1H; NDUFB5; NRAS; OTUD7A; OXR1; PDE4D; PIGS; PINX1; PNMAL1; QSER1; RANBP2; RNF168; RPL18A; SDHAF2; SETD3; SGIP1; …	hsa-miR-642a-3p	-1.1309	-2.19	9.08e-06
20517675	-2.18	4.91e-05	0.0021	ACACA; AKT1; ANO4; ARGFX; ARL8B; CACNG8; CYP20A1; DCTPP1; DDX17; ESYT2; HAUS3; HIPK3; KCNJ6; KDM8; LGSN; MYRF; NDST1; P4HB; PPARGC1B; PRKD2; RAP1B; RCC2; REST; RPS7; SEC31A; SPA17; TGFB2; TXNL1; VPS37B; WDR33; WTAP; ZNF609	ACACA; AKT1; ANO4; ARGFX; ARL8B; CACNG8; CYP20A1; DCTPP1; DDX17; ESYT2; HAUS3; HIPK3; KCNJ6; KDM8; LGSN; MYRF; NDST1; P4HB; PPARGC1B; PRKD2; RAP1B; RCC2; REST; RPS7; SEC31A; SPA17; TGFB2; TXNL1; VPS37B; WDR33; WTAP; ZNF609	Hsa-miR-539-5p	-1.1177	-2.17	4.91e-05
20500385	-2.16	0.0015	0.0336	AASDHPPT; ABCA2; ABCA8; ABCB10; ABCC2; ABCC3; ABCG2; ABCG5; ACADSB; ACAT1; ACO1; ACOT12; ACRBP; ACSF3; ACSL1; ACTR1B; ACTR2; ACVR2A; ACVR2B; ADPRHL2; ADRBK2; AFAP1L1; AGL; AGO2; AGPAT5; AHSA2; AKAP10; AKAP11; AKAP7; AKAP9; AKR1C3; ALB; ALCAM; ALDH2; ALDH5A1; ALDH9A1; ALG10; ALG10B; ALKBH3; ALPK1; ALPK3; AMFR; AMMECR1; ANAPC10; ANAPC15; ANG; ANGPTL4; ANKRD13A; ANKRD32; ANKRD46; ANKRD6; ANLN; ANO6;…	AASDHPPT; ABCA8; ABCB10; ABCC3; ABCG2; ACADSB; ACSF3; ACSL1; ACTR1B; ACTR2; ACVR2A; ACVR2B; ADRBK2; AFAP1L1; AGL; AGO2; AGPAT5; AHSA2; AKAP11; AKAP7; AKAP9; ALCAM; ALDH5A1; ALDH9A1; ALG10; ALG10B; AMMECR1; ANAPC10; ANAPC15; ANG; ANKRD13A; ANKRD32; ANKRD6; ANLN; ANO6; AP1S2; AP3M2; APC; APOLD1; APPL1; ARFGEF1; ARHGAP11A; ARHGAP19; ARHGAP29; ARHGEF10; ARHGEF26; ARHGEF40; ARL2BP; ARL4C; ARNTL2; AS3M…	hsa-miR-192-5p	-1.111	-2.16	0.0015
20500424	-2.14	1.02e-05	0.0006	ABCA12; ABCC10; ABCG5; ACBD5; ACP2; ACTA1; ACTC1; ACTL6A; ACTR10; ACVR1; ADAM22; ADAM28; ADAM7; ADAM9; ADAMTS6; ADAP2; ADC; ADO; ADORA2B; ADPRHL1; ADRB1; AFF4; AGBL4; AGO1; AGO2; AGXT; AK7; AKAP10; AKIRIN1; ALDH2; ALDH9A1; ALG14; ALG5; ALG9; ALKBH3; ANKRA2; ANKRD10; ANKRD22; ANKRD33; ANKS1A; AP2A1; AP3S1; APLP2; APOL4; AQP7; ARHGEF5; ARID1A; ARID3A; ARID4A; ARL10; ARL6; ARL6IP6; ARPP19; ARV1; ASB…	ADAM9; ADAP2; ADC; ADO; ADPRHL1; AFF4; AGO1; AGO2; AKIRIN1; ALG9; ANKRA2; APLP2; ARID3A; ARPP19; ASB3; ATG12; ATG2B; ATG5; ATM; ATP1A1; ATP2A2; AVL9; AZIN1; B4GALT1; B4GALT5; BAG4; BAHD1; BCL9; BECN1; BNIP3L; BTBD1; BTBD7; C10orf137; C7orf43; C7orf60; C8orf76; CAND1; CARS2; CASP3; CBX2; CBX3; CCDC71L; CCNF; CD2AP; CDC37L1; CDC7; CELSR3; CEP350; CFDP1; CHD1; CHST15; CLCC1; COPS7A; CPEB4; CREG1; CR…	hsa-miR-30d-5p	-1.0976	-2.14	1.02e-05
20502129	-2.13	4.39e-05	0.0019	ACACB; AFF4; AP3D1; ARIH1; ASCC3; ATP5G3; BAZ2A; BCOR; BEX4; BHLHB9; BIRC5; CAND1; CCDC144NL; CCND1; CDC25B; CELF2; CERS6; CKS1B; CLU; COPS7B; CREBZF; CRKL; CYB561; DDX6; DENR; DHCR7; DICER1; DPYSL2; E2F3; EIF3C; EIF3G; EOGT; EPM2AIP1; EXOG; FAM114A1; FAM122A; FAM122B; FAM196B; FAM89A; FGFR3; FOXJ3; FOXK2; FOXN3; FRY; GAN; GNB5; GSK3B; HSP90AA1; IGSF1; INPP5E; KAT6A; KIFAP3; LCOR; LDHA; LDHD; LRP…	ACACB; AFF4; AP3D1; ARIH1; ASCC3; ATP5G3; BAZ2A; BCOR; BEX4; BHLHB9; BIRC5; CAND1; CCDC144NL; CCND1; CDC25B; CELF2; CERS6; CKS1B; CLU; COPS7B; CREBZF; CRKL; CYB561; DDX6; DENR; DHCR7; DICER1; DPYSL2; E2F3; EIF3C; EIF3G; EOGT; EPM2AIP1; EXOG; FAM114A1; FAM122A; FAM122B; FAM196B; FAM89A; FGFR3; FOXJ3; FOXK2; FOXN3; FRY; GAN; GNB5; GSK3B; HSP90AA1; IGSF1; INPP5E; KAT6A; KIFAP3; LCOR; LDHA; LDHD; LRP…	hsa-miR-425-5p	-1.0909	-2.13	4.39e-05
20501163	-2.13	0.0035	0.0653	A1BG; A1L4H1_HUMAN; ABCB10; ABCB8; ABCD4; ABCF1; ACAD8; ACBD4; ACE2; ACO1; ACOT7; ACOX1; ACP2; ACP5; ACPL2; ACSS2; ACTA1; ACTR6; ADAM20; ADAM23; ADAM32; ADAMTS2; ADAMTS20; ADAMTS4; ADC; ADHFE1; ADMR; ADNP2; ADORA3; ADRB1; AEBP1; AGA; AGBL1; AHNAK; AK3L2; ALB; ALDH3B2; ALS2CR16; ALS2CR4; ALS2CR7; AMOT; ANAPC7; ANGPTL5; ANGPTL7; ANK1; ANKAR; ANKRD29; ANKRD30A; ANKRD33; ANKRD42; AP3S1; AP4B1; AP4E1;…	A1BG; ADNP2; ANGPTL7; APOOL; AREG; ARL5B; ATRX; ATXN7L1; BAP1; BICD2; BRD3; C18orf25; CCDC18; CCDC71L; CCNE2; CDK6; CDV3; CELF1; CHML; CLDND1; COX6B1; CTNNB1; CTNNBIP1; CYP1B1; DLC1; DLX5; DNAJC28; DNMT1; DPY19L1; ELAVL2; ELMO2; EPHA2; EPHA7; ERBB2IP; ERO1L; EZH2; FOG2; FUT11; G3BP2; GATA6; GDAP1; GLTSCR1L; GNA13; GRB2; H2AFZ; HFE; HNRNPAB; HNRNPF; HOXB5; HSPA4; IPO5; KEAP1; KIAA1147; KIAA1549; K…	hsa-miR-200a-3p	-1.0909	-2.13	0.0035
20501287	-2.12	1.08e-05	0.0006	A2M; A2ML1; A4D193_HUMAN; AARS; AATF; ABCC11; ABCC5; ABHD14A; ACBD6; ACOX1; ACP1; ACP6; ACSS2; ACTN1; ADAM7; ADC; ADCYAP1R1; AGPAT4; AGXT2L1; AHCYL1; AIRE; AKAP9; ALS2CR16; ALS2CR2; ANKHD1; ANKMY1; ANKRD26; ANKRD33; ANKRD52; ANKRD53; ANPEP; ANXA1; APBB1IP; APEH; API5; APOA1BP; APOBEC3B; APOBEC3G; APPBP1; ARFRP1; ARID1A; ARNTL; ARPC5L; ARRDC2; ARSD; ARSG; ASXL1; ATF1; ATP13A1; ATP13A3; ATP1A1; ATP…	AATF; ACP1; ADC; ANKRD52; CABIN1; CASC4; CCNE1; CECR2; CYP4V2; DENND4B; DIEXF; EFNA3; EIF3B; EMB; FBXO5; FKBP15; FRK; GLMN; HADH; HIF1A; HNRNPUL1; IFNLR1; IKBKB; INTU; IREB2; KBTBD2; KCNJ6; KLRD1; KRTAP5-6; KY; LIN28B; MAP1B; MBTD1; MCL1; MED13; MEGF9; MLEC; MLH3; NDE1; NTRK3; PIM3; PLEKHA2; POTED; PSMF1; PUM1; PURB; RBM43; RNF125; RNF4; RPUSD4; RYBP; SAE1; SAP30BP; SEPT8; SETD7; SFT2D2; SH3BP5; …	hsa-miR-151a-3p	-1.0841	-2.12	1.08e-05
20500465	-2.11	8.4e-06	0.0005	ABCB9; ABCC1; ABCD1; ABCD4; ABL2; ABTB1; ACP1; ACTA1; ACTC1; ACTG1; ACTL7A; ACTR1A; ACVR1B; ADA; ADAMTS7; ADCY7; AGPAT2; AGTRAP; AGTRL1; AGXT2L2; AHRR; AIFM3; AKAP7; AKAP9; AKR1CL2; ALDH3A1; ALDH4A1; ALDH5A1; ALKBH3; ALLC; AMBN; ANAPC7; ANK1; ANKRD24; ANKRD47; ANKS3; APC; APOBEC3G; ARFRP1; ARHGAP17; ARHGEF17; ARMC4; ARSD; ASB11; ASCC1; ASCL1; ASL; ATG4D; ATN1; ATP11C; ATP12A; ATP1B1; ATP2B3; ATP6…	ABCB9; ACTR1A; ACVR1B; AIFM3; ALDH5A1; APC; ASB11; ATP11C; BDNF; BNIP3; CASP8AP2; CBX1; CDK10; CHD9; CLASP2; CNTNAP5; COL4A2; CPEB2; CSNK1E; DDAH1; DEAF1; DENND6A; DIMT1L; DOCK7; DYRK2; E2F3; EFNA3; EHD2; ELK3; ESCO2; ESPL1; FCHSD2; FGFRL1; FOXN3; FOXP3; GIT2; GPD1L; GTDC1; HECTD1; HIF1A; HIF3A; HMGCS1; HOXA1; HOXA3; HOXA9; HSD17B1; ICMT; IGFBP3; INPP5A; INSIG1; ISCU; KCMF1; KCNJ6; KIAA1161; LDHA…	hsa-miR-210-3p	-1.0772	-2.11	8.4e-06
20500444	-2.02	0.0134	0.1656	ABCG2; ABI2; ACAN; ACOT12; ACSL1; ACTA2; ACTG1; ACTN2; ACVRL1; ACYP1; ADA; ADAM17; ADAMTS18; ADAMTS6; ADCK1; ADMR; ADORA2B; ADORA3; ADRA1A; ADRBK1; AFF4; AFTPH; AGT; AHR; AIFM1; AIM1L; AKAP12; AKAP4; AKAP9; ALDH9A1; ALS2CR12; AMMECR1; AMOT; ANKRD1; ANKRD10; ANKRD13C; ANKRD22; ANXA6; AP1M1; AP2A2; AP3M2; AP5M1; APBB1IP; APIP; APOL6; APOO; AQP11; AQP9; AQR; ARD1A; ARF6; ARHGAP12; ARHGAP19; ARL17P1;…	ABCG2; ACAN; ACOT12; ACYP1; ADAM17; ADRBK1; AFF4; AFTPH; AHR; AKAP12; ALDH9A1; AMMECR1; ANKRD1; ANKRD13C; AP1M1; AP3M2; AP5M1; APOL6; ARF6; ARHGAP12; ARL6IP6; ARRB2; ARRDC3; ARSJ; ASB1; ATF7IP2; ATG10; ATG2B; ATG5; ATM; ATP2B1; ATP6V0E1; ATP8A1; ATP8B1; ATXN7; BAG2; BAZ2A; BCL2; BCL2L11; BLOC1S2; BMP3; BMPR2; BPGM; BRCA1; BRMS1L; BTBD3; C11orf30; C12ORF29; C1QTNF9; C1orf109; C2ORF69; C8A; CAPRIN2…	hsa-miR-181a-5p	-1.0144	-2.02	0.0134
20506839	2	0.0194	0.2199	ABHD17B; ACOT9; ACOX1; ADH5; ADRBK2; AKR1D1; ALG9; ANK1; ANKRD40; AQR; ASB6; ATG12; ATP5S; ATP6V1B1; ATXN3; AVL9; B3GALNT2; B4GALT7; BIRC5; BLOC1S3; BPNT1; BPTF; BRSK1; BTD; C11orf70; C19orf52; C3; CARD10; CCDC117; CCDC77; CCSER2; CDC14B; CDNF; CEP104; CKAP4; CLCN5; CNNM4; CRCP; CRIPT; CRISPLD2; CTSL2; CYP20A1; CYP51A1; DCP1A; DHODH; DNAL1; DSG3; DSN1; DTX3L; DUSP19; ECSIT; EMILIN2; ERAP2; FAM162…	ABHD17B; ACOT9; ACOX1; ADH5; ADRBK2; AKR1D1; ALG9; ANK1; ANKRD40; AQR; ASB6; ATG12; ATP5S; ATP6V1B1; ATXN3; AVL9; B3GALNT2; B4GALT7; BIRC5; BLOC1S3; BPNT1; BPTF; BRSK1; BTD; C11orf70; C19orf52; C3; CARD10; CCDC117; CCDC77; CCSER2; CDC14B; CDNF; CEP104; CKAP4; CLCN5; CNNM4; CRCP; CRIPT; CRISPLD2; CTSL2; CYP20A1; CYP51A1; DCP1A; DHODH; DNAL1; DSG3; DSN1; DTX3L; DUSP19; ECSIT; EMILIN2; ERAP2; FAM162…	hsa-miR-1247-3p	1	2	0.0194
20523017	2.01	0.0002	0.0069	ALDOC; ANKRD13B; ANKRD42; ANKRD52; BANP; BARHL1; CCDC121; FSCN1; FSTL3; GIGYF1; GJB1; GOLGA3; GRID1; HBP1; IDS; KANK4; KCTD15; LIPG; LMBR1L; MAPK1; MCM7; MEF2D; METTL6; MKNK2; MLLT11; MTRF1L; NF2; OR2C3; PHB2; PKD1; PLAGL2; POLR3G; PTDSS2; RAF1; RAP1GAP2; RPS6KA4; RTBDN; SEMA3F; SLC5A6; SOX4; STAMBP; SYNGR2; TMEM91; TOB2; UBQLN4	ALDOC; ANKRD13B; ANKRD42; ANKRD52; BANP; BARHL1; CCDC121; FSCN1; FSTL3; GIGYF1; GJB1; GOLGA3; GRID1; HBP1; IDS; KANK4; KCTD15; LIPG; LMBR1L; MAPK1; MCM7; MEF2D; METTL6; MKNK2; MLLT11; MTRF1L; NF2; OR2C3; PHB2; PKD1; PLAGL2; POLR3G; PTDSS2; RAF1; RAP1GAP2; RPS6KA4; RTBDN; SEMA3F; SLC5A6; SOX4; STAMBP; SYNGR2; TMEM91; TOB2; UBQLN4	hsa-miR-6085	1.0072	2.01	0.0002
20536308	2.02	0.0246	0.2603			hsa-mir-320e	1.0144	2.02	0.0246
20526861	2.02	0.0004	0.0108	ACER2; ALKBH5; AMER2; APCDD1; APOPT1; ARL6IP4; ARSK; ASB16; ASXL1; ATG2A; ATXN1L; BMP3; BTG2; C9orf62; CC2D1B; CD84; CDNF; CHSY1; CPE; CREBRF; CREBZF; CRTAP; DCUN1D3; DDX19B; DHTKD1; DPH2; DPM2; DPYSL5; DYNLL2; EDAR; EEF1A1; EIF3L; ELP6; EPHB2; ERCC6L; ESYT1; ETV5; EXOSC2; FAM73A; GABRB1; GNL1; GPR156; HAND1; HDLBP; IFNAR2; KDM5A; KIAA0513; KIAA1715; KRT8; LBX1; LONRF2; MALT1; MAP1LC3B; MIDN; NAV…	ACER2; ALKBH5; AMER2; APCDD1; APOPT1; ARL6IP4; ARSK; ASB16; ASXL1; ATG2A; ATXN1L; BMP3; BTG2; C9orf62; CC2D1B; CD84; CDNF; CHSY1; CPE; CREBRF; CREBZF; CRTAP; DCUN1D3; DDX19B; DHTKD1; DPH2; DPM2; DPYSL5; DYNLL2; EDAR; EEF1A1; EIF3L; ELP6; EPHB2; ERCC6L; ESYT1; ETV5; EXOSC2; FAM73A; GABRB1; GNL1; GPR156; HAND1; HDLBP; IFNAR2; KDM5A; KIAA0513; KIAA1715; KRT8; LBX1; LONRF2; MALT1; MAP1LC3B; MIDN; NAV…	hsa-miR-7150	1.0144	2.02	0.0004
20525567	2.06	8.84e-05	0.0032	ACPP; ACTB; AGO2; ARL8A; ARPC1B; BAG5; BCL7A; C10orf54; C16orf58; CAPN15; CCDC6; CCDC71L; CCNY; CITED4; CLASP1; CLPB; CNBP; COL1A2; CSTF2; CXCL16; DBT; DDA1; DDX39B; DFFA; DIRAS2; FAM151B; FTSJ3; FXR2; GIGYF1; GXYLT2; HEMK1; HOXD9; HSD11B1L; IGF1R; KCNE3; KLHL28; LAMC1; LEPREL1; MEAF6; MEN1; MID1IP1; MINK1; MYL12A; NACC1; NEDD9; NMNAT2; PGPEP1; PHF7; PLA2G2C; POMGNT1; PPP6R1; PTPLAD2; QSOX1; RAB1…	ACPP; ACTB; AGO2; ARL8A; ARPC1B; BAG5; BCL7A; C10orf54; C16orf58; CAPN15; CCDC6; CCDC71L; CCNY; CITED4; CLASP1; CLPB; CNBP; COL1A2; CSTF2; CXCL16; DBT; DDA1; DDX39B; DFFA; DIRAS2; FAM151B; FTSJ3; FXR2; GIGYF1; GXYLT2; HEMK1; HOXD9; HSD11B1L; IGF1R; KCNE3; KLHL28; LAMC1; LEPREL1; MEAF6; MEN1; MID1IP1; MINK1; MYL12A; NACC1; NEDD9; NMNAT2; PGPEP1; PHF7; PLA2G2C; POMGNT1; PPP6R1; PTPLAD2; QSOX1; RAB1…	hsa-miR-6803-5p	1.0426	2.06	8.84e-05
20525599	2.06	0.0012	0.028	ADM; APOL6; ASB6; ATXN2; BMP2; CABP4; CACUL1; CDH6; COX10; CRLF1; CSTF2; CYP11A1; CYP2W1; DDX39B; DNAJC8; ELN; EPN1; FAM136A; FGF19; FOXRED2; FXN; GDE1; GLI2; GLRX; HDGF; HIST2H2AB; HIST3H3; KLHDC8A; LEAP2; LRTOMT; MAPK10; MARCH9; MAX; MDM4; MID1IP1; MUC17; NAA50; NCOA3; NPR1; NUPL2; PAQR3; PGPEP1; PLCG2; PRRC2B; RIF1; RPH3AL; SEC22C; SETBP1; SETD1B; SPATA6; SRPR; THBS2; TMED10; TMEM43; TNRC6A; T…	ADM; APOL6; ASB6; ATXN2; BMP2; CABP4; CACUL1; CDH6; COX10; CRLF1; CSTF2; CYP11A1; CYP2W1; DDX39B; DNAJC8; ELN; EPN1; FAM136A; FGF19; FOXRED2; FXN; GDE1; GLI2; GLRX; HDGF; HIST2H2AB; HIST3H3; KLHDC8A; LEAP2; LRTOMT; MAPK10; MARCH9; MAX; MDM4; MID1IP1; MUC17; NAA50; NCOA3; NPR1; NUPL2; PAQR3; PGPEP1; PLCG2; PRRC2B; RIF1; RPH3AL; SEC22C; SETBP1; SETD1B; SPATA6; SRPR; THBS2; TMED10; TMEM43; TNRC6A; T…	hsa-miR-6819-5p	1.0426	2.06	0.0012
20504433	2.07	0.0199	0.2217	AARS; ABCA6; ABCB11; ACAD11; ACE2; ACOT9; ACSBG2; ACSM3; ADAL; ADAM2; ADAMTS16; ADRA1A; ADRBK2; AFF4; AGO1; AGXT2L2; AHNAK; AKR1D1; AKR7A2; ALKBH3; ALOX5; AMZ2; ANKRD10; ANKRD15; ANKRD27; ANKRD31; ANKRD35; ANUBL1; AP3B1; AP4S1; APBB1IP; AQP5; ARHGAP19; ARHGAP22; ARHGEF5; ARID4B; ARIH2; ARMC2; ARMET; ARV1; ARX; ASB10; ASB16; ASGR2; ATF3; ATG2B; ATG4C; ATM; ATP5S; ATP6V0B; ATP6V0C; ATP6V1F; ATP8A2;…	ACOT9; ADRBK2; AFF4; AGO1; AHNAK; AMZ2; AP3B1; ARHGAP22; ASB16; ATG2B; ATM; ATP6V0C; ATXN2L; BACE1; BAHD1; BTRC; CAP1; CASP2; CASP3; CBWD1; CBWD5; CBX7; CCDC39; CD226; CD276; CD46; CDC37; CDC42SE2; CEBPB; CEBPD; CEP57; CMAS; CNOT1; COL4A1; COPA; COPRS; CREBRF; CREBZF; CSE1L; CSNK1A1; CTC1; DDX20; DDX39A; DDX3X; DFFB; DNAJC16; DNAJC27; DOK4; DUS3L; DUSP3; EEF1A1; EIF3K; EIF4A1; EIF4G2; FAM122A; FA…	hsa-miR-421	1.0496	2.07	0.0199
20518905	2.08	4.32e-06	0.0003	ADCY9; ARHGAP40; ASB6; BARHL1; BRSK2; CERS1; CSTF1; HOOK3; IGF1R; IRAK3; KIAA0754; LEPROTL1; LYPLA2; MED28; NKX2-3; PEX26; PRX; PTDSS2; PTGIS; RGS6; SCAF4; STRN4; TAF1; TMEM63C; TOR4A; TRIM59; TRPV2; VAV3; YES1; ZNF426	ADCY9; ARHGAP40; ASB6; BARHL1; BRSK2; CERS1; CSTF1; HOOK3; IGF1R; IRAK3; KIAA0754; LEPROTL1; LYPLA2; MED28; NKX2-3; PEX26; PRX; PTDSS2; PTGIS; RGS6; SCAF4; STRN4; TAF1; TMEM63C; TOR4A; TRIM59; TRPV2; VAV3; YES1; ZNF426	hsa-miR-4508	1.0566	2.08	4.32e-06
20506774	2.1	0.0002	0.007	BBC3; CHMP1B; CHST12; DHTKD1; DLGAP4; ENG; HCFC1; HIST1H4H; IFNAR2; LACE1; LSG1; NOB1; NPR1; PPP1R14A; PPTC7; RBBP9; SCNM1; SLC36A1; SLC9A3; SYNGR1; TERF2; THY1; TRIM29; UBE2D4; WDR75; ZCCHC8; ZNF652; ZNF749	BBC3; CHMP1B; CHST12; DHTKD1; DLGAP4; ENG; HCFC1; HIST1H4H; IFNAR2; LACE1; LSG1; NOB1; NPR1; PPP1R14A; PPTC7; RBBP9; SCNM1; SLC36A1; SLC9A3; SYNGR1; TERF2; THY1; TRIM29; UBE2D4; WDR75; ZCCHC8; ZNF652; ZNF749	hsa-miR-1228-5p	1.0704	2.1	0.0002
20525459	2.1	0.0002	0.0065	COL18A1; CPLX1; GNB1L; MED16; SNRPD3; SSTR3; VDR	COL18A1; CPLX1; GNB1L; MED16; SNRPD3; SSTR3; VDR	hsa-miR-6749-5p	1.0704	2.1	0.0002
20506006	2.11	4.07e-05	0.0018	ACTB; AGO2; ANTXR2; BCAS4; C17orf105; C6orf132; C9orf41; CAPZA2; CD1D; CD244; CDKAL1; CEBPG; CENPN; CLIC6; CORO2A; COX6B1; CRAMP1L; CYB561A3; DCTN6; EFCAB11; EIF4EBP1; ERP44; FAM168A; FLVCR1; FOS; GEMIN4; HSBP1; HSPA1B; HSPA4L; ICOSLG; INSIG1; IVD; JMJD1C; LILRB2; LUZP1; MACC1; METRN; MSRB1; MTDH; NAV1; NDOR1; NECAB3; NKX6-1; NUTM2E; OGFRL1; OGT; PLD5; PROSC; RNF165; RPS16; SCNN1G; SCRG1; SEPHS1;…	ACTB; AGO2; ANTXR2; BCAS4; C17orf105; C6orf132; C9orf41; CAPZA2; CD1D; CD244; CDKAL1; CEBPG; CENPN; CLIC6; CORO2A; COX6B1; CRAMP1L; CYB561A3; DCTN6; EFCAB11; EIF4EBP1; ERP44; FAM168A; FLVCR1; FOS; GEMIN4; HSBP1; HSPA1B; HSPA4L; ICOSLG; INSIG1; IVD; JMJD1C; LILRB2; LUZP1; MACC1; METRN; MSRB1; MTDH; NAV1; NDOR1; NECAB3; NKX6-1; NUTM2E; OGFRL1; OGT; PLD5; PROSC; RNF165; RPS16; SCNN1G; SCRG1; SEPHS1;…	hsa-miR-937-5p	1.0772	2.11	4.07e-05
20500765	2.15	0.0002	0.0066	A1A5D9_HUMAN; A2BP1_HUMAN; AARSD1; ABCB9; ABHD1; ABTB1; ACADS; ACBD4; ACOX3; ACSBG2; ACTL6A; ADAM15; ADAM9; ADAMTSL2; ADCK1; ADCK4; ADPGK; ADRA1A; AGGF1; AGPAT4; AGPAT6; AGPAT7; AGTRAP; AGXT2L2; ALDH4A1; ALG12; ALKBH2; AMELY; ANAPC16; ANGPT4; ANKHD1; ANKMY1; ANKRD33B; ANKRD35; ANKRD58; ANKZF1; ANPEP; ANTOL_HUMAN; AP1S1; APBA2BP; APH1B; AQP3; AQP6; ARFGAP3; ARHGAP12; ARHGAP25; ARHGEF1; ARHGEF10L; …	ADAM9; AGPAT6; AGTRAP; ANAPC16; ANKRD33B; ARHGAP12; ARID3B; ARIH2; ARPC5; ASB16; ATL2; ATP5G2; ATP5J2; ATXN1; ATXN7L3; B4GALT1; BACE2; BAK1; BTG2; C17orf80; C1D; C2orf15; CASC4; CCL5; CD244; CD34; CDKN1A; CENPP; CGNL1; CLCN7; CLDN12; CLEC5A; COIL; COL4A1; CORO1C; CREB5; CRK; CSNK2A1; DHX33; DIP2A; DLST; DOCK3; DUSP3; DYRK2; E2F7; EEF1A1; EGFR; EHD1; EIF1AD; EIF4E; EIF4EBP1; ELAVL1; EMID1; ENO1; E…	hsa-miR-125a-5p	1.1043	2.15	0.0002
20519549	2.15	0.0062	0.099	ABCA6; ADAM28; ALG1; ANGPT4; ARNT; ATG2A; BSDC1; BTC; C10orf2; CELF2; CEP57L1; CIDEC; CNOT6; COX15; CRISPLD2; DSTN; DYRK2; EN2; EXOSC6; FHOD1; FOXR2; G3BP1; HAPLN1; HIPK3; KLF6; LRRC58; METTL24; MTAP; MTRNR2L4; MYLK; NACC2; NAIF1; NLRC3; NUP98; PCNP; PDE7B; PLCG2; PLXNA2; PNMAL1; PRRG4; QDPR; RCC2; RNF168; RPP14; RSL24D1; SEPT9; SERINC3; SH3PXD2A; SLC16A10; SLC7A1; SPECC1; SRSF2; SUSD1; TFDP2; TG…	ABCA6; ADAM28; ALG1; ANGPT4; ARNT; ATG2A; BSDC1; BTC; C10orf2; CELF2; CEP57L1; CIDEC; CNOT6; COX15; CRISPLD2; DSTN; DYRK2; EN2; EXOSC6; FHOD1; FOXR2; G3BP1; HAPLN1; HIPK3; KLF6; LRRC58; METTL24; MTAP; MTRNR2L4; MYLK; NACC2; NAIF1; NLRC3; NUP98; PCNP; PDE7B; PLCG2; PLXNA2; PNMAL1; PRRG4; QDPR; RCC2; RNF168; RPP14; RSL24D1; SEPT9; SERINC3; SH3PXD2A; SLC16A10; SLC7A1; SPECC1; SRSF2; SUSD1; TFDP2; TG…	hsa-miR-4717-3p	1.1043	2.15	0.0062
20519609	2.16	0.0033	0.0611	FAM3C; MARVELD1; MFI2; MGAM; POLR2J3; RNF20; UPK3BL; VPREB1	FAM3C; MARVELD1; MFI2; MGAM; POLR2J3; RNF20; UPK3BL; VPREB1	hsa-miR-4750-5p	1.111	2.16	0.0033
20524034	2.17	0.0003	0.0092	ABCC9; ADAMTS5; AMOTL2; ANXA5; AP1S1; APCDD1; BCAN; BCAR1; BCL2L12; C15orf43; C4orf32; C5orf51; C9orf78; CALM3; CALR; CASKIN1; CASP3; CCDC6; CCDC71L; CCDC80; CD2AP; CD55; CDKN1A; CELF1; CLDN1; CNNM3; COPRS; CORO1C; CPEB3; CRCP; CREBRF; CREBZF; CRY2; CSDE1; CTNND1; CYB5B; DDA1; DENND4C; DIP2A; DNAJB9; DNTTIP2; DPM2; DTHD1; E2F3; EEF2; EFHD2; EIF1AX; EIF4A3; ENSA; EXT1; FAM69C; FEN1; FOPNL; FOXN2; …	ABCC9; ADAMTS5; AMOTL2; ANXA5; AP1S1; APCDD1; BCAN; BCAR1; BCL2L12; C15orf43; C4orf32; C5orf51; C9orf78; CALM3; CALR; CASKIN1; CASP3; CCDC6; CCDC71L; CCDC80; CD2AP; CD55; CDKN1A; CELF1; CLDN1; CNNM3; COPRS; CORO1C; CPEB3; CRCP; CREBRF; CREBZF; CRY2; CSDE1; CTNND1; CYB5B; DDA1; DENND4C; DIP2A; DNAJB9; DNTTIP2; DPM2; DTHD1; E2F3; EEF2; EFHD2; EIF1AX; EIF4A3; ENSA; EXT1; FAM69C; FEN1; FOPNL; FOXN2; …	hsa-miR-6124	1.1177	2.17	0.0003
20500777	2.2	0.0001	0.004	AAMP; ADAM2; ADAMTS13; ADAMTS6; ADAMTSL1; ADAT1; ADD3; ADH6; AEBP1; AGTPBP1; AICDA; AKR1CL1; ANKRD23; AP1GBP1; APOL4; AQP1; AQP3; AQP7; ARD1B; ARL1; ARL6IP1; ARMC2; ART5; AS3MT; ASB11; ASB16; ASCC3; ATF7; ATG7; ATP13A4; ATP1A1; ATP6V1A; ATP7A; ATP9A; B3GAT3; B4GALNT2; BAALC; BAG3; BBS5; BCKDK; BCL2L10; BET1; BMP1; BMS1; BOP1; BRD8; BRE; BRF2; BRWD1; BTNL8; C10orf110; C10orf6; C10orf79; C11orf79; …	ARL6IP1; AS3MT; ASB16; ATP6V1A; BBS5; CBX2; CCDC174; CCDC93; CCND2; CDCA4; CSNK2A1; CYBRD1; DEK; EMCN; ERGIC1; FAM126B; FEM1B; FREM1; FZD9; GNA13; GOSR1; IER3IP1; IGFBP4; IKBIP; LILRB2; LPXN; MECP2; MEOX2; METTL7A; MRVI1; NUFIP2; NUP43; PAG1; PAK7; PCP4L1; PEX5L; RBM41; RSBN1; SDCCAG3; SHISA2; SLC46A1; SPRED1; TAOK1; TAS2R4; TDRD6; TIPRL; TMBIM4; TMEM2; TRIM42; TXNDC12; VAPB; YY1; ZFP64; ZNF527; …	hsa-miR-138-1-3p	1.1375	2.2	0.0001
20520574	2.28	8.6e-05	0.0032	ABCC5; AJAP1; ALDOC; ANKRD40; ARHGEF2; ARPC3; ARRB2; ASPH; ATG9A; BAK1; BARHL1; C6orf106; CALM3; CALR; CDK15; CLCN7; CREB1; CTDNEP1; E2F3; EIF1; EVI5L; FAM189B; FAM195B; FBLIM1; GJB7; GPN2; GPRC5A; HLA-DOA; HSD11B1L; IGF2; IP6K1; ITPRIPL2; KCNQ5; KRT8; LASP1; MAP3K9; MED28; MEX3A; MMP17; MSANTD3; MTA1; NAV1; NCS1; NFIC; NOS1AP; NRG4; NUP93; OLR1; PCP4L1; PDP2; PLAGL2; PLXND1; PNMAL2; RAD18; RAP1G…	ABCC5; AJAP1; ALDOC; ANKRD40; ARHGEF2; ARPC3; ARRB2; ASPH; ATG9A; BAK1; BARHL1; C6orf106; CALM3; CALR; CDK15; CLCN7; CREB1; CTDNEP1; E2F3; EIF1; EVI5L; FAM189B; FAM195B; FBLIM1; GJB7; GPN2; GPRC5A; HLA-DOA; HSD11B1L; IGF2; IP6K1; ITPRIPL2; KCNQ5; KRT8; LASP1; MAP3K9; MED28; MEX3A; MMP17; MSANTD3; MTA1; NAV1; NCS1; NFIC; NOS1AP; NRG4; NUP93; OLR1; PCP4L1; PDP2; PLAGL2; PLXND1; PNMAL2; RAD18; RAP1G…	hsa-miR-5194	1.189	2.28	8.6e-05
20504298	2.32	0.0007	0.0188	ABCA12; ABCA4; ABCA7; ABCC2; ABHD9; ABLIM2; ACBD4; ACOX2; ACSM1; ACSS1; ACTR3B; ACVRL1; ADAM17; ADAM32; ADAMTS16; ADAMTS17; ADAMTS2; ADAMTS6; ADAMTSL4; ADM; ADPRHL2; ADRA1A; AGTRAP; AIFM1; AKR1CL1; AKR7A2; ALDH16A1; ALOX12; ALOX5AP; AMOTL1; ANGPTL6; ANKRD22; ANKRD53; ANKS1B; ANKS6; ANP32E; ANXA2P1; AP1M2; AP2A1; AP2S1; APBB1IP; APOC2; AQP7; AQR; ARD1A; ARHGAP12; ARHGAP8; ARHGAP9; ARHGDIA; ARHGEF4…	C2orf72; CKS2; CPLX2; CUL2; EGFR; EP300; IGLON5; IRF4; KCNK10; LHFPL3; MESDC1; MKRN1; PDZD2; PEAK1; PHEX; RAC1; RXRA; TMEM178B; USP31	hsa-miR-574-3p	1.2141	2.32	0.0007
20519498	2.33	2.41e-05	0.0012	AGO1; ALDH9A1; BTBD19; CCDC30; COX6B1; CYP4A11; CYP4A22; DCTN4; DKK3; DNAJC8; ENTPD7; FCF1; GAS2L3; GJD3; IGSF3; KIF18B; NDST1; NFAT5; NFIC; NHS; PKP1; PTP4A1; PYURF; REST; RIMBP3C; SERTAD3; SFT2D3; SH3RF1; SLC1A5; STK40; SUGT1; TFAP2C; TMEM248; UBALD1; UNC93A; UTP15; VASN; ZC3H10; ZC3H4; ZNRF1; ZSWIM1; ZSWIM4	AGO1; ALDH9A1; BTBD19; CCDC30; COX6B1; CYP4A11; CYP4A22; DCTN4; DKK3; DNAJC8; ENTPD7; FCF1; GAS2L3; GJD3; IGSF3; KIF18B; NDST1; NFAT5; NFIC; NHS; PKP1; PTP4A1; PYURF; REST; RIMBP3C; SERTAD3; SFT2D3; SH3RF1; SLC1A5; STK40; SUGT1; TFAP2C; TMEM248; UBALD1; UNC93A; UTP15; VASN; ZC3H10; ZC3H4; ZNRF1; ZSWIM1; ZSWIM4	hsa-miR-4690-5p	1.2203	2.33	2.41e-05
20500123	2.35	0.0145	0.1767	A2ML1; ABCB8; ABCB9; ABCC2; ABCC5; ABCC8; ABCD4; ABHD17C; ABHD9; ABT1; ACADVL; ACER2; ACOT9; ACP1; ACTA1; ACTL6A; ACTR10; ACYP1; ADAM15; ADAM30; ADAMTS12; ADAMTS9; ADH5; ADIPOR2; ADORA2B; ADRA1A; ADRB2; ADSL; AFF4; AGPAT4; AGPAT6; AHCYL2; AHI1; AHR; AK4; AKAP8; AKR1B10; AKR7A3; ALDH3A1; ALDH7A1; ALDOC; ALG14; ALOX12; ALS2CR12; AMD1; ANKAR; ANKRA2; ANKRD43; ANKRD46; ANKRD49; ANP32C; ANUBL1; ANXA1;…	ABHD17C; ABT1; ACER2; ACOT9; ACTA1; ACTR10; ADH5; ADIPOR2; AHCYL2; AHR; AK4; AKAP8; ALDH7A1; AMD1; ANKRD46; ANP32C; AP1S1; AREL1; ARID3A; ARID3B; ARIH1; ARL6IP1; ARL8B; ARMC8; ASCC3; ASS1; ASTE1; ATG12; ATG9A; ATL1; ATP2A2; ATP5B; ATP6V1F; ATP6V1G1; ATR; ATXN2; ATXN2L; ATXN7L3; ATXN7L3B; B3GNT1; BACH1; BAZ1B; BCOR; BEND4; BRI3BP; BZW1; C11ORF57; C12orf4; C19orf47; C19orf53; C1ORF21; C1RL; C1orf21…	hsa-let-7f-5p	1.2327	2.35	0.0145
20525657	2.36	0.0001	0.0037	ABCC5; AGPAT6; APEX1; ARGFX; ARHGAP18; ARPC1B; ATP6AP1; BCL7A; C19orf26; CALR; CCDC71L; CD55; CNBP; COX10; CS; DDX39B; E2F1; EIF5AL1; ENTPD5; FAM151B; FARSA; FEM1A; FNDC3B; GNB2; GPATCH3; HDGF; HMCN1; HMGA1; KHSRP; MAPK8IP2; MARK2; MEN1; MICB; MIDN; MSN; MTHFSD; MYH11; NACC1; PDE4A; PPP1R11; PRELP; PRR12; ROBO4; RRP7A; SERF1A; SERF1B; SHISA2; SIK1; SIX5; SLC10A7; SLC35E2; SRCIN1; STEAP3; STMN3; T…	ABCC5; AGPAT6; APEX1; ARGFX; ARHGAP18; ARPC1B; ATP6AP1; BCL7A; C19orf26; CALR; CCDC71L; CD55; CNBP; COX10; CS; DDX39B; E2F1; EIF5AL1; ENTPD5; FAM151B; FARSA; FEM1A; FNDC3B; GNB2; GPATCH3; HDGF; HMCN1; HMGA1; KHSRP; MAPK8IP2; MARK2; MEN1; MICB; MIDN; MSN; MTHFSD; MYH11; NACC1; PDE4A; PPP1R11; PRELP; PRR12; ROBO4; RRP7A; SERF1A; SERF1B; SHISA2; SIK1; SIX5; SLC10A7; SLC35E2; SRCIN1; STEAP3; STMN3; T…	hsa-miR-6848-5p	1.2388	2.36	0.0001
20515627	2.4	0.0031	0.0598	ABCA2; ACPP; ALDH6A1; ARL10; ARSB; ATP6AP1; CCDC80; CCNT1; DCAF16; DCTN5; DDX19A; DGAT2; DUSP19; FBXO17; HNRNPU; ITM2C; JMY; LITAF; LRRC8B; MEAF6; MED7; MIS18BP1; MMAB; NAT10; NCAPD2; NPM3; PABPC1L2A; PDHA1; PER3; QSOX1; RXRB; SCAMP3; SEMA7A; SERINC1; SGCD; SOX11; SRCAP; TRAF1; TRAF3IP1; TXNL1; UBE2F; UBXN7; ULK1; ZNF275; ZNF491; ZNF607; ZNF70; ZNF746	ABCA2; ACPP; ALDH6A1; ARL10; ARSB; ATP6AP1; CCDC80; CCNT1; DCAF16; DCTN5; DDX19A; DGAT2; DUSP19; FBXO17; HNRNPU; ITM2C; JMY; LITAF; LRRC8B; MEAF6; MED7; MIS18BP1; MMAB; NAT10; NCAPD2; NPM3; PABPC1L2A; PDHA1; PER3; QSOX1; RXRB; SCAMP3; SEMA7A; SERINC1; SGCD; SOX11; SRCAP; TRAF1; TRAF3IP1; TXNL1; UBE2F; UBXN7; ULK1; ZNF275; ZNF491; ZNF607; ZNF70; ZNF746	hsa-miR-320e	1.263	2.4	0.0031
20500145	2.43	0.0007	0.0182	A0AVR7_HUMAN; ABCB8; ABCC3; ABCF3; ABCG8; ABHD2; ABHD8; ABP1; ACTL7B; ACTR3B; ADAM33; ADAMTS10; ADAT1; ADCK1; ADK; ADORA3; ADRA1A; AGER; AGO3; AGTPBP1; AHRR; AIF1; AIFM3; AIRE; ALDH5A1; ALG9; ALKBH6; ALPL; ANGPTL3; ANGPTL6; ANKRD54; ANKS4B; ANTXRL; ANXA7; AP4S1; APBA2BP; APBA3; APLP1; APPL2; APR2_HUMAN; APTX; ARHGAP24; ARHGEF16; ARL10; ARL6; ARPC5L; ART1; AS3MT; ASB12; ASCL2; ASGR1; ATF1; ATP13A1…	ABHD2; ADAT1; ADK; AGO3; AGTPBP1; ALDH5A1; ALG9; ANGPTL3; ANKS4B; APTX; ARL10; AS3MT; ATF1; BMPR1A; C17orf75; C19orf47; C1orf158; C20orf144; C6orf132; CABP4; CAMK2N2; CDT1; CHAF1B; CHD4; CNDP1; CNKSR3; CSNK1E; CTNS; CYP20A1; DHTKD1; DNAJC28; DSTYK; E2F2; FAM118A; FAM151B; FAM227A; FAM229B; FBXO47; FITM2; FKBP5; FOXO3; GDE1; GGPS1; GJD3; GPATCH2L; GSR; GTDC1; HDGF; HES2; HIST1H1T; HIST3H2BB; HM13;…	hsa-miR-23a-5p	1.281	2.43	0.0007
20525571	2.44	2.91e-05	0.0014	ABCC5; APEX1; ARL5C; ATG2A; BAZ2A; C19orf53; CASKIN1; CD55; CES2; CIAPIN1; CST9; DNAJC15; DNLZ; E2F1; EIF1; ELOF1; ERC1; EVI5L; FXYD1; GPATCH3; HMCN1; HMGA1; IGF2BP3; IKZF2; KHSRP; LGSN; LYN; MARK2; MGAT5B; MIB2; MICB; MMP17; MSI1; NDRG3; NEUROD2; NPBWR1; NTN1; OLFML2A; OTUB1; PARVG; PAX2; PCP4L1; PDE4A; PPP1R11; PRELP; PRR12; QSOX2; REPIN1; ROBO4; RUNX3; RXRB; SHMT1; SHMT2; SON; SPRED1; TARDBP; …	ABCC5; APEX1; ARL5C; ATG2A; BAZ2A; C19orf53; CASKIN1; CD55; CES2; CIAPIN1; CST9; DNAJC15; DNLZ; E2F1; EIF1; ELOF1; ERC1; EVI5L; FXYD1; GPATCH3; HMCN1; HMGA1; IGF2BP3; IKZF2; KHSRP; LGSN; LYN; MARK2; MGAT5B; MIB2; MICB; MMP17; MSI1; NDRG3; NEUROD2; NPBWR1; NTN1; OLFML2A; OTUB1; PARVG; PAX2; PCP4L1; PDE4A; PPP1R11; PRELP; PRR12; QSOX2; REPIN1; ROBO4; RUNX3; RXRB; SHMT1; SHMT2; SON; SPRED1; TARDBP; …	hsa-miR-6805-5p	1.2869	2.44	2.91e-05
20518801	2.47	0.0013	0.0301	ABCA2; ACPP; ACTBL2; AIMP1; ARF1; ARID5B; ARL10; ARL3; ASB6; BCL7B; C20orf196; C2CD2; C5orf51; CKS1B; CREBRF; CRK; CTRC; DCTN5; EIF2A; EIF2B5; FAM117B; FAM208B; FAM46B; FBXL13; FBXO28; GTPBP2; GXYLT1; HSPA4L; IGF2; ITPRIPL2; KLHL15; MAK16; MAPK1IP1L; MAX; MRPS18B; MTRNR2L6; NPM3; NQO2; ORMDL2; PCMTD1; PNN; PP13439; RAD54L2; RPS6KA1; SEC24A; SEMA7A; SF3A3; SLC25A12; SLC38A2; SRCAP; SRSF7; SWAP70; …	ABCA2; ACPP; ACTBL2; AIMP1; ARF1; ARID5B; ARL10; ARL3; ASB6; BCL7B; C20orf196; C2CD2; C5orf51; CKS1B; CREBRF; CRK; CTRC; DCTN5; EIF2A; EIF2B5; FAM117B; FAM208B; FAM46B; FBXL13; FBXO28; GTPBP2; GXYLT1; HSPA4L; IGF2; ITPRIPL2; KLHL15; MAK16; MAPK1IP1L; MAX; MRPS18B; MTRNR2L6; NPM3; NQO2; ORMDL2; PCMTD1; PNN; PP13439; RAD54L2; RPS6KA1; SEC24A; SEMA7A; SF3A3; SLC25A12; SLC38A2; SRCAP; SRSF7; SWAP70; …	hsa-miR-4429	1.3045	2.47	0.0013
20519494	2.5	0.0038	0.0681	ABCC5; ABCF2; ADAMTS14; ADCY9; ADRA2B; AGO2; AP1G1; ARMC12; ARRB1; ASCL2; ASPH; B4GALT5; C12orf49; C19orf47; C9orf62; CACNA1C; CARD10; CASKIN1; CBS; CBX8; CDADC1; CDKN1A; CDKN1B; CELSR2; CLSTN1; COL1A2; COX15; CPNE2; CXorf36; DAZAP2; DIRAS1; DTX2; DYRK1B; EFNA1; EIF5AL1; ERC1; EVC; FAM127B; FAM168A; FASTK; FLOT1; FTSJ3; GNAI2; GOSR1; GPR173; GRINA; GTPBP4; GXYLT2; HAND2; HBS1L; HDAC5; HEXA; HIC2;…	ABCC5; ABCF2; ADAMTS14; ADCY9; ADRA2B; AGO2; AP1G1; ARMC12; ARRB1; ASCL2; ASPH; B4GALT5; C12orf49; C19orf47; C9orf62; CACNA1C; CARD10; CASKIN1; CBS; CBX8; CDADC1; CDKN1A; CDKN1B; CELSR2; CLSTN1; COL1A2; COX15; CPNE2; CXorf36; DAZAP2; DIRAS1; DTX2; DYRK1B; EFNA1; EIF5AL1; ERC1; EVC; FAM127B; FAM168A; FASTK; FLOT1; FTSJ3; GNAI2; GOSR1; GPR173; GRINA; GTPBP4; GXYLT2; HAND2; HBS1L; HDAC5; HEXA; HIC2;…	hsa-miR-1343-5p	1.3219	2.5	0.0038
20515585	2.52	0.0062	0.0991	ACTR2; AGXT2; AKR7A2; ALDH9A1; ANKFY1; ARSA; BARHL1; BTG2; C11orf84; C19orf12; C1QTNF6; CDKAL1; CENPQ; CTNND1; EIF4E3; FAM198A; FKBP15; GOLGA7; GTF3C3; IGFBP4; IKBKG; ITGA11; KIF2C; MYBL1; MYH2; NEK4; NKRF; NR3C1; NUFIP2; PPP1CB; RGS6; RTKN; SEPT2; SLC25A36; SREK1; SRP19; STK35; TM9SF4; UHMK1; ZBTB34; ZNF34; ZNF566	ACTR2; AGXT2; AKR7A2; ALDH9A1; ANKFY1; ARSA; BARHL1; BTG2; C11orf84; C19orf12; C1QTNF6; CDKAL1; CENPQ; CTNND1; EIF4E3; FAM198A; FKBP15; GOLGA7; GTF3C3; IGFBP4; IKBKG; ITGA11; KIF2C; MYBL1; MYH2; NEK4; NKRF; NR3C1; NUFIP2; PPP1CB; RGS6; RTKN; SEPT2; SLC25A36; SREK1; SRP19; STK35; TM9SF4; UHMK1; ZBTB34; ZNF34; ZNF566	hsa-miR-3162-5p	1.3334	2.52	0.0062
20520577	2.57	0.0012	0.0286	ABHD14B; ABHD2; ACOX1; AHCYL2; ALKBH5; ANKRD45; AP2M1; AP3D1; APH1A; APOA1; ARHGAP18; ARHGAP39; ARHGEF18; ARRB2; ASXL3; ATP6AP1; BCL7A; BHLHB9; BTBD19; BTG2; C14orf1; C19orf47; C5orf24; CACNB1; CCDC137; CCDC149; CCND1; CDC73; CDH6; CDK14; CHAC1; CLPX; COL1A2; COL4A3BP; CPM; CRK; CRTC2; CSNK1G1; CTDSP1; CYP4A11; CYP4A22; CYP51A1; CYSLTR2; DDX11; DHCR7; DNAJC11; DNLZ; DRAXIN; EBNA1BP2; EIF4EBP2; EI…	ABHD14B; ABHD2; ACOX1; AHCYL2; ALKBH5; ANKRD45; AP2M1; AP3D1; APH1A; APOA1; ARHGAP18; ARHGAP39; ARHGEF18; ARRB2; ASXL3; ATP6AP1; BCL7A; BHLHB9; BTBD19; BTG2; C14orf1; C19orf47; C5orf24; CACNB1; CCDC137; CCDC149; CCND1; CDC73; CDH6; CDK14; CHAC1; CLPX; COL1A2; COL4A3BP; CPM; CRK; CRTC2; CSNK1G1; CTDSP1; CYP4A11; CYP4A22; CYP51A1; CYSLTR2; DDX11; DHCR7; DNAJC11; DNLZ; DRAXIN; EBNA1BP2; EIF4EBP2; EI…	hsa-miR-5196-5p	1.3618	2.57	0.0012
20526885	2.59	5.67e-05	0.0023	AK4; ALDH1B1; APAF1; ARID1A; ARL8B; ATP5C1; ATXN2; ATXN3; BAZ2A; BLOC1S2; BRI3BP; C1GALT1C1; C1orf210; C5orf51; CAD; CDCP1; CDKAL1; CDKN1A; CDV3; CELF1; CHMP1B; CKAP2L; CPT1A; CRCP; CRISPLD2; CTSS; CYP4F11; DENR; DNA2; DNAJC28; DSTN; DTX3L; EDEM3; EIF4A3; ELP3; EMILIN2; FAM153B; FAM189B; FBRS; FBXO45; FBXW2; FLOT2; FPR1; FSCN1; GABPB1; GADL1; GEMIN4; GGA2; GOLGA1; GRAP2; GREB1; GSG2; HNRNPU; HSPA…	AK4; ALDH1B1; APAF1; ARID1A; ARL8B; ATP5C1; ATXN2; ATXN3; BAZ2A; BLOC1S2; BRI3BP; C1GALT1C1; C1orf210; C5orf51; CAD; CDCP1; CDKAL1; CDKN1A; CDV3; CELF1; CHMP1B; CKAP2L; CPT1A; CRCP; CRISPLD2; CTSS; CYP4F11; DENR; DNA2; DNAJC28; DSTN; DTX3L; EDEM3; EIF4A3; ELP3; EMILIN2; FAM153B; FAM189B; FBRS; FBXO45; FBXW2; FLOT2; FPR1; FSCN1; GABPB1; GADL1; GEMIN4; GGA2; GOLGA1; GRAP2; GREB1; GSG2; HNRNPU; HSPA…	hsa-miR-7162-3p	1.373	2.59	5.67e-05
20518935	2.6	0.0005	0.0128	ABCA6; ACOT9; ADAMTS4; ALDH9A1; ALDOA; ALG14; ANG; ANK1; ANKRD40; ANKRD9; ARL14EP; ARL5B; ARPC3; AVL9; BCL9L; C11orf74; C1orf50; C2orf15; CALR; CAMK2A; CAPZA1; CCDC117; CCDC36; CCR6; CEP97; CRKL; CTNND1; DCTN6; DIS3; ELP2; EMC3; ENPP5; FAM126B; FAM71F2; FGD6; FN3K; FSD2; GALNT6; GJD2; GLUL; GNA13; GPR155; GTF2H5; H6PD; HIATL1; HIST3H2BB; HLA-A; HSD11B1L; HYPK; IKZF3; IL10RB; JPH2; KAT6A; KCND3; K…	ABCA6; ACOT9; ADAMTS4; ALDH9A1; ALDOA; ALG14; ANG; ANK1; ANKRD40; ANKRD9; ARL14EP; ARL5B; ARPC3; AVL9; BCL9L; C11orf74; C1orf50; C2orf15; CALR; CAMK2A; CAPZA1; CCDC117; CCDC36; CCR6; CEP97; CRKL; CTNND1; DCTN6; DIS3; ELP2; EMC3; ENPP5; FAM126B; FAM71F2; FGD6; FN3K; FSD2; GALNT6; GJD2; GLUL; GNA13; GPR155; GTF2H5; H6PD; HIATL1; HIST3H2BB; HLA-A; HSD11B1L; HYPK; IKZF3; IL10RB; JPH2; KAT6A; KCND3; K…	hsa-miR-4534	1.3785	2.6	0.0005
20525511	2.6	5.67e-06	0.0004	BRSK2; C1orf229; CASZ1; CC2D1B; CYTH2; FAM83A; HNRNPC; HRNR; IGF1R; LEPROTL1; MGAT5B; NEUROD2; NKX2-3; NOB1; OPRD1; PAX2; PIAS4; PIN1; POFUT2; POTEG; POTEM; PRX; PTGIS; RGS6; SRCIN1; TOR4A; UNC119B; UNC13A; VGLL4	BRSK2; C1orf229; CASZ1; CC2D1B; CYTH2; FAM83A; HNRNPC; HRNR; IGF1R; LEPROTL1; MGAT5B; NEUROD2; NKX2-3; NOB1; OPRD1; PAX2; PIAS4; PIN1; POFUT2; POTEG; POTEM; PRX; PTGIS; RGS6; SRCIN1; TOR4A; UNC119B; UNC13A; VGLL4	hsa-miR-6775-5p	1.3785	2.6	5.67e-06
20500422	2.62	2.11e-05	0.0011	A4D0X6_HUMAN; ABCA12; ABCA6; ABCA9; ABCB1; ABCC10; ABCC5; ABCE1; ABCF1; ABCG5; ABI2; ACBD5; ACP2; ACSL1; ACTA1; ACTC1; ACTL6A; ACTR10; ACTR6; ACVR1; ADAM22; ADAM28; ADAM9; ADAMTS6; ADO; ADORA2B; ADPRHL1; ADRB1; AFF4; AGBL4; AGO1; AGPAT5; AIFM1; AKIRIN1; ALDH2; ALDH5A1; ALDH9A1; ALG5; ALG9; ALKBH3; ALS2CR16; ALS2CR4; AMN1; ANKHD1; ANKRA2; ANKRD22; ANKRD33; ANKS4B; ANP32B; ANXA7; AP2A1; AP3S1; APBA…	ABCE1; ABI2; ADAM9; ADO; ADPRHL1; AFF4; AGO1; AGPAT5; AIFM1; AKIRIN1; ALDH5A1; ALG9; ANKRA2; APLN; APLP2; ARCN1; ARF1; ARF3; ARFGAP1; ARHGAP44; ARHGEF12; ARHGEF6; ARID3A; ARPP19; ASB3; ATM; ATP2A2; ATP6V1C1; AVL9; AZIN1; B3GNT5; B4GALT1; B4GALT5; BAG4; BAHD1; BCCIP; BCL9; BECN1; BIRC5; BLMH; BLOC1S4; BTBD1; BTBD7; C16orf70; C1QBP; C7orf43; C7orf60; C8orf76; CADPS2; CAMKV; CAND1; CAPZA1; CASC4; CA…	hsa-miR-30c-5p	1.3896	2.62	2.11e-05
20519689	2.64	0.0101	0.1388	A1BG; ABCF3; ABHD17B; ACACB; ACAD8; ACAP2; ADIPOR2; AFF3; AHSA2; AK2; ALDH1B1; ALDH9A1; ALG14; ALG9; AMER1; AMER3; ANGPT4; ANKFY1; ANKRD36; ANKRD42; APOC3; ATAT1; ATG2A; ATL2; ATP13A4; ATP8B3; AVL9; AVPR1A; BBS5; BMP3; C14orf142; C17orf105; C19orf52; C3; C3orf70; C4orf32; C5AR2; CA5B; CASS4; CCDC141; CCDC80; CCNG1; CCT4; CD164; CD209; CDC14B; CHAF1B; CHEK1; CHST6; CIRH1A; CLMP; CLPX; CRKL; CRY2; …	A1BG; ABCF3; ABHD17B; ACACB; ACAD8; ACAP2; ADIPOR2; AFF3; AHSA2; AK2; ALDH1B1; ALDH9A1; ALG14; ALG9; AMER1; AMER3; ANGPT4; ANKFY1; ANKRD36; ANKRD42; APOC3; ATAT1; ATG2A; ATL2; ATP13A4; ATP8B3; AVL9; AVPR1A; BBS5; BMP3; C14orf142; C17orf105; C19orf52; C3; C3orf70; C4orf32; C5AR2; CA5B; CASS4; CCDC141; CCDC80; CCNG1; CCT4; CD164; CD209; CDC14B; CHAF1B; CHEK1; CHST6; CIRH1A; CLMP; CLPX; CRKL; CRY2; …	hsa-miR-4793-3p	1.4005	2.64	0.0101
20500730	2.8	2.49e-07	3.27e-05	4E-BP1; A1A5D9_HUMAN; AANAT; AARSD1; ABCB9; ABCC1; ABCC2; ABCC4; ABHD1; ABHD3; ABL1; ABLIM3; ABTB1; ACACB; ACADS; ACCN2; ACLY; ACOX3; ACSBG2; ACSS1; ACTR1B; ADAM15; ADAMTS1; ADAMTS4; ADCK1; ADM; ADMR; ADRM1; AGER; AGGF1; AGPAT4; AGPAT6; AGPAT7; AGXT2L2; AHRR; AKAP2; AKT1; ALDH4A1; ALG1; ALG12; ALKBH2; ANAPC16; ANGPT4; ANKHD1; ANKMY1; ANKRD13B; ANKRD33B; ANKRD35; ANKRD42; ANKZF1; ANPEP; AP3B2; APB…	4E-BP1; ABCC1; ABCC4; ABL1; ABTB1; ACLY; ACSS1; ADAMTS1; ADM; ADRM1; AGPAT6; AHRR; AKAP2; AKT1; ANAPC16; ANKRD33B; ARF3; ARID3A; ARID3B; ARIH2; ASB16; ATP5B; ATXN1; AURKB; B3GALT4; B4GALT3; BACE2; BACH1; BAK1; BBC3; BCKDK; BCL2; BCL2L13; BCL2L2; BCL3; BCOR; BMF; BMPR1B; BTBD3; BTG2; Bak1; C10orf104; C15orf39; C17orf80; C19orf54; C1D; C1orf109; C2orf15; C2orf88; CARHSP1; CASC3; CASP6; CASP7; CBFB;…	hsa-miR-125b-5p	1.4854	2.8	2.49e-07
20500162	2.99	0.0002	0.0067	ABCA12; ABCA9; ABCB10; ABCC10; ABCG5; ABHD6; ABL1; ACBD5; ACP2; ACSL4; ACTA1; ACTC1; ACTL6A; ACTR10; ACTR6; ACVR1; ACYP2; ADAM22; ADAM28; ADAM7; ADAM9; ADAMTS6; ADO; ADPGK; ADPRHL1; ADRB1; AFF4; AGBL4; AGO2; AK1; AK2; AK7; AKIRIN1; ALDH2; ALDH9A1; ALG5; ALG9; ALKBH3; ALS2CR2; ANAPC5; ANKRA2; ANKRD10; ANKRD22; ANKRD26; ANKRD33; ANPEP; ANXA1; AP2A1; AP2S1; AP3S1; APCDD1; APEH; APLP2; APOL4; ARF6; A…	ABCB10; ABL1; ACP2; ACSL4; ADAM9; ADO; ADPGK; ADPRHL1; AFF4; AGO2; AK1; AK2; AKIRIN1; ALG9; ANAPC5; ANKRA2; ANKRD26; ANPEP; ANXA1; AP2A1; AP2S1; AP3S1; APEH; APLP2; ARF6; ARG1; ARID3A; ARPC5; ARPP19; ASB3; ASCC3; ATL2; ATM; ATOX1; ATP2A2; ATP6V1B2; ATP6V1C1; ATP8A2; ATRX; ATXN10; AVEN; AVL9; AZIN1; B4GALT1; B4GALT5; BAG4; BAHD1; BAX; BAZ1B; BCL11A; BCL2L1; BCL9; BDNF; BECN1; BECN1P1; BMS1; BTBD1;…	hsa-miR-30a-5p	1.5801	2.99	0.0002
20503803	3	1.35e-05	0.0008	ABCC5; ABHD7; ACF_HUMAN; ACN9; ACTL6B; ACYP2; ADAM21; ADAM7; ADAMTSL1; ADCK1; ADIG; ADORA3; AGBL4; AGPS; AGXT; AGXT2L1; AHI1; AHSA1; AJAP1; AKAP12; ALG14; ALMS1; ALOX5AP; ALS2CR4; AMPH; ANAPC10; ANKRA2; ANKS4B; ANXA1; APIP; APLP1; APOBEC3H; APOL4; AQP3; ARFGAP3; ARHGAP12; ARHGAP19; ARHGAP5; ARHGAP8; ARID4B; ARMC4; ARMCX2; ARNTL; ARPC1B; ARPM1_HUMAN; ARSJ; ASL; ATF3; ATP12A; ATP4A; ATP5L; ATP6V1D;…	AGPS; AJAP1; ARHGAP12; ARHGAP5; ARNTL; ARSJ; ATF3; ATXN1; BAG1; BASP1; BCL2; BCL2L11; BMI1; C2CD4A; CCDC149; CCND1; CDK6; CDS2; CEP97; CFTR; CMPK1; CNR1; CREG2; CXCR4; CYCS; DAZAP2; DCAF4L2; DCAF7; DSG2; EFCAB1; EN2; ERO1L; ETF1; EVI5; EYS; FAM63B; FNBP1; FOXJ3; FYCO1; GALP; GCH1; GLO1; GTF2F1; GTF3C4; HIF1A; HNRNPA3; HOXA10; HSD17B12; IGF1R; IL1RAP; INO80C; INSL4; ITPR1; KIF2C; KMT2D; LATS2; MAP…	hsa-miR-494-3p	1.585	3	1.35e-05
20525719	3.02	3.88e-05	0.0017	AGO1; ALS2CL; AMER1; AMOTL2; ATP1B3; ATP6V0A2; ATXN7L3B; AURKA; BCL2L12; BCL7B; C1orf109; CBX5; CCNL1; CDC42SE1; CDCA4; CDH5; CDKN1B; CTDNEP1; CTIF; DCUN1D5; DNM2; EVX1; EXT2; FBXO41; FOLR1; FRK; GIGYF1; GJB1; GLTSCR1L; GXYLT2; HOXC4; IQSEC1; KCNH1; KMT2A; KMT2D; LCE1A; LMNB2; MARK2; MAU2; MEX3A; MIDN; MPHOSPH8; N4BP1; NABP1; NEUROD2; NOC2L; NUP62; PACSIN1; PMEPA1; PPM1L; PRICKLE4; PTRF; PUM2; RA…	AGO1; ALS2CL; AMER1; AMOTL2; ATP1B3; ATP6V0A2; ATXN7L3B; AURKA; BCL2L12; BCL7B; C1orf109; CBX5; CCNL1; CDC42SE1; CDCA4; CDH5; CDKN1B; CTDNEP1; CTIF; DCUN1D5; DNM2; EVX1; EXT2; FBXO41; FOLR1; FRK; GIGYF1; GJB1; GLTSCR1L; GXYLT2; HOXC4; IQSEC1; KCNH1; KMT2A; KMT2D; LCE1A; LMNB2; MARK2; MAU2; MEX3A; MIDN; MPHOSPH8; N4BP1; NABP1; NEUROD2; NOC2L; NUP62; PACSIN1; PMEPA1; PPM1L; PRICKLE4; PTRF; PUM2; RA…	hsa-miR-6879-5p	1.5945	3.02	3.88e-05
20525587	3.06	7.2e-06	0.0005	ALDOC; ANKRD13B; ANKRD42; ANKRD52; BANP; BARHL1; CCDC121; FSCN1; FSTL3; GIGYF1; GJB1; GOLGA3; GRID1; HBP1; IDS; KANK4; KCTD15; LIPG; LMBR1L; MAPK1; MCM7; MEF2D; MKNK2; MLLT11; MTRF1L; NF2; PHB2; PKD1; PLAGL2; POLR3G; PTDSS2; RAF1; RPS6KA4; SEMA3F; SLC5A6; SOX4; STAMBP; SYNGR2; TMEM91; TOB2; UBQLN4	ALDOC; ANKRD13B; ANKRD42; ANKRD52; BANP; BARHL1; CCDC121; FSCN1; FSTL3; GIGYF1; GJB1; GOLGA3; GRID1; HBP1; IDS; KANK4; KCTD15; LIPG; LMBR1L; MAPK1; MCM7; MEF2D; MKNK2; MLLT11; MTRF1L; NF2; PHB2; PKD1; PLAGL2; POLR3G; PTDSS2; RAF1; RPS6KA4; SEMA3F; SLC5A6; SOX4; STAMBP; SYNGR2; TMEM91; TOB2; UBQLN4	hsa-miR-6813-5p	1.6135	3.06	7.2e-06
20525525	3.07	0.0031	0.0598	ADSS; ANKRD40; AP2M1; APEX1; ARHGAP29; ARPC3; B3GALNT2; BDH1; BRI3BP; BRPF1; CALR; CCSAP; CDCA3; CDK15; CECR2; CTDNEP1; CYB5B; DCX; FAM117B; GPRC5A; IP6K1; KANSL1L; KCNQ5; LPP; MARCH4; MARCH9; MTA3; MYL9; NAA50; NUFIP2; NUP93; ONECUT3; OTUD5; PFN1; PHOX2A; PNMAL2; PNPLA6; PPP1R9B; RAB15; RASGRP3; REXO1; RHOBTB3; RNF144B; RRAD; RREB1; SEPT8; SESTD1; SETD5; SF3B3; SLC2A4; SLFN12; SMC1A; SP2; SPRY4;…	ADSS; ANKRD40; AP2M1; APEX1; ARHGAP29; ARPC3; B3GALNT2; BDH1; BRI3BP; BRPF1; CALR; CCSAP; CDCA3; CDK15; CECR2; CTDNEP1; CYB5B; DCX; FAM117B; GPRC5A; IP6K1; KANSL1L; KCNQ5; LPP; MARCH4; MARCH9; MTA3; MYL9; NAA50; NUFIP2; NUP93; ONECUT3; OTUD5; PFN1; PHOX2A; PNMAL2; PNPLA6; PPP1R9B; RAB15; RASGRP3; REXO1; RHOBTB3; RNF144B; RRAD; RREB1; SEPT8; SESTD1; SETD5; SF3B3; SLC2A4; SLFN12; SMC1A; SP2; SPRY4;…	hsa-miR-6782-5p	1.6182	3.07	0.0031
20525681	3.09	1.36e-05	0.0008	ABCC6; ABI2; ADM; AGO2; ANP32B; APH1A; ARIH2; ASB16; ATXN2; BBC3; BCL7A; BRPF1; C10orf76; C11orf58; C16ORF72; C5orf38; CELSR3; COL4A3BP; CREB3L2; CYP11A1; CYP4A11; CYP4A22; DCAF7; DIRAS1; DNLZ; EFNA1; ENTPD5; ESRRB; FAM134A; FAM136A; FAM83F; FBXO45; FEM1A; FOSL2; FOXRED2; FTSJ3; GDI1; GIGYF1; GPR173; GPR82; HAUS5; HIST1H1E; HIST1H2AE; HIST2H2BE; HIST3H3; HOXC6; HUS1; INMT; KIAA1328; LLGL1; LRTOMT…	ABCC6; ABI2; ADM; AGO2; ANP32B; APH1A; ARIH2; ASB16; ATXN2; BBC3; BCL7A; BRPF1; C10orf76; C11orf58; C16ORF72; C5orf38; CELSR3; COL4A3BP; CREB3L2; CYP11A1; CYP4A11; CYP4A22; DCAF7; DIRAS1; DNLZ; EFNA1; ENTPD5; ESRRB; FAM134A; FAM136A; FAM83F; FBXO45; FEM1A; FOSL2; FOXRED2; FTSJ3; GDI1; GIGYF1; GPR173; GPR82; HAUS5; HIST1H1E; HIST1H2AE; HIST2H2BE; HIST3H3; HOXC6; HUS1; INMT; KIAA1328; LLGL1; LRTOMT…	hsa-miR-6769b-5p	1.6276	3.09	1.36e-05
20500423	3.13	8.69e-06	0.0005	A2A3T8_HUMAN; AAAS; AAED1; ABCB5; ABCF3; ABHD1; ABI2; ACAA2; ACADL; ACE; ACOT4; ACTB; ADAM30; ADAMTS4; ADAMTS6; ADAMTS9; ADCK2; ADCK4; ADFP; ADIPOQ; ADORA3; ADRA1A; AGAP9; AGBL4; AGTRAP; AGXT2; AHR; AIM2; AJAP1; AKAP8L; AKIP1; AKR1B1; AKR1C1; ALDH18A1; ALG10B; ALLC; ALPK1; ALS2CR2; ALS2CR7; AMICA1; AMZ2_HUMAN; ANGPT4; ANKFY1; ANKRD11; ANKRD37; ANKRD40; ANTXR2; AOAH; AP1G2; AP3B2; AP3S1; APOBEC3A;…	AAED1; ABI2; ACAA2; ACADL; ADAMTS4; ADIPOQ; AGAP9; AGTRAP; AGXT2; AHR; AJAP1; AKIP1; ALG10B; ANGPT4; ANKFY1; ANKRD40; ANTXR2; AP3S1; APOBEC3F; AQP6; AQR; AR; ARL10; ARL5B; ARL8B; ARSK; ASXL2; ATAD5; ATF7IP; ATL3; ATP6AP1; ATP6V1A; ATXN3; AZF1; BAK1; BCL10; BCL9; BPNT1; BRI3BP; BTF3L4; BUB1; C10orf76; C11orf58; C19orf47; C3; C5orf45; CACNG8; CAMLG; CAPN7; CAPZB; CBY3; CCDC77; CCL22; CCNB1IP1; CCNF…	hsa-miR-30c-2-3p	1.6462	3.13	8.69e-06
20518940	3.13	0.0009	0.023	B4GALT7; CCNF; CHST3; COX6B1; DAO; DMRT2; DRAXIN; ELK1; FADS6; GDE1; GPX1; HIST1H1E; HLA-B; IPCEF1; KBTBD12; LAX1; MED28; NPTX1; PHF19; PLXND1; PNRC2; POM121C; POU2F3; PPM1N; RAD54L2; RNF4; SLC2A8; SLC35C2; SLC39A11; SLC6A8; SPA17; SPTBN2; TAF8; TIAL1; TIMM8B; TMEM91; TUBB2A; WARS; ZMAT1; ZSCAN25	B4GALT7; CCNF; CHST3; COX6B1; DAO; DMRT2; DRAXIN; ELK1; FADS6; GDE1; GPX1; HIST1H1E; HLA-B; IPCEF1; KBTBD12; LAX1; MED28; NPTX1; PHF19; PLXND1; PNRC2; POM121C; POU2F3; PPM1N; RAD54L2; RNF4; SLC2A8; SLC35C2; SLC39A11; SLC6A8; SPA17; SPTBN2; TAF8; TIAL1; TIMM8B; TMEM91; TUBB2A; WARS; ZMAT1; ZSCAN25	hsa-miR-1587	1.6462	3.13	0.0009
20500157	3.2	5.36e-05	0.0022	15E2_HUMAN; A1L4H1_HUMAN; A3GALT2; ABCA1; ABCA3; ABCA8; ABCG5; ABHD17C; ABL2; ABP1; ACAA2; ACAT1; ACBD4; ACER2; ACO2; ACP5; ACRC; ACTA2; ACTR5; ACTR6; ADAMTS10; ADAMTS2; ADAMTS20; ADAMTS4; ADAMTS5; ADAMTS6; ADAMTS9; ADAR; ADC; ADCK5; ADCY3; ADD1; ADORA2B; ADRA1A; ADRB2; AFAP1L2; AFF4; AFG3L1; AFG3L2; AGMAT; AGPAT3; AGPAT4; AGTRL1; AHSG; AKIRIN1; AKR7A2; ALDH1L2; ALDH4A1; ALDH7A1; ALDH9A1; ALDOA; …	ABCA1; ABHD17C; ABL2; ACER2; ADAMTS5; ADAR; ADD1; ADORA2B; AFF4; AGPAT3; AKIRIN1; ALDH9A1; ALDOA; ALG9; AMOTL2; ANKRD40; AP1G1; AP3B2; AP3D1; APBB2; APC; APEX1; APPBP2; ARL4C; ARL5B; ARL6IP1; ARNTL; ATN1; ATP5G3; ATP7B; BAG2; BDNF-AS; BMI1; BMPR2; BNIP3; BRAT1; BTG2; BUB3; C2CD2L; C2ORF44; C5orf51; C6orf120; C8orf4; CAB39; CAB39L; CARM1; CCND1; CCNK; CCNL2; CCNT2; CCNYL1; CD2AP; CDH6; CELF1; CELF…	hsa-miR-27a-3p	1.6781	3.2	5.36e-05
20518933	3.21	5.34e-07	5.81e-05	ABHD17B; ADRBK2; AHCYL2; AKR1D1; AQR; ARHGAP40; C11orf70; C19orf52; C3; CARD10; CDC14B; CDNF; CPNE5; CRCP; CRISPLD2; CYP20A1; CYP2B6; DCP1A; DSG3; DSN1; ECSIT; EIF2S3; ERAP2; FAM212B; FAM73A; FANCM; FEM1A; FFAR2; FKTN; GATC; GK5; GPRIN1; GXYLT2; HM13; HMGB1; HPCAL1; HSPE1-MOB4; IL10RB; INO80; KCNJ6; KCTD20; KIAA1614; LAX1; LDLR; LIMS1; LRFN1; LRP10; LRRC58; MCM8; MESDC2; MOB4; MRPL36; NDUFV3; NEU…	ABHD17B; ADRBK2; AHCYL2; AKR1D1; AQR; ARHGAP40; C11orf70; C19orf52; C3; CARD10; CDC14B; CDNF; CPNE5; CRCP; CRISPLD2; CYP20A1; CYP2B6; DCP1A; DSG3; DSN1; ECSIT; EIF2S3; ERAP2; FAM212B; FAM73A; FANCM; FEM1A; FFAR2; FKTN; GATC; GK5; GPRIN1; GXYLT2; HM13; HMGB1; HPCAL1; HSPE1-MOB4; IL10RB; INO80; KCNJ6; KCTD20; KIAA1614; LAX1; LDLR; LIMS1; LRFN1; LRP10; LRRC58; MCM8; MESDC2; MOB4; MRPL36; NDUFV3; NEU…	hsa-miR-4532	1.6826	3.21	5.34e-07
20500161	3.22	0.0104	0.1404	A3QJZ6_HUMAN; ABCB6; ABCE1; ABCF1; ABL1; ABTB1; ACBD5; ACO1; ACP2; ACTR10; ACTR5; AD13_HUMAN; ADA; ADAMTS10; ADAMTS15; ADAMTS6; ADAMTS7; ADAMTS9; ADCY5; ADPRHL2; ADSL; AFG3L2; AGO1; AIM1; AIM1L; AKAP10; AKT2; AKT3; ALG12; ALKBH3; ALOX5AP; ALS2CR7; AMER1; AMFR; AMOT; ANGEL2; ANGPTL4; ANGPTL7; ANKRD13A; ANKRD13B; ANKRD13C; ANKRD49; ANKRD56; ANXA2P1; ANXA5; AP4B1; APOLD1; APP; APPBP1; AQP11; ARD1A; …	ABCE1; ABL1; ADAMTS9; AGO1; AIM1; AKT2; AKT3; AMER1; AMFR; ASXL2; BACE1; BBC3; BCAP31; BCL2; BCL7A; BTG2; C1QTNF6; C21orf91; CALCR; CALM3; CAND1; CASP8; CBX2; CBX6; CCDC117; CCDC14; CCNA2; CCND1; CCND2; CCNT2; CCT4; CD276; CD93; CDC23; CDC42; CDC42SE1; CDC7; CDK2; CDK4; CDK6; CEACAM6; CNBP; COL10A1; COL3A1; COL4A1; COL4A2; COL5A2; COLEC10; COMMD2; COX7A2L; CPEB3; CPEB4; CRKL; CSRNP2; CTC1; CTNNBI…	hsa-miR-29a-3p	1.6871	3.22	0.0104
20506781	3.25	7.51e-05	0.0028	ABI2; ACADSB; ADRBK1; AHR; ANTXR2; ARHGAP18; ARPC3; ATAD5; ATP1B4; BICD2; CCDC149; CDC5L; CDCP1; CDH6; CEP120; CES3; CIAPIN1; COL5A1; COLGALT1; CRISPLD2; CRLF3; CRTAP; CTDNEP1; CYP2W1; DCAF8; DENR; DNAH10OS; DNAJC24; DNAJC8; E2F3; E2F6; EFNA3; EFTUD2; EGFLAM; EIF4A3; EPHB2; EPM2AIP1; EXT1; FAM131B; FAM19A3; FAM73B; FBXL18; FURIN; GCFC2; GEMIN4; GNL1; GPC4; GPRC5C; HOXC4; ING1; IRAK3; KCNK3; KHSRP…	ABI2; ACADSB; ADRBK1; AHR; ANTXR2; ARHGAP18; ARPC3; ATAD5; ATP1B4; BICD2; CCDC149; CDC5L; CDCP1; CDH6; CEP120; CES3; CIAPIN1; COL5A1; COLGALT1; CRISPLD2; CRLF3; CRTAP; CTDNEP1; CYP2W1; DCAF8; DENR; DNAH10OS; DNAJC24; DNAJC8; E2F3; E2F6; EFNA3; EFTUD2; EGFLAM; EIF4A3; EPHB2; EPM2AIP1; EXT1; FAM131B; FAM19A3; FAM73B; FBXL18; FURIN; GCFC2; GEMIN4; GNL1; GPC4; GPRC5C; HOXC4; ING1; IRAK3; KCNK3; KHSRP…	hsa-miR-1233-5p	1.7004	3.25	7.51e-05
20518852	3.27	0.0012	0.028	AGPAT6; ARC; ASCL2; ATXN1L; BRSK2; C10orf55; C19orf26; C2orf82; CITED4; CLASP1; CPLX1; CSTF2; DNAH17; EN1; FBXO44; FEM1A; FXYD1; GPR37L1; GREM2; H2AFX; HOXD3; INCENP; KLF13; LACE1; MAPK8IP3; MARVELD1; MFI2; MSI1; NANOS1; NDUFA11; NEUROD2; NRARP; PEG10; PIAS4; PKD1; POU3F3; PPP1R14A; PRX; PTBP1; RAX; RUNX1; RXRB; SLC47A1; SLC9A3; SPNS1; SSTR1; TOR4A; TSPAN10; UNK; VPREB1; WSCD1	AGPAT6; ARC; ASCL2; ATXN1L; BRSK2; C10orf55; C19orf26; C2orf82; CITED4; CLASP1; CPLX1; CSTF2; DNAH17; EN1; FBXO44; FEM1A; FXYD1; GPR37L1; GREM2; H2AFX; HOXD3; INCENP; KLF13; LACE1; MAPK8IP3; MARVELD1; MFI2; MSI1; NANOS1; NDUFA11; NEUROD2; NRARP; PEG10; PIAS4; PKD1; POU3F3; PPP1R14A; PRX; PTBP1; RAX; RUNX1; RXRB; SLC47A1; SLC9A3; SPNS1; SSTR1; TOR4A; TSPAN10; UNK; VPREB1; WSCD1	hsa-miR-4467	1.7093	3.27	0.0012
20518839	3.28	2.67e-06	0.0002	ABCF1; ABHD17B; ACOT2; ACOX1; ACSBG1; ACSF2; ACTR1A; ADD2; AGBL5; AGXT2; AHCYL2; AHR; ALDH1B1; ALG10B; ALG8; ALKBH5; AMD1; AOC3; APAF1; APOBEC3F; AREL1; ASPH; ATP6V0A2; ATXN3; BAMBI; BBC3; BCAS4; BMPR1A; BRIX1; BRMS1L; BROX; BTG2; BTRC; BZW1; C11orf31; C11orf54; C11orf84; C14orf142; C1orf174; C1orf210; C1orf95; C2orf48; C5AR2; CA6; CACNA2D2; CACNG8; CARD8; CASKIN1; CAV1; CBFA2T3; CBS; CBY3; CCDC1…	ABCF1; ABHD17B; ACOT2; ACOX1; ACSBG1; ACSF2; ACTR1A; ADD2; AGBL5; AGXT2; AHCYL2; AHR; ALDH1B1; ALG10B; ALG8; ALKBH5; AMD1; AOC3; APAF1; APOBEC3F; AREL1; ASPH; ATP6V0A2; ATXN3; BAMBI; BBC3; BCAS4; BMPR1A; BRIX1; BRMS1L; BROX; BTG2; BTRC; BZW1; C11orf31; C11orf54; C11orf84; C14orf142; C1orf174; C1orf210; C1orf95; C2orf48; C5AR2; CA6; CACNA2D2; CACNG8; CARD8; CASKIN1; CAV1; CBFA2T3; CBS; CBY3; CCDC1…	hsa-miR-4459	1.7137	3.28	2.67e-06
20525448	3.29	9.76e-07	8.79e-05	ABHD14A-ACY1; ACTG1; ACY1; ANKRD52; ARHGDIA; ARID5B; B4GALNT4; BLVRA; C20orf27; CALM3; CAMK2A; CCDC106; CCDC121; CTDNEP1; FSTL3; GPRIN1; HBP1; HIVEP3; HOXB6; HS6ST3; KLHL38; KRT80; LIPG; MBD6; MDM4; MED28; MEF2D; MGAT5; MKNK2; MNT; MRPL34; MSANTD3; MTFR1L; MTRF1L; NAV1; NOS1AP; NPTXR; NSD1; OGT; PAX2; PGAM4; PHF12; PKD1; PPIL1; PSMD11; PUM2; RAF1; SLC29A1; SLC4A2; SOLH; SOX4; SPATA2; SREBF2; SRM;…	ABHD14A-ACY1; ACTG1; ACY1; ANKRD52; ARHGDIA; ARID5B; B4GALNT4; BLVRA; C20orf27; CALM3; CAMK2A; CCDC106; CCDC121; CTDNEP1; FSTL3; GPRIN1; HBP1; HIVEP3; HOXB6; HS6ST3; KLHL38; KRT80; LIPG; MBD6; MDM4; MED28; MEF2D; MGAT5; MKNK2; MNT; MRPL34; MSANTD3; MTFR1L; MTRF1L; NAV1; NOS1AP; NPTXR; NSD1; OGT; PAX2; PGAM4; PHF12; PKD1; PPIL1; PSMD11; PUM2; RAF1; SLC29A1; SLC4A2; SOLH; SOX4; SPATA2; SREBF2; SRM;…	hsa-miR-6743-5p	1.7181	3.29	9.76e-07
20524053	3.3	2.25e-06	0.0002	ABCC12; ABHD12; ABLIM1; ABT1; ADCY9; AGO2; AKAP11; AMER1; ARID3A; ATOX1; BRSK2; CACFD1; CANX; CCND3; CDH5; CDK6; CLASP1; CPLX1; CPNE5; CYCS; DLC1; DPH2; FAM127A; FAM127B; FAM131B; FLOT2; FOXI2; GDPD5; GLG1; GLTSCR1L; GXYLT2; HOXA3; HOXD3; HSPB6; ID3; IGFBP4; KLHL15; LAMA5; LDLRAD4; LLGL1; LY6E; MAP1LC3B; MARK2; MSI1; MTRNR2L5; NDOR1; NECAP1; NFASC; NIF3L1; NUP35; OTUB1; OTUD5; PACSIN1; PDP2; PDPR…	ABCC12; ABHD12; ABLIM1; ABT1; ADCY9; AGO2; AKAP11; AMER1; ARID3A; ATOX1; BRSK2; CACFD1; CANX; CCND3; CDH5; CDK6; CLASP1; CPLX1; CPNE5; CYCS; DLC1; DPH2; FAM127A; FAM127B; FAM131B; FLOT2; FOXI2; GDPD5; GLG1; GLTSCR1L; GXYLT2; HOXA3; HOXD3; HSPB6; ID3; IGFBP4; KLHL15; LAMA5; LDLRAD4; LLGL1; LY6E; MAP1LC3B; MARK2; MSI1; MTRNR2L5; NDOR1; NECAP1; NFASC; NIF3L1; NUP35; OTUB1; OTUD5; PACSIN1; PDP2; PDPR…	hsa-miR-6132	1.7225	3.3	2.25e-06
20506818	3.32	0.0155	0.1855	ACSBG1; ADD2; AKR7A2; ARL2BP; ATP5E; ATXN1; BCL7A; BRI3BP; C8orf4; CALM2; CLCN6; CLOCK; COL27A1; CTC1; DNAJB9; EMP2; EPM2AIP1; FUT11; GOLGA4; HIST1H3E; HM13; HTR7; IKZF2; IMPG1; KANK4; KIAA0895; LRRC55; MESDC2; MPPE1; MPRIP; NDRG1; P2RY1; PCDHB11; PER1; POP7; PRDX3; PYGO1; RBMXL1; RFWD3; RGS5; RORA; RPP25; S100A7A; SRCIN1; SSR2; STAU1; TAOK1; THAP6; TOMM20; TOP2B; TPM4; TRPM7; TTF2; TXLNG; UBN2; …	ACSBG1; ADD2; AKR7A2; ARL2BP; ATP5E; ATXN1; BCL7A; BRI3BP; C8orf4; CALM2; CLCN6; CLOCK; COL27A1; CTC1; DNAJB9; EMP2; EPM2AIP1; FUT11; GOLGA4; HIST1H3E; HM13; HTR7; IKZF2; IMPG1; KANK4; KIAA0895; LRRC55; MESDC2; MPPE1; MPRIP; NDRG1; P2RY1; PCDHB11; PER1; POP7; PRDX3; PYGO1; RBMXL1; RFWD3; RGS5; RORA; RPP25; S100A7A; SRCIN1; SSR2; STAU1; TAOK1; THAP6; TOMM20; TOP2B; TPM4; TRPM7; TTF2; TXLNG; UBN2; …	hsa-miR-1290	1.7312	3.32	0.0155
20515550	3.34	3.49e-06	0.0003	ARC; BAIAP3; BCR; BRSK2; CALR; CITED4; CPLX1; CPM; DNLZ; ELAVL3; FASTK; HMGXB4; HMX1; HRNR; KHSRP; LACE1; MEN1; MIDN; MRPL12; MTA1; NRGN; POFUT2; PTK7; RAX; RPP25; SCAMP4; STK11; TMBIM4; UBOX5; UNC13A; VASP; ZNF85	ARC; BAIAP3; BCR; BRSK2; CALR; CITED4; CPLX1; CPM; DNLZ; ELAVL3; FASTK; HMGXB4; HMX1; HRNR; KHSRP; LACE1; MEN1; MIDN; MRPL12; MTA1; NRGN; POFUT2; PTK7; RAX; RPP25; SCAMP4; STK11; TMBIM4; UBOX5; UNC13A; VASP; ZNF85	hsa-miR-3141	1.7398	3.34	3.49e-06
20524047	3.45	8.11e-06	0.0005	ACTR2; ACTR3B; ADD2; AGK; AGO2; AIP; AK2; ALS2CL; ANKHD1-EIF4EBP3; ARF3; ARHGAP31; ARHGEF6; ARL5B; ASB16; ASTN2; ATP2A3; ATP6V1A; ATP6V1B1; ATP6V1F; ATXN7L3B; BCL2L1; BTBD9; C10orf55; C14orf144; C16orf87; C20orf96; CAPZA1; CCDC50; CCDC88A; CCND2; CD3E; CDH7; CDK14; CHRDL1; CHRM3; CHTF8; CLSTN1; CNBP; CNOT6L; CREB3L2; CSTF1; CTDSP2; DCAF7; DCX; DLX6; DNLZ; DPF1; DUSP7; DYRK1B; EDA2R; EIF4EBP3; EN2…	ACTR2; ACTR3B; ADD2; AGK; AGO2; AIP; AK2; ALS2CL; ANKHD1-EIF4EBP3; ARF3; ARHGAP31; ARHGEF6; ARL5B; ASB16; ASTN2; ATP2A3; ATP6V1A; ATP6V1B1; ATP6V1F; ATXN7L3B; BCL2L1; BTBD9; C10orf55; C14orf144; C16orf87; C20orf96; CAPZA1; CCDC50; CCDC88A; CCND2; CD3E; CDH7; CDK14; CHRDL1; CHRM3; CHTF8; CLSTN1; CNBP; CNOT6L; CREB3L2; CSTF1; CTDSP2; DCAF7; DCX; DLX6; DNLZ; DPF1; DUSP7; DYRK1B; EDA2R; EIF4EBP3; EN2…	hsa-miR-6127	1.7866	3.45	8.11e-06
20525519	3.52	7.29e-07	7.11e-05	AAED1; ABI2; ACAA2; ACADL; ACAP2; ADAMTS4; ADAR; ADIPOQ; AGAP9; AGBL5; AGXT2; AHR; AK2; AKIP1; ALG10B; ANGPT4; ANKFY1; ANKRD13B; ANKRD40; APOBEC3F; AQP6; AQR; ARL10; ARL5B; ARL8B; ARPC3; ARRB2; ARSK; ASXL2; ATF6; ATL3; ATP1B4; ATP6AP1; ATP6V1A; B3GALT5; BAK1; BEST3; BMP3; BPNT1; BRI3BP; BTF3L4; BTNL3; BVES; C10orf76; C11orf58; C19orf47; C3; C5orf45; CACNG8; CAMLG; CAPN7; CAPZB; CBY3; CCDC77; CCL2…	AAED1; ABI2; ACAA2; ACADL; ACAP2; ADAMTS4; ADAR; ADIPOQ; AGAP9; AGBL5; AGXT2; AHR; AK2; AKIP1; ALG10B; ANGPT4; ANKFY1; ANKRD13B; ANKRD40; APOBEC3F; AQP6; AQR; ARL10; ARL5B; ARL8B; ARPC3; ARRB2; ARSK; ASXL2; ATF6; ATL3; ATP1B4; ATP6AP1; ATP6V1A; B3GALT5; BAK1; BEST3; BMP3; BPNT1; BRI3BP; BTF3L4; BTNL3; BVES; C10orf76; C11orf58; C19orf47; C3; C5orf45; CACNG8; CAMLG; CAPN7; CAPZB; CBY3; CCDC77; CCL2…	hsa-miR-6779-5p	1.8156	3.52	7.29e-07
20529785	3.56	0.0012	0.0281	AGO1; ALDH9A1; ARL5B; BNIP2; C18orf32; CACNA2D3; CANX; CEBPG; CHRM3; DAZAP1; FAM98B; FOSL2; HHLA1; KIAA0355; KLF8; LRRC58; MBNL1; MTPAP; PDGFRA; PDYN; PEAR1; PFKP; PPP1CC; RBM27; RNF165; RPL17-C18orf32; SCN7A; SLC10A3; SPSB1; SQSTM1; SREK1IP1; TFAP2A; TMOD3; TOM1L2; UBE2D4; UBXN2B; ZNF226; ZNF264; ZNF268; ZNF544; ZNF701	AGO1; ALDH9A1; ARL5B; BNIP2; C18orf32; CACNA2D3; CANX; CEBPG; CHRM3; DAZAP1; FAM98B; FOSL2; HHLA1; KIAA0355; KLF8; LRRC58; MBNL1; MTPAP; PDGFRA; PDYN; PEAR1; PFKP; PPP1CC; RBM27; RNF165; RPL17-C18orf32; SCN7A; SLC10A3; SPSB1; SQSTM1; SREK1IP1; TFAP2A; TMOD3; TOM1L2; UBE2D4; UBXN2B; ZNF226; ZNF264; ZNF268; ZNF544; ZNF701	hsa-miR-8075	1.8319	3.56	0.0012
20518807	3.73	7.72e-06	0.0005	ABCB11; ABCF2; ABHD17B; ACOX1; ACSF2; AGXT2; AHCYL2; ALG10B; APAF1; APOBEC3F; APOLD1; ATXN3; BAMBI; BROX; BTG2; BTRC; BZW1; C11orf31; C11orf54; C14orf142; C1orf174; C1orf210; C2orf48; C5AR2; C5ORF51; C7orf73; C9orf41; CA6; CACNG8; CBFA2T3; CCDC36; CCDC77; CCSER2; CDC5L; CEBPD; CENPN; CENPQ; CEP89; CERKL; CHST6; CLPB; CPT1A; CRIPT; CRKL; CS; CTSS; CYP20A1; DCTN5; DCTN6; DCUN1D5; DDA1; DDX39B; DDX5…	ABCB11; ABCF2; ABHD17B; ACOX1; ACSF2; AGXT2; AHCYL2; ALG10B; APAF1; APOBEC3F; APOLD1; ATXN3; BAMBI; BROX; BTG2; BTRC; BZW1; C11orf31; C11orf54; C14orf142; C1orf174; C1orf210; C2orf48; C5AR2; C5ORF51; C7orf73; C9orf41; CA6; CACNG8; CBFA2T3; CCDC36; CCDC77; CCSER2; CDC5L; CEBPD; CENPN; CENPQ; CEP89; CERKL; CHST6; CLPB; CPT1A; CRIPT; CRKL; CS; CTSS; CYP20A1; DCTN5; DCTN6; DCUN1D5; DDA1; DDX39B; DDX5…	hsa-miR-4433-3p	1.8992	3.73	7.72e-06
20500394	4.03	5.02e-05	0.0021	AHCYL2; APP; ARIH2; BBS1; BCL10; BCL3; BTF3L4; BTG2; BZW1; CCDC132; CSRP3; DCAF10; FAM217B; FEM1B; GNL1; HAAO; HHLA3; HRK; IFNLR1; ISCA1; JARID2; KCTD10; LETM2; LIMD2; MGAT4A; MTRNR2L10; MTRNR2L11; MTRNR2L3; MTRNR2L7; NDUFA2; NONO; NPR1; NUFIP2; PHYKPL; PPP1R11; PRRG4; SAR1A; SET; TAOK1; TNFAIP1; TNPO2; UBE2Q1; UBXN2A; ZNF689; ZNRF2	AHCYL2; APP; ARIH2; BBS1; BCL10; BCL3; BTF3L4; BTG2; BZW1; CCDC132; CSRP3; DCAF10; FAM217B; FEM1B; GNL1; HAAO; HHLA3; HRK; IFNLR1; ISCA1; JARID2; KCTD10; LETM2; LIMD2; MGAT4A; MTRNR2L10; MTRNR2L11; MTRNR2L3; MTRNR2L7; NDUFA2; NONO; NPR1; NUFIP2; PHYKPL; PPP1R11; PRRG4; SAR1A; SET; TAOK1; TNFAIP1; TNPO2; UBE2Q1; UBXN2A; ZNF689; ZNRF2	hsa-miR-197-5p	2.0108	4.03	5.02e-05
20506776	4.04	0.0004	0.0105	APP; ARIH2; BBS1; BCL10; BCL3; BTG2; BZW1; CDR1; DCAF10; DCX; FAM229B; FEM1B; GNL1; HHLA3; HIST1H2BF; HIST1H3H; JARID2; KCTD10; L2HGDH; LETM2; LGALSL; MTRNR2L10; MTRNR2L11; MTRNR2L3; MTRNR2L7; NNT; NPR1; NUFIP2; ODF2L; ORC4; PARP1; PHYKPL; PRRG4; PSMG2; REL; TAOK1; TNPO2; UBE2Q1; UBXN2A; YWHAZ; ZFYVE9; ZNF678; ZNF689; ZNRF2	APP; ARIH2; BBS1; BCL10; BCL3; BTG2; BZW1; CDR1; DCAF10; DCX; FAM229B; FEM1B; GNL1; HHLA3; HIST1H2BF; HIST1H3H; JARID2; KCTD10; L2HGDH; LETM2; LGALSL; MTRNR2L10; MTRNR2L11; MTRNR2L3; MTRNR2L7; NNT; NPR1; NUFIP2; ODF2L; ORC4; PARP1; PHYKPL; PRRG4; PSMG2; REL; TAOK1; TNPO2; UBE2Q1; UBXN2A; YWHAZ; ZFYVE9; ZNF678; ZNF689; ZNRF2	hsa-miR-1229-5p	2.0144	4.04	0.0004
20525517	4.33	0.0005	0.0128	ABI2; ACADSB; ADRBK1; AHR; ANTXR2; ARHGAP18; ARPC3; ATAD5; ATP1B4; BICD2; CACNA1C; CCDC149; CDC5L; CDCP1; CDH6; CEP120; CES3; CIAPIN1; COL5A1; COLGALT1; CRISPLD2; CRLF3; CRTAP; CTDNEP1; CYP2W1; DCAF8; DENR; DNAH10OS; DNAJC24; DNAJC8; E2F6; EFNA3; EFTUD2; EGFLAM; EIF4A3; EPHB2; EPM2AIP1; EXT1; FAM131B; FAM19A3; FAM73B; FBXL18; FURIN; GCFC2; GEMIN4; GNL1; GPC4; GPRC5C; HOXC4; ING1; KCNK3; KHSRP; KL…	ABI2; ACADSB; ADRBK1; AHR; ANTXR2; ARHGAP18; ARPC3; ATAD5; ATP1B4; BICD2; CACNA1C; CCDC149; CDC5L; CDCP1; CDH6; CEP120; CES3; CIAPIN1; COL5A1; COLGALT1; CRISPLD2; CRLF3; CRTAP; CTDNEP1; CYP2W1; DCAF8; DENR; DNAH10OS; DNAJC24; DNAJC8; E2F6; EFNA3; EFTUD2; EGFLAM; EIF4A3; EPHB2; EPM2AIP1; EXT1; FAM131B; FAM19A3; FAM73B; FBXL18; FURIN; GCFC2; GEMIN4; GNL1; GPC4; GPRC5C; HOXC4; ING1; KCNK3; KHSRP; KL…	hsa-miR-6778-5p	2.1144	4.33	0.0005
20517680	4.69	2.41e-07	3.27e-05	APOLD1; ASAH2; ASAH2B; BAMBI; CCDC117; CHAC1; CIAO1; CLCN6; CYP1B1; DNAAF3; DNAL1; ERGIC1; F9; FAHD1; FAM186A; FAM195A; FARSA; GBA; GNL3L; HECA; ISY1; KCNK5; KIAA2013; LRRC3C; METTL1; METTL21A; METTL22; MIOX; MLXIP; P2RY2; PCYT1A; PEX26; PHAX; RILPL1; SIGLEC10; SLC9A3; SOD2; SP140L; STARD8; STK38; STMN1; SYNC; TARDBP; TMEM120B; TMEM245; WDR12	APOLD1; ASAH2; ASAH2B; BAMBI; CCDC117; CHAC1; CIAO1; CLCN6; CYP1B1; DNAAF3; DNAL1; ERGIC1; F9; FAHD1; FAM186A; FAM195A; FARSA; GBA; GNL3L; HECA; ISY1; KCNK5; KIAA2013; LRRC3C; METTL1; METTL21A; METTL22; MIOX; MLXIP; P2RY2; PCYT1A; PEX26; PHAX; RILPL1; SIGLEC10; SLC9A3; SOD2; SP140L; STARD8; STK38; STMN1; SYNC; TARDBP; TMEM120B; TMEM245; WDR12	hsa-miR-4298	2.2296	4.69	2.41e-07
20517816	4.96	5.12e-07	5.66e-05	AAED1; ABHD17B; ACTR2; ACVR1B; ADAMTS9; ADAR; AKAP11; AKAP17A; AKR7A2; ANKH; ANKRD11; ANKRD33B; ANKRD52; APEX1; APPL1; ARSJ; ATL3; ATP6V0B; ATXN1; ATXN7L3B; B2M; BCL2L11; BMP2; BNIP2; BRI3BP; BTF3L4; BTG2; BTG3; BZW1; C11orf30; C15orf41; C16orf70; C18orf32; C9orf40; CAMLG; CAPRIN2; CAV1; CBX1; CBX8; CCDC71L; CCND1; CD55; CD59; CENPQ; CEP97; CERCAM; CHSY1; CKAP2; CLEC12B; CLIC4; CNOT6L; COIL; COX1…	AAED1; ABHD17B; ACTR2; ACVR1B; ADAMTS9; ADAR; AKAP11; AKAP17A; AKR7A2; ANKH; ANKRD11; ANKRD33B; ANKRD52; APEX1; APPL1; ARSJ; ATL3; ATP6V0B; ATXN1; ATXN7L3B; B2M; BCL2L11; BMP2; BNIP2; BRI3BP; BTF3L4; BTG2; BTG3; BZW1; C11orf30; C15orf41; C16orf70; C18orf32; C9orf40; CAMLG; CAPRIN2; CAV1; CBX1; CBX8; CCDC71L; CCND1; CD55; CD59; CENPQ; CEP97; CERCAM; CHSY1; CKAP2; CLEC12B; CLIC4; CNOT6L; COIL; COX1…	hsa-miR-3609	2.3103	4.96	5.12e-07
20506795	5.55	6.47e-05	0.0026	ACTG1; ADD3; APOL6; ARPC2; BAG4; BAZ2A; BTBD1; C20orf103; C9orf170; CBS; CHAC1; CSDE1; CTNND1; DNAJA1; DPP8; ERVMER34-1; ETS1; GRM4; KBTBD11; KIAA1958; KLHL15; LDLRAD4; MARCH9; MEAF6; MRPS23; NGDN; NOL4; PAK7; PPIB; PRPF40A; RBBP4; RBM28; RNF11; RPUSD2; SDR16C5; SFMBT2; SIT1; SLC16A1; SVOP; SYNJ2BP; TET3; TMC5; TMEM184B; TMEM2; TNFRSF10D; TXNIP; WDR41; WNT9A; ZBTB43; ZDHHC18; ZNF28; ZNF786; ZWINT	ACTG1; ADD3; APOL6; ARPC2; BAG4; BAZ2A; BTBD1; C20orf103; C9orf170; CBS; CHAC1; CSDE1; CTNND1; DNAJA1; DPP8; ERVMER34-1; ETS1; GRM4; KBTBD11; KIAA1958; KLHL15; LDLRAD4; MARCH9; MEAF6; MRPS23; NGDN; NOL4; PAK7; PPIB; PRPF40A; RBBP4; RBM28; RNF11; RPUSD2; SDR16C5; SFMBT2; SIT1; SLC16A1; SVOP; SYNJ2BP; TET3; TMC5; TMEM184B; TMEM2; TNFRSF10D; TXNIP; WDR41; WNT9A; ZBTB43; ZDHHC18; ZNF28; ZNF786; ZWINT	hsa-miR-1202	2.4725	5.55	6.47e-05
20529139	5.58	1.04e-06	9.01e-05	ABCF1; ADRBK1; AGTPBP1; ALDOA; AMD1; ANKRD40; AP1S1; AP1S3; ARSK; ATMIN; ATP6V1F; ATXN3; ATXN7L3B; BMP3; BRIX1; BTF3L4; BTG2; C11orf84; C12orf5; C17orf85; C1ORF226; C1orf116; C1orf174; C3; C4orf32; CALR; CAMKK2; CCBE1; CCBL2; CCDC117; CCDC64; CDK19; CEP57L1; CES2; CHAC1; CLPSL1; CNBP; CNNM3; COL4A3BP; COX6B1; CREBL2; CSDC2; CSF1; CYP2B6; CYP7B1; DBNDD2; DNAJC10; DNAL1; DTX3L; EBNA1BP2; EDA2R; EFN…	ABCF1; ADRBK1; AGTPBP1; ALDOA; AMD1; ANKRD40; AP1S1; AP1S3; ARSK; ATMIN; ATP6V1F; ATXN3; ATXN7L3B; BMP3; BRIX1; BTF3L4; BTG2; C11orf84; C12orf5; C17orf85; C1ORF226; C1orf116; C1orf174; C3; C4orf32; CALR; CAMKK2; CCBE1; CCBL2; CCDC117; CCDC64; CDK19; CEP57L1; CES2; CHAC1; CLPSL1; CNBP; CNNM3; COL4A3BP; COX6B1; CREBL2; CSDC2; CSF1; CYP2B6; CYP7B1; DBNDD2; DNAJC10; DNAL1; DTX3L; EBNA1BP2; EDA2R; EFN…	hsa-miR-7847-3p	2.4803	5.58	1.04e-06
20518887	5.68	7.44e-07	7.15e-05	ANKRD13B; ARHGAP40; ASB6; ATP8B1; CACNA1C; CCNF; CDCA8; CDK2; CHAC1; COX6B1; DAO; DMRT2; ELK1; ESRRG; FADS6; FARSA; GDE1; HIC2; HLA-B; HMOX1; KBTBD12; LLGL1; MAP3K9; MED28; MYL12A; NDOR1; NF2; PCP4L1; PHF19; PHLDA2; PLXND1; PODXL; POM121C; POU2F3; PPP1R11; PRELID1; PRRC2B; PTDSS2; RAD54L2; RGS6; RNF4; RTBDN; SAMD4B; SERPINH1; SFT2D2; SLC27A1; SLC2A8; SLC35C2; SLC39A11; SPTBN2; STAC; SYNGR2; TAF8;…	ANKRD13B; ARHGAP40; ASB6; ATP8B1; CACNA1C; CCNF; CDCA8; CDK2; CHAC1; COX6B1; DAO; DMRT2; ELK1; ESRRG; FADS6; FARSA; GDE1; HIC2; HLA-B; HMOX1; KBTBD12; LLGL1; MAP3K9; MED28; MYL12A; NDOR1; NF2; PCP4L1; PHF19; PHLDA2; PLXND1; PODXL; POM121C; POU2F3; PPP1R11; PRELID1; PRRC2B; PTDSS2; RAD54L2; RGS6; RNF4; RTBDN; SAMD4B; SERPINH1; SFT2D2; SLC27A1; SLC2A8; SLC35C2; SLC39A11; SPTBN2; STAC; SYNGR2; TAF8;…	hsa-miR-4492	2.5059	5.68	7.44e-07
20525633	5.92	6.67e-09	2.11e-06	ABHD14B; ABHD2; ADO; AEN; AHCYL2; ALDH3B1; ALPK3; ANGEL1; ANKRD45; APH1A; AR; ARIH1; ARL6IP4; ARRB2; ASXL3; AZIN1; B3GALNT2; BBC3; BCL2L13; BCL2L2-PABPN1; C14orf1; C19orf47; C20orf96; C3orf36; CACNB1; CCDC137; CDK14; CDT1; CITED4; CNKSR3; CNOT6L; COL1A2; CRTC2; CSNK2A1; DCAF16; DDX11; DPM2; DRAXIN; DUSP9; DYNAP; E2F3; EIF4H; EMX1; EPB41L4B; EPT1; FBXL18; FEM1A; FKBP1A; FN3K; FOSL1; FRK; FXYD1; GB…	ABHD14B; ABHD2; ADO; AEN; AHCYL2; ALDH3B1; ALPK3; ANGEL1; ANKRD45; APH1A; AR; ARIH1; ARL6IP4; ARRB2; ASXL3; AZIN1; B3GALNT2; BBC3; BCL2L13; BCL2L2-PABPN1; C14orf1; C19orf47; C20orf96; C3orf36; CACNB1; CCDC137; CDK14; CDT1; CITED4; CNKSR3; CNOT6L; COL1A2; CRTC2; CSNK2A1; DCAF16; DDX11; DPM2; DRAXIN; DUSP9; DYNAP; E2F3; EIF4H; EMX1; EPB41L4B; EPT1; FBXL18; FEM1A; FKBP1A; FN3K; FOSL1; FRK; FXYD1; GB…	hsa-miR-6780b-5p	2.5656	5.92	6.67e-09
20518843	6.14	1.16e-05	0.0007	ABCA6; ABCF1; ABL2; ACOT9; ACP6; ACTR5; ADCY2; ADM2; AGAP9; AKR7L; ALG1; ALG14; ANG; ANKRD36; ANKRD9; AP1S1; AP3B2; ARHGEF5; ARIH2OS; ARL17B; ARSK; BAMBI; BIRC5; BMS1; BROX; BSCL2; BTN3A2; C16orf45; C17orf85; C19orf52; C3; C3orf62; C9orf69; CCDC142; CCR6; CCS; CD3E; CDK4; CENPM; CEP89; CHDH; CINP; CIRH1A; CLCN6; CNDP1; COL13A1; COPA; CRISPLD2; CSF1; CUBN; CXorf21; CYB5D1; CYP20A1; DCAF7; DGKE; DN…	ABCA6; ABCF1; ABL2; ACOT9; ACP6; ACTR5; ADCY2; ADM2; AGAP9; AKR7L; ALG1; ALG14; ANG; ANKRD36; ANKRD9; AP1S1; AP3B2; ARHGEF5; ARIH2OS; ARL17B; ARSK; BAMBI; BIRC5; BMS1; BROX; BSCL2; BTN3A2; C16orf45; C17orf85; C19orf52; C3; C3orf62; C9orf69; CCDC142; CCR6; CCS; CD3E; CDK4; CENPM; CEP89; CHDH; CINP; CIRH1A; CLCN6; CNDP1; COL13A1; COPA; CRISPLD2; CSF1; CUBN; CXorf21; CYB5D1; CYP20A1; DCAF7; DGKE; DN…	hsa-miR-3135b	2.6182	6.14	1.16e-05
20518432	6.89	9.55e-07	8.79e-05	ARPP19; C15orf61; CAMKK2; CARNS1; CDK15; CDK6; CHAF1B; COLGALT1; CREB5; DCAF8; DHCR24; DMTF1; DPYSL5; EDA2R; EFNB1; ELFN1; GPT2; HDGF; HIF1AN; IFITM1; IGLON5; IL1RAPL1; KLHL25; KRR1; LCLAT1; LPP; MAT2A; MAZ; MEIS3P1; MKNK2; MRPL37; MS4A1; NCDN; PAIP2; PDP2; PLXND1; POU2F1; PRICKLE1; PVR; RCC2; REPIN1; RGS5; RHOG; SATB1; SBK1; SDK2; SERTAD2; SIGLEC12; SLC22A6; SLC7A5; SLC9A1; SNRPD1; SSX2; SSX2B; …	ARPP19; C15orf61; CAMKK2; CARNS1; CDK15; CDK6; CHAF1B; COLGALT1; CREB5; DCAF8; DHCR24; DMTF1; DPYSL5; EDA2R; EFNB1; ELFN1; GPT2; HDGF; HIF1AN; IFITM1; IGLON5; IL1RAPL1; KLHL25; KRR1; LCLAT1; LPP; MAT2A; MAZ; MEIS3P1; MKNK2; MRPL37; MS4A1; NCDN; PAIP2; PDP2; PLXND1; POU2F1; PRICKLE1; PVR; RCC2; REPIN1; RGS5; RHOG; SATB1; SBK1; SDK2; SERTAD2; SIGLEC12; SLC22A6; SLC7A5; SLC9A1; SNRPD1; SSX2; SSX2B; …	hsa-miR-3911	2.7845	6.89	9.55e-07
20504312	7.27	1.38e-05	0.0008	A2A3T8_HUMAN; AASS; ABCB7; ABCF2; ABHD12; ACAA2; ACAD8; ACF_HUMAN; ACO2; ADA; ADAM22; ADAMDEC1; ADSSL1; AGER; AGPAT4; AGXT2L1; AHCY; AHI1; AIM2; ALG6; AMN; AMT; ANGPTL5; ANKRD30A; ANKRD6; ANKRD7; ANKS6; ANXA1; ANXA10; APBB1IP; APOB; AREG; ARHGAP17; ARHGDIA; ARIH1; ARMCX1; ARMCX2; ARMCX5; ARS2_HUMAN; ASZ1; ATCAY; ATG4C; ATP1A4; ATP4B; ATP5L; ATP5S; ATP6V1E2; ATP8B2; AVIL; AVPI1; B3GALNT2; BACE2; B…	ABCF2; CLDND1; DCTN4; DNTTIP2; ELL2; ERP44; FAM20B; FEM1C; FOXA1; FYN; GNG12; GPBP1; HOOK1; HSPA5; IGFBP5; KCNJ6; MAPK1; MORC3; NARS; OLA1; PIGW; POLR3E; PPIL1; PPP2CA; PRLR; PTP4A1; RAB3IP; RNF11; ROCK1; RPL41; SESN3; SETD5; SOBP; SON; STAMBP; STRN; TET3; TMEM170A; TMEM189; TMEM189-UBE2V1; TMEM248; TNFRSF21; TPGS2; TSPAN1; UBE2V1; UBE4B; USP6NL; WSB2; XIAP; XRCC5; ZC3HAV1L; ZDHHC22; ZNF117; ZNF1…	hsa-miR-584-5p	2.862	7.27	1.38e-05
20504274	7.34	1.22e-07	1.8e-05	A0PJW7_HUMAN; AAED1; AARS; AATK; ABCA3; ABCC11; ABCF2; ABR; ACAA1; ACAA2; ACACB; ACADL; ACAN; ACAT2; ACOT6; ACP5; ACTC1; ACTN4; ACVRL1; ADAM10; ADAMTS4; ADAMTSL1; ADARB2; ADAT1; ADCK4; ADCK5; ADCY3; ADM; ADRA1A; ADSSL1; AEN; AGBL5; AGMAT; AKAP10; AKAP8; AKR1CL2; AKR1D1; ALDH3B1; ALDH9A1; ALDOA; ALG14; ALKBH5; AMIGO1; AMPD1; ANK3; ANKHD1; ANKIB1; ANKRD24; ANKRD52; ANP32E; AOAH; AP1B1; AP1S3; AP2A2…	AAED1; ABCA3; ABCF2; ABR; ACAA1; ACTN4; ADAM10; ADAT1; ADCK4; AEN; AGBL5; AGMAT; AKAP10; AKAP8; ALDOA; ALG14; AMIGO1; ANKIB1; ANKRD52; ANP32E; AP1B1; AP2A2; AP5Z1; APOLD1; APPL1; ARF1; ARFGEF2; ARID1B; ARL6IP4; ARNTL2; ASF1B; ASGR2; ATF7IP; ATOX1; ATP13A1; ATP2A2; ATP2B4; ATP5G3; ATP7A; ATXN1; AURKA; BAG6; BAK1; BAZ2B; BBX; BCAT1; BCAT2; BCKDK; BCL11B; BCL2L11; BICD2; BMP8A; BMPR1A; BMPR2; BRD8; …	hsa-miR-92b-3p	2.8758	7.34	1.22e-07
20525623	7.68	1.52e-05	0.0008	ABT1; ACOT9; ACVR2B; ADH5; AHCYL2; AHR; AK4; AMD1; ARID3B; ATG12; BCL7B; BEST3; BRPF1; BZW1; C12orf4; C14orf37; C19orf47; C1RL; C5ORF51; C5orf45; CBX5; CCNT2; CD59; CDKN1A; CEP135; CISD1; CLDN12; COIL; COL8A1; COLEC12; COPS7B; CPA4; CRY2; CSDE1; CSRNP3; CTNND1; DFFA; DISC1; DNAH9; DYNLL1; E2F6; E2F7; EDEM3; EDN1; EFHD2; EIF4G2; ESPL1; EXOC8; FAM105A; FAM135A; FAM222B; FAM83G; FBXW2; FEM1A; FGF2; …	ABT1; ACOT9; ACVR2B; ADH5; AHCYL2; AHR; AK4; AMD1; ARID3B; ATG12; BCL7B; BEST3; BRPF1; BZW1; C12orf4; C14orf37; C19orf47; C1RL; C5ORF51; C5orf45; CBX5; CCNT2; CD59; CDKN1A; CEP135; CISD1; CLDN12; COIL; COL8A1; COLEC12; COPS7B; CPA4; CRY2; CSDE1; CSRNP3; CTNND1; DFFA; DISC1; DNAH9; DYNLL1; E2F6; E2F7; EDEM3; EDN1; EFHD2; EIF4G2; ESPL1; EXOC8; FAM105A; FAM135A; FAM222B; FAM83G; FBXW2; FEM1A; FGF2; …	hsa-miR-6831-5p	2.9411	7.68	1.52e-05
20504187	9.52	1.09e-07	1.68e-05	ABCA4; ABCB1; ABCB6; ABCC2; ABCF3; ABCG8; ABHD14B; ABL1; ACAD8; ACAN; ACHE; ACOT9; ACOX1; ACP2; ACSL6; ACTB; ACTL6A; ACTL6B; ACTR1A; ACVR2B; AD13_HUMAN; ADAMTS17; ADAMTS18; ADAT1; ADCK1; ADCK5; ADH5; ADIPOR1; ADORA2B; AFG3L2; AGL; AGO1; AHR; AHRR; AHSA2; AKAP12; ALDH1A1; ALKBH1; ALS2CR8; ALX1; AMPD2; ANAPC11; ANAPC5; ANAPC7; ANK1; ANKRD10; ANKRD22; ANKRD44; ANKRD46; ANKS3; ANKS4B; AP1B1; AP1S3; A…	ACOT9; ACOX1; ACTB; ACTR1A; ADH5; AGL; AGO1; AHR; ALX1; AP1B1; AP1S3; APP; ARIH2; ARL5A; ARL5C; ARL8B; ATP5S; ATP6AP1; ATXN1; ATXN3; AVL9; Acvr2b; BACH1; BAIAP2; BARHL2; BAZ2B; BCAS4; BCL2L1; BCL2L12; BCL7A; BHLHB9; BLOC1S4; BMP3; BMP8A; BMPR1A; BPNT1; BPTF; BRD4; BRMS1L; BTF3; C12orf5; C12orf73; C14orf2; C17orf85; C3; C7orf73; CAD; CARD8; CCDC125; CCDC38; CCDC77; CCDC80; CCNB1; CCNY; CCR4; CCSER…	hsa-miR-455-3p	3.251	9.52	1.09e-07
20500187	9.81	7.03e-07	6.95e-05	AATF; ABCA4; ABCB11; ABCC1; ABCC5; ABHD11; ABHD5; ABI3; ACAD11; ACAD9; ACAT2; ACBD6; ACO2; ACOT4; ACSL6; ACTB; ACTC1; ACVR2B; ADAM28; ADH7; ADRA1A; ADSSL1; AEBP2; AGBL1; AGBL4; AGXT2L2; AHCY; AHDC1; AKAP12; ALDH1A2; ALDH2; ALDH6A1; ALDOB; ALKBH3; ALS2CR11; AMAC1L1; ANKRD27; ANKRD33; ANKRD35; ANKRD6; ANKZF1; ANUBL1; ANXA1; ANXA13; ANXA2P1; ANXA9; AOF2; AP4B1; APBB1IP; APEX1; APH1B; APOL5; APOO; AP…	ACVR2B; AHCY; AKAP12; ANKRD27; ARL5B; BOD1; C17orf58; C3orf36; C9orf114; CACUL1; CDCA7; CENPM; CORO2A; CREBZF; CRTC3; DNAJB9; EPB41L4B; FOLR1; GNA13; GNL3; GPR155; GTF3C3; HIST1H2AH; HSPB6; IER3IP1; KCNK5; KCTD12; KITLG; KLHL42; LZIC; MAT2A; MMP16; NEUROD1; NOTCH2; ODF2L; PDF; PGM2L1; PNKD; PPIL1; PPP1R15B; PTMA; RAB15; RDH11; RUFY2; SNAP25; SOCS1; SSBP3; STMN4; SYNRG; TNRC6B; TOR3A; TPD52L3; TXN…	hsa-miR-29b-1-5p	3.2943	9.81	7.03e-07
20506835	9.87	0.0018	0.0394	ABHD2; ACER2; AKR1B10; ATF7IP; AVPR1A; CBY1; CDH2; CDK17; CEP55; CNEP1R1; CNOT6; CSNK1A1; CSRP2; DCAF16; DCK; DNAL1; EFHD2; GALNT3; HMGA2; HSBP1; HSP90AA1; ITM2A; JRKL; KPNA3; LIN54; LZIC; MAPK1; MARVELD2; NACC1; NKX2-1; NUFIP2; NUP155; PHAX; PMAIP1; RAB10; RDX; SAT1; SLC25A45; SLC28A1; SLC4A1; SMAD7; SNRNP27; SUMO2; TAOK1; TDGF1P3; TMED5; TMEM161B; TMEM35; TRIM2; TRIM33; TRIM4; TRIM59; UQCRB; WF…	ABHD2; ACER2; AKR1B10; ATF7IP; AVPR1A; CBY1; CDH2; CDK17; CEP55; CNEP1R1; CNOT6; CSNK1A1; CSRP2; DCAF16; DCK; DNAL1; EFHD2; GALNT3; HMGA2; HSBP1; HSP90AA1; ITM2A; JRKL; KPNA3; LIN54; LZIC; MAPK1; MARVELD2; NACC1; NKX2-1; NUFIP2; NUP155; PHAX; PMAIP1; RAB10; RDX; SAT1; SLC25A45; SLC28A1; SLC4A1; SMAD7; SNRNP27; SUMO2; TAOK1; TDGF1P3; TMED5; TMEM161B; TMEM35; TRIM2; TRIM33; TRIM4; TRIM59; UQCRB; WF…	hsa-miR-1244	3.3031	9.87	0.0018
20519467	10.05	8.81e-09	2.43e-06	ABCF2; AHSA2; BAZ2A; BICD2; CBY3; CCNY; CEP135; CYLC2; E2F2; EIF5; GLP1R; GPRC5A; MARCH4; NDUFA11; NNT; NUP37; POU5F1B; PRCP; PRRT2; RABAC1; RACGAP1; SASH3; SESN3; SIX5; SLC35A2; SPI1; STOX2; YWHAH; ZNF350	ABCF2; AHSA2; BAZ2A; BICD2; CBY3; CCNY; CEP135; CYLC2; E2F2; EIF5; GLP1R; GPRC5A; MARCH4; NDUFA11; NNT; NUP37; POU5F1B; PRCP; PRRT2; RABAC1; RACGAP1; SASH3; SESN3; SIX5; SLC35A2; SPI1; STOX2; YWHAH; ZNF350	hsa-miR-4669	3.3291	10.05	8.81e-09
20506837	12.56	8.67e-06	0.0005	ADCY9; AKR7A2; ARHGAP15; BRI3BP; CALM2; CBX3; CHD7; CKS2; CRADD; CREBRF; CTC1; DGS2; DYRK1A; GDE1; GPATCH11; HTR7; KIAA0895; KIAA1009; LMNB2; MED4; MSH3; PIM1; PLAGL2; PTPRD; PYGO1; RORA; RRP8; SHOX2; SKIL; SRRT; TAOK1; TMBIM4; USP48; ZNF480; ZNF763; ZNF85	ADCY9; AKR7A2; ARHGAP15; BRI3BP; CALM2; CBX3; CHD7; CKS2; CRADD; CREBRF; CTC1; DGS2; DYRK1A; GDE1; GPATCH11; HTR7; KIAA0895; KIAA1009; LMNB2; MED4; MSH3; PIM1; PLAGL2; PTPRD; PYGO1; RORA; RRP8; SHOX2; SKIL; SRRT; TAOK1; TMBIM4; USP48; ZNF480; ZNF763; ZNF85	hsa-miR-1246	3.6508	12.56	8.67e-06

## Sheet: Supplementary S2
mRNAs up-regulated in 3D
gene prediction	mirna DOWN	FC in 3D
ANKRD50	hsa-miR-664b-3p	3.01
ARL6IP6	hsa-miR-664b-3p	3.3
BTD	hsa-miR-664b-3p	2.61
CD44	hsa-miR-664b-3p	2.22
FAM13B	hsa-miR-664b-3p	3.49
FANCF	hsa-miR-664b-3p	4.08
GLO1	hsa-miR-664b-3p	2.37
HLA-DRB1	hsa-miR-664b-3p	3.38
KIAA1841	hsa-miR-664b-3p	6.58
KLF10	hsa-miR-664b-3p	2.7
LZIC	hsa-miR-664b-3p	2.86
MSL2	hsa-miR-664b-3p	2.82
NCAPG	hsa-miR-664b-3p	2.65
PDLIM3	hsa-miR-664b-3p	7.44
PRDM10	hsa-miR-664b-3p	2.2
PRKAA2	hsa-miR-664b-3p	11.41
RBBP4	hsa-miR-664b-3p	3.2
RBM12B	hsa-miR-664b-3p	7.69
RCC2	hsa-miR-664b-3p	2.77
RSRC1	hsa-miR-664b-3p	2.5
SERINC3	hsa-miR-664b-3p	3.26
SMIM14	hsa-miR-664b-3p	5.09
TADA2A	hsa-miR-664b-3p	61.91
TMLHE	hsa-miR-664b-3p	15.83
ZCCHC14	hsa-miR-664b-3p	2.39
ZFAND1	hsa-miR-664b-3p	5.75
ZNF264	hsa-miR-664b-3p	2.98
CWC25	hsa-miR-4454	74.69
GDPD1	hsa-miR-4454	19.66
HCAR1	hsa-miR-4454	3.23
TTPAL	hsa-miR-4454	4.63
ACADSB	hsa-miR-5100	3.14
ARL6IP6	hsa-miR-5100	3.3
BTD	hsa-miR-5100	2.61
C1QTNF3	hsa-miR-5100	3.41
NPEPPS	hsa-miR-5100	30.08
UBXN2B	hsa-miR-5100	2.08
ARL6IP6	hsa-miR-1260b	3.3
BTG2	hsa-miR-1260b	3.51
BZW1	hsa-miR-1260b	5
CAPN7	hsa-miR-1260b	2.47
CD276	hsa-miR-1260b	2.05
CDKN1B	hsa-miR-1260b	4.2
CLUAP1	hsa-miR-1260b	2.1
ENPP5	hsa-miR-1260b	3.58
EPHB4	hsa-miR-1260b	2.3
LMX1B	hsa-miR-1260b	18.84
MCM3	hsa-miR-1260b	2.2
MGST3	hsa-miR-1260b	2.43
NNT	hsa-miR-1260b	5.92
OTUD5	hsa-miR-1260b	2.11
PI4K2B	hsa-miR-1260b	3.7
SET	hsa-miR-1260b	2.1
SLC39A8	hsa-miR-1260b	5.68
SMAD4	hsa-miR-1260b	10.01
SNF8	hsa-miR-1260b	75.16
STK38	hsa-miR-1260b	2.08
TFDP2	hsa-miR-1260b	3.03
TLE3	hsa-miR-1260b	3.12
TRUB2	hsa-miR-1260b	2.09
ESRRG	hsa-miR-2115-5p	4.32
MANEAL	hsa-miR-2115-5p	15.68
MRPL45	hsa-miR-2115-5p	67.26
RFFL	hsa-miR-2115-5p	2.06
VAV3	hsa-miR-2115-5p	7.66
AKAP5	hsa-miR-7977	2.74
APOBEC3F	hsa-miR-7977	10.93
BAZ2B	hsa-miR-7977	6.27
BZW1	hsa-miR-7977	5
C18orf32	hsa-miR-7977	4.5
C1QTNF6	hsa-miR-7977	8.73
CAMLG	hsa-miR-7977	3.5
CAPN7	hsa-miR-7977	2.47
CCDC122	hsa-miR-7977	14.5
CCDC9	hsa-miR-7977	2.24
CDK2	hsa-miR-7977	2.11
CEP57L1	hsa-miR-7977	3.5
CHMP1B	hsa-miR-7977	3.97
CLEC7A	hsa-miR-7977	42.31
CPSF2	hsa-miR-7977	2.32
DCTN3	hsa-miR-7977	6.5
DYNLL2	hsa-miR-7977	30.17
EGLN2	hsa-miR-7977	11.68
ELP2	hsa-miR-7977	4.55
EMC2	hsa-miR-7977	22.18
EPG5	hsa-miR-7977	3.67
FAIM2	hsa-miR-7977	3.07
FAM227A	hsa-miR-7977	2.31
FANCF	hsa-miR-7977	4.08
FOSL2	hsa-miR-7977	4.43
FYTTD1	hsa-miR-7977	2.12
FZD4	hsa-miR-7977	2.93
GTF3C6	hsa-miR-7977	9.84
GUF1	hsa-miR-7977	2.27
IER3IP1	hsa-miR-7977	4.52
IGFBP3	hsa-miR-7977	11.75
IGFBP5	hsa-miR-7977	87.61
IKZF3	hsa-miR-7977	32.24
ILDR1	hsa-miR-7977	3.15
IREB2	hsa-miR-7977	2.33
KCNJ13	hsa-miR-7977	4.38
KIAA1328	hsa-miR-7977	3.31
KLHL23	hsa-miR-7977	9.23
LONRF2	hsa-miR-7977	13.05
MARVELD2	hsa-miR-7977	2.33
MBOAT1	hsa-miR-7977	3.6
MED28	hsa-miR-7977	2.49
METTL21A	hsa-miR-7977	2.2
MOB1B	hsa-miR-7977	3.54
NOS1AP	hsa-miR-7977	5.18
NUDT19	hsa-miR-7977	9.2
OSMR	hsa-miR-7977	2.67
PDE7A	hsa-miR-7977	3.98
PLEKHH1	hsa-miR-7977	4.07
POLA2	hsa-miR-7977	3.68
POPDC2	hsa-miR-7977	2.47
PPEF2	hsa-miR-7977	2.31
PPM1D	hsa-miR-7977	26.83
PRR11	hsa-miR-7977	27.08
PTRH2	hsa-miR-7977	10.01
RBBP4	hsa-miR-7977	3.2
RBM12B	hsa-miR-7977	7.69
SCD5	hsa-miR-7977	4.06
SF3B3	hsa-miR-7977	3.34
SH3BP2	hsa-miR-7977	2.64
SHISA2	hsa-miR-7977	3.07
SHOC2	hsa-miR-7977	2.27
SHROOM3	hsa-miR-7977	3.31
SLC16A13	hsa-miR-7977	2.7
SPTLC3	hsa-miR-7977	41.1
STK4	hsa-miR-7977	2.81
TFDP2	hsa-miR-7977	3.03
TMEM216	hsa-miR-7977	2.6
TNFSF15	hsa-miR-7977	3.68
TNPO3	hsa-miR-7977	2.6
TOX4	hsa-miR-7977	2.93
TTC21B	hsa-miR-7977	7.35
UBXN2B	hsa-miR-7977	2.08
WDR31	hsa-miR-7977	2.96
YES1	hsa-miR-7977	2.75
ZC3HAV1L	hsa-miR-7977	2.85
ZFP30	hsa-miR-7977	5.16
ZNF124	hsa-miR-7977	11.25
ZNF264	hsa-miR-7977	2.98
ZNF280C	hsa-miR-7977	2.47
ZNF490	hsa-miR-7977	5.11
ZNF546	hsa-miR-7977	2.98
ZNF585B	hsa-miR-7977	2.81
ZNF681	hsa-miR-7977	21.77
ZNF703	hsa-miR-7977	4.04
ZNF708	hsa-miR-7977	21.7
ZNF878	hsa-miR-7977	2.85
ACSL1	hsa-miR-205-5p	3.54
AFF1	hsa-miR-205-5p	3.12
AFF4	hsa-miR-205-5p	2.38
AR	hsa-miR-205-5p	49.71
BCL2	hsa-miR-205-5p	12.38
E2F5	hsa-miR-205-5p	2.9
EGLN2	hsa-miR-205-5p	11.68
ESRRG	hsa-miR-205-5p	4.32
LAMC1	hsa-miR-205-5p	8.66
LCOR	hsa-miR-205-5p	2.26
LRRC59	hsa-miR-205-5p	13.06
MED13	hsa-miR-205-5p	3.25
NCAPG	hsa-miR-205-5p	2.65
NEK9	hsa-miR-205-5p	3.06
PRLR	hsa-miR-205-5p	5.15
PTEN	hsa-miR-205-5p	9.52
PTPRM	hsa-miR-205-5p	3.72
RBBP4	hsa-miR-205-5p	3.2
RNF217	hsa-miR-205-5p	3.97
SERINC3	hsa-miR-205-5p	3.26
SLC7A2	hsa-miR-205-5p	13.68
SMAD4	hsa-miR-205-5p	10.01
SPDL1	hsa-miR-205-5p	2.03
TMSB4X	hsa-miR-205-5p	882.85
TXNL1	hsa-miR-205-5p	3.71
UBE2Z	hsa-miR-205-5p	43.75
YES1	hsa-miR-205-5p	2.75
ZNF585B	hsa-miR-205-5p	2.81
MSX2	hsa-miR-3195	2.7
UCK1	hsa-miR-3195	2.63
CD276	hsa-miR-187-3p	2.05
LZIC	hsa-miR-187-3p	2.86
MAD2L2	hsa-miR-187-3p	2.16
STOML2	hsa-miR-187-3p	6.41
ATG2A	hsa-miR-6808-3p	2.73
CNKSR2	hsa-miR-6808-3p	3.05
MTMR4	hsa-miR-6808-3p	9.6
NCOA3	hsa-miR-6808-3p	4.37
TJAP1	hsa-miR-6808-3p	2.31
ATG2A	hsa-miR-3175	2.73
C5orf24	hsa-miR-3175	2.93
CCDC77	hsa-miR-3175	2.29
CDKN1B	hsa-miR-3175	4.2
CREBL2	hsa-miR-3175	2.37
FAM168A	hsa-miR-3175	3.94
IGF1R	hsa-miR-3175	7.46
IGFBP4	hsa-miR-3175	15.57
LDB1	hsa-miR-3175	2.76
LRP3	hsa-miR-3175	3.22
MBD4	hsa-miR-3175	2.18
MOB1B	hsa-miR-3175	3.54
MSI1	hsa-miR-3175	10.83
PER3	hsa-miR-3175	77.46
PRPF4B	hsa-miR-3175	2.23
PSMD3	hsa-miR-3175	2.13
RAB2B	hsa-miR-3175	3.22
SLC48A1	hsa-miR-3175	4.7
TNPO2	hsa-miR-3175	4.08
VPS37C	hsa-miR-3175	3.72
ZNF562	hsa-miR-3175	2.47
ZNF8	hsa-miR-3175	2.15
AFF4	hsa-miR-532-3p	2.38
AP2B1	hsa-miR-532-3p	5.5
C18orf32	hsa-miR-532-3p	4.5
CALCOCO2	hsa-miR-532-3p	80.22
CDK2	hsa-miR-532-3p	2.11
CLUAP1	hsa-miR-532-3p	2.1
DPYSL5	hsa-miR-532-3p	27.47
FAM13B	hsa-miR-532-3p	3.49
KLHL15	hsa-miR-532-3p	2.11
METTL18	hsa-miR-532-3p	4.87
MGST3	hsa-miR-532-3p	2.43
NR2F2	hsa-miR-532-3p	45.49
PIAS2	hsa-miR-532-3p	4.29
PLEKHM3	hsa-miR-532-3p	2.42
PTCHD1	hsa-miR-532-3p	9.08
RUNDC3B	hsa-miR-532-3p	2.14
SBK1	hsa-miR-532-3p	5.46
SRCIN1	hsa-miR-532-3p	7.77
STK4	hsa-miR-532-3p	2.81
SYAP1	hsa-miR-532-3p	2.61
TRUB2	hsa-miR-532-3p	2.09
ZNF878	hsa-miR-532-3p	2.85
AURKA	hsa-miR-193a-3p	2.15
CPSF2	hsa-miR-193a-3p	2.32
IGFBP5	hsa-miR-193a-3p	87.61
KDSR	hsa-miR-193a-3p	2.86
KIAA1841	hsa-miR-193a-3p	6.58
LAMC1	hsa-miR-193a-3p	8.66
LYRM2	hsa-miR-193a-3p	4.06
LYST	hsa-miR-193a-3p	2.82
NF1	hsa-miR-193a-3p	3.1
PGM3	hsa-miR-193a-3p	2.58
PMAIP1	hsa-miR-193a-3p	3.39
PPP2R5C	hsa-miR-193a-3p	3.1
PTK2	hsa-miR-193a-3p	4.24
SMIM14	hsa-miR-193a-3p	5.09
SYNRG	hsa-miR-193a-3p	35.41
TSKU	hsa-miR-193a-3p	8.32
WDR82	hsa-miR-193a-3p	2.89
BTG2	hsa-miR-3663-3p	3.51
C1RL	hsa-miR-3663-3p	4.72
RNF138	hsa-miR-3663-3p	2.68
ACACA	hsa-miR-378d	20.02
RCC2	hsa-miR-378d	2.77
TXNL1	hsa-miR-378d	3.71
VPS37B	hsa-miR-378d	3.09
LCOR	hsa-miR-1287-5p	2.26
PSMD7	hsa-miR-1287-5p	3.13
PTEN	hsa-miR-1287-5p	9.52
VIM	hsa-miR-1287-5p	3.12
ZNF790	hsa-miR-1287-5p	4.04
ACP6	hsa-miR-130a-3p	2.13
ANKRD50	hsa-miR-130a-3p	3.01
ARHGAP12	hsa-miR-130a-3p	3.59
ATF7IP	hsa-miR-130a-3p	2.14
ATMIN	hsa-miR-130a-3p	2.77
CBY1	hsa-miR-130a-3p	2.37
DNM2	hsa-miR-130a-3p	4.35
DPYSL2	hsa-miR-130a-3p	3.74
DYNC1LI2	hsa-miR-130a-3p	3.59
EGLN3	hsa-miR-130a-3p	13.07
ENPP5	hsa-miR-130a-3p	3.58
ESR1	hsa-miR-130a-3p	3.67
FAM114A1	hsa-miR-130a-3p	2.54
GRB10	hsa-miR-130a-3p	6.15
IER3IP1	hsa-miR-130a-3p	4.52
IGFBP5	hsa-miR-130a-3p	87.61
LMLN	hsa-miR-130a-3p	2.91
LZIC	hsa-miR-130a-3p	2.86
MAFB	hsa-miR-130a-3p	2.38
NIPA1	hsa-miR-130a-3p	34.39
OSBP	hsa-miR-130a-3p	2.09
PARP1	hsa-miR-130a-3p	3.4
PIGA	hsa-miR-130a-3p	2.03
PLEKHF2	hsa-miR-130a-3p	40.33
PTGR2	hsa-miR-130a-3p	6.55
PTPRG	hsa-miR-130a-3p	22.59
RAB14	hsa-miR-130a-3p	2.55
RNF125	hsa-miR-130a-3p	3.26
SERINC3	hsa-miR-130a-3p	3.26
SLC12A7	hsa-miR-130a-3p	13.12
SLC38A2	hsa-miR-130a-3p	2.31
SMAD4	hsa-miR-130a-3p	10.01
SMAD5	hsa-miR-130a-3p	4.41
STX16	hsa-miR-130a-3p	3.65
TERF2	hsa-miR-130a-3p	4.36
THAP6	hsa-miR-130a-3p	5.59
THRA	hsa-miR-130a-3p	34.97
TMTC1	hsa-miR-130a-3p	3.01
TRIM37	hsa-miR-130a-3p	96.39
TXNIP	hsa-miR-130a-3p	11.53
UQCRB	hsa-miR-130a-3p	12.8
USP32	hsa-miR-130a-3p	71.85
VPS37B	hsa-miR-130a-3p	3.09
WDR31	hsa-miR-130a-3p	2.96
ZBTB18	hsa-miR-130a-3p	2.8
ZBTB4	hsa-miR-130a-3p	2.93
ZNF24	hsa-miR-130a-3p	4.18
ZNF417	hsa-miR-130a-3p	2.13
AATF	hsa-miR-149-5p	2.26
ABL1	hsa-miR-149-5p	7.54
AGAP3	hsa-miR-149-5p	3.15
ATP5G1	hsa-miR-149-5p	4.5
AURKA	hsa-miR-149-5p	2.15
CDK5RAP2	hsa-miR-149-5p	4.04
DBN1	hsa-miR-149-5p	9.97
DCAF13	hsa-miR-149-5p	2.05
FKBP4	hsa-miR-149-5p	2.7
FLNA	hsa-miR-149-5p	3.54
GRAMD4	hsa-miR-149-5p	4.75
KIF1A	hsa-miR-149-5p	5.46
KNTC1	hsa-miR-149-5p	4.99
LRIG1	hsa-miR-149-5p	7.68
NFIX	hsa-miR-149-5p	4.28
NIPA1	hsa-miR-149-5p	34.39
PARP1	hsa-miR-149-5p	3.4
PIK3C3	hsa-miR-149-5p	5.46
POLD3	hsa-miR-149-5p	2.79
RAVER2	hsa-miR-149-5p	46.82
RPAIN	hsa-miR-149-5p	2.62
SCYL3	hsa-miR-149-5p	3.45
SERPINH1	hsa-miR-149-5p	2.16
SMS	hsa-miR-149-5p	4.38
SRSF1	hsa-miR-149-5p	2.14
TMEM237	hsa-miR-149-5p	3.27
TNPO3	hsa-miR-149-5p	2.6
TOX3	hsa-miR-149-5p	82.23
TRIM28	hsa-miR-149-5p	2.18
TTL	hsa-miR-149-5p	4.43
VAV3	hsa-miR-149-5p	7.66
ZBTB2	hsa-miR-149-5p	4.79
ZNF346	hsa-miR-149-5p	2.09
ZNF419	hsa-miR-149-5p	4.12
ZNF468	hsa-miR-149-5p	3.35
ZNF610	hsa-miR-149-5p	6.78
NNT	hsa-miR-1225-5p	5.92
ORC4	hsa-miR-1225-5p	2.86
PARP1	hsa-miR-1225-5p	3.4
PSMG2	hsa-miR-1225-5p	3.29
BRD3	hsa-miR-183-3p	2.39
CHMP1B	hsa-miR-183-3p	3.97
CREBL2	hsa-miR-183-3p	2.37
DYNC1LI2	hsa-miR-183-3p	3.59
FEM1C	hsa-miR-183-3p	2.43
HEY2	hsa-miR-183-3p	231.29
HMGB2	hsa-miR-183-3p	4.52
INCENP	hsa-miR-183-3p	2.16
INTS8	hsa-miR-183-3p	23.85
ITGB1	hsa-miR-183-3p	2.07
SRSF1	hsa-miR-183-3p	2.14
TFDP2	hsa-miR-183-3p	3.03
ZNF138	hsa-miR-183-3p	3.72
ZNF675	hsa-miR-183-3p	16.38
C19orf53	hsa-miR-7110-5p	2.15
IGFBP4	hsa-miR-7110-5p	15.57
LAMC1	hsa-miR-7110-5p	8.66
LY6E	hsa-miR-7110-5p	2.55
OTUB1	hsa-miR-7110-5p	3.34
TXNL4B	hsa-miR-7110-5p	2.47
ZFP30	hsa-miR-7110-5p	5.16
ZNF799	hsa-miR-7110-5p	14.95
ALMS1	hsa-miR-99b-3p	2.15
BRCA1	hsa-miR-99b-3p	4
CA2	hsa-miR-99b-3p	2.61
CCDC14	hsa-miR-99b-3p	4.02
CENPN	hsa-miR-99b-3p	2.12
FKBP4	hsa-miR-99b-3p	2.7
MMP16	hsa-miR-99b-3p	3.02
SCARB2	hsa-miR-99b-3p	4.63
ZNF793	hsa-miR-99b-3p	3.18
KLF10	hsa-miR-200a-5p	2.7
ZNF138	hsa-miR-200a-5p	3.72
ZNF675	hsa-miR-200a-5p	16.38
ADNP2	hsa-miR-141-3p	2.26
BRD3	hsa-miR-141-3p	2.39
DNAJC28	hsa-miR-141-3p	2.45
DPY19L1	hsa-miR-141-3p	26.03
GNA13	hsa-miR-141-3p	3.36
MAP4K4	hsa-miR-141-3p	14.19
MED13	hsa-miR-141-3p	3.25
PIGW	hsa-miR-141-3p	7.56
PRKAA2	hsa-miR-141-3p	11.41
PSMD11	hsa-miR-141-3p	4.73
PTEN	hsa-miR-141-3p	9.52
SCD5	hsa-miR-141-3p	4.06
TFDP2	hsa-miR-141-3p	3.03
TRMT112	hsa-miR-141-3p	4.9
VAC14	hsa-miR-141-3p	2.88
YAP1	hsa-miR-141-3p	4.83
ZBTB34	hsa-miR-141-3p	3.66
ACADSB	hsa-miR-532-5p	3.14
C18orf32	hsa-miR-532-5p	4.5
CCSER2	hsa-miR-532-5p	2.51
DENND1B	hsa-miR-532-5p	3.14
IGFBP5	hsa-miR-532-5p	87.61
RBPJ	hsa-miR-532-5p	2.23
TBC1D22A	hsa-miR-532-5p	3.48
ZNF417	hsa-miR-532-5p	2.13
ANKRD40	hsa-miR-362-5p	6.82
CDK2	hsa-miR-362-5p	2.11
ERGIC2	hsa-miR-362-5p	2.25
LONRF2	hsa-miR-362-5p	13.05
NPEPPS	hsa-miR-362-5p	30.08
RPS6KB1	hsa-miR-362-5p	46.22
SIX1	hsa-miR-362-5p	8.31
ZNF585B	hsa-miR-362-5p	2.81
ACACA	hsa-miR-324-3p	20.02
ARRDC4	hsa-miR-324-3p	10.7
CDK5RAP2	hsa-miR-324-3p	4.04
CIZ1	hsa-miR-324-3p	3.39
CLUAP1	hsa-miR-324-3p	2.1
CXXC1	hsa-miR-324-3p	2.39
G3BP2	hsa-miR-324-3p	3.49
GSE1	hsa-miR-324-3p	2.44
GTF2H2	hsa-miR-324-3p	2.39
HNRNPA0	hsa-miR-324-3p	4.76
IAH1	hsa-miR-324-3p	2.49
IGFBP5	hsa-miR-324-3p	87.61
ITCH	hsa-miR-324-3p	17.68
KDM2B	hsa-miR-324-3p	7.76
KIAA1841	hsa-miR-324-3p	6.58
LRRD1	hsa-miR-324-3p	2.04
NEK9	hsa-miR-324-3p	3.06
NFATC3	hsa-miR-324-3p	3.17
PI4K2B	hsa-miR-324-3p	3.7
PRRC2B	hsa-miR-324-3p	3.39
RFC1	hsa-miR-324-3p	6.12
SF3B3	hsa-miR-324-3p	3.34
SIX1	hsa-miR-324-3p	8.31
SLC16A9	hsa-miR-324-3p	8.76
SMS	hsa-miR-324-3p	4.38
STAC2	hsa-miR-324-3p	2.6
STX16	hsa-miR-324-3p	3.65
TCTN1	hsa-miR-324-3p	2.94
UBE2Z	hsa-miR-324-3p	43.75
VAV3	hsa-miR-324-3p	7.66
ZSWIM6	hsa-miR-324-3p	5.74
ALMS1	hsa-miR-21-5p	2.15
ATF2	hsa-miR-21-5p	5.67
ATF7IP	hsa-miR-21-5p	2.14
ATMIN	hsa-miR-21-5p	2.77
ATP11B	hsa-miR-21-5p	4.25
AUTS2	hsa-miR-21-5p	13.64
B3GALNT1	hsa-miR-21-5p	10.74
B3GNT5	hsa-miR-21-5p	4.4
BASP1	hsa-miR-21-5p	5.99
BCL2	hsa-miR-21-5p	12.38
BCL7A	hsa-miR-21-5p	3.12
BDH2	hsa-miR-21-5p	2.44
BRCA1	hsa-miR-21-5p	4
BTG2	hsa-miR-21-5p	3.51
CCDC14	hsa-miR-21-5p	4.02
CCDC34	hsa-miR-21-5p	3.01
CDK2AP1	hsa-miR-21-5p	2.2
CYP4V2	hsa-miR-21-5p	2.72
DSE	hsa-miR-21-5p	3.04
DTX3L	hsa-miR-21-5p	3.12
DUSP10	hsa-miR-21-5p	2.38
DYNC1LI2	hsa-miR-21-5p	3.59
ECI2	hsa-miR-21-5p	7.61
EIF1AX	hsa-miR-21-5p	2.12
EPHA4	hsa-miR-21-5p	3.61
FGF12	hsa-miR-21-5p	3.29
FMOD	hsa-miR-21-5p	3.28
FOXO3	hsa-miR-21-5p	5.31
FRS2	hsa-miR-21-5p	2.31
HIF1A	hsa-miR-21-5p	2.16
HPGD	hsa-miR-21-5p	2.3
IGF1R	hsa-miR-21-5p	7.46
IREB2	hsa-miR-21-5p	2.33
KIFAP3	hsa-miR-21-5p	2.9
KLHL15	hsa-miR-21-5p	2.11
LCORL	hsa-miR-21-5p	3.76
LONRF2	hsa-miR-21-5p	13.05
MEGF9	hsa-miR-21-5p	110.59
MIB1	hsa-miR-21-5p	2.47
MUC1	hsa-miR-21-5p	3.28
MYEF2	hsa-miR-21-5p	3.21
NCAPG	hsa-miR-21-5p	2.65
NCOA3	hsa-miR-21-5p	4.37
NETO2	hsa-miR-21-5p	4.01
ORC4	hsa-miR-21-5p	2.86
PAG1	hsa-miR-21-5p	2.05
PALLD	hsa-miR-21-5p	3.66
PARP1	hsa-miR-21-5p	3.4
PARP9	hsa-miR-21-5p	10.82
PBRM1	hsa-miR-21-5p	2.81
PER3	hsa-miR-21-5p	77.46
PHF20L1	hsa-miR-21-5p	2.53
PIGN	hsa-miR-21-5p	3.6
PIK3R1	hsa-miR-21-5p	8.83
PKD2	hsa-miR-21-5p	4.25
PTEN	hsa-miR-21-5p	9.52
PTK2	hsa-miR-21-5p	4.24
Pten	hsa-miR-21-5p	9.52
RAB22A	hsa-miR-21-5p	3.09
RAB6A	hsa-miR-21-5p	2.28
RAB6C	hsa-miR-21-5p	2.55
RFFL	hsa-miR-21-5p	2.06
SCRN1	hsa-miR-21-5p	2.26
SEMA5A	hsa-miR-21-5p	81.94
SESN1	hsa-miR-21-5p	5.55
SET	hsa-miR-21-5p	2.1
SGK3	hsa-miR-21-5p	18.82
SLAIN2	hsa-miR-21-5p	2.52
SMN1	hsa-miR-21-5p	2.32
SNRK	hsa-miR-21-5p	2.36
SNRNP48	hsa-miR-21-5p	2.65
SPTLC3	hsa-miR-21-5p	41.1
SUZ12	hsa-miR-21-5p	4.13
SYNE2	hsa-miR-21-5p	2.14
TBL1XR1	hsa-miR-21-5p	2.27
TUBGCP5	hsa-miR-21-5p	5.92
UQCRB	hsa-miR-21-5p	12.8
ZADH2	hsa-miR-21-5p	4.11
ZBTB38	hsa-miR-21-5p	2.13
ZNF532	hsa-miR-21-5p	7.12
ZNF587	hsa-miR-21-5p	2.44
pten	hsa-miR-21-5p	9.52
CD164	hsa-miR-27b-5p	3.55
FOXP1	hsa-miR-27b-5p	4.01
KIF27	hsa-miR-27b-5p	2.47
MED13	hsa-miR-27b-5p	3.25
POLI	hsa-miR-27b-5p	12.49
RAB22A	hsa-miR-27b-5p	3.09
SAR1B	hsa-miR-27b-5p	2.58
ZNF264	hsa-miR-27b-5p	2.98
ACADSB	hsa-miR-93-5p	3.14
ADARB1	hsa-miR-93-5p	5.23
ADD1	hsa-miR-93-5p	3.51
ADRBK2	hsa-miR-93-5p	3.53
AFF1	hsa-miR-93-5p	3.12
ALDH9A1	hsa-miR-93-5p	2.71
ANKRD12	hsa-miR-93-5p	3.97
ANKRD50	hsa-miR-93-5p	3.01
AP1G1	hsa-miR-93-5p	2.57
ARHGAP12	hsa-miR-93-5p	3.59
ARSJ	hsa-miR-93-5p	11.17
ATG2A	hsa-miR-93-5p	2.73
BBX	hsa-miR-93-5p	17.57
BTG2	hsa-miR-93-5p	3.51
BZW1	hsa-miR-93-5p	5
C12orf65	hsa-miR-93-5p	7
C14orf119	hsa-miR-93-5p	2.13
C18orf32	hsa-miR-93-5p	4.5
CADM2	hsa-miR-93-5p	2.61
CALCOCO2	hsa-miR-93-5p	80.22
CBX1	hsa-miR-93-5p	3.2
CCNG2	hsa-miR-93-5p	18.07
CCSER2	hsa-miR-93-5p	2.51
CD164	hsa-miR-93-5p	3.55
CDIPT	hsa-miR-93-5p	2.16
CHSY1	hsa-miR-93-5p	2.82
COIL	hsa-miR-93-5p	3.28
CREBRF	hsa-miR-93-5p	2.05
CYB5A	hsa-miR-93-5p	2.55
DMKN	hsa-miR-93-5p	135.37
DNAJC28	hsa-miR-93-5p	2.45
DNMT3B	hsa-miR-93-5p	3.24
DPYSL2	hsa-miR-93-5p	3.74
DYNC1LI2	hsa-miR-93-5p	3.59
DZIP3	hsa-miR-93-5p	13.56
E2F5	hsa-miR-93-5p	2.9
EAPP	hsa-miR-93-5p	3.27
EGLN3	hsa-miR-93-5p	13.07
ENPP5	hsa-miR-93-5p	3.58
EPHA4	hsa-miR-93-5p	3.61
ERGIC2	hsa-miR-93-5p	2.25
FAM102A	hsa-miR-93-5p	7.43
FBXL5	hsa-miR-93-5p	2.05
FBXO21	hsa-miR-93-5p	3.19
FBXO31	hsa-miR-93-5p	2.07
FEM1C	hsa-miR-93-5p	2.43
FRS2	hsa-miR-93-5p	2.31
GABBR1	hsa-miR-93-5p	6.88
GLO1	hsa-miR-93-5p	2.37
GOLGA1	hsa-miR-93-5p	2.67
GOLGA2	hsa-miR-93-5p	2.23
HIF1A	hsa-miR-93-5p	2.16
HIF1AN	hsa-miR-93-5p	3.48
HMGB2	hsa-miR-93-5p	4.52
ICA1L	hsa-miR-93-5p	2.63
ITCH	hsa-miR-93-5p	17.68
ITGB1	hsa-miR-93-5p	2.07
KIAA1841	hsa-miR-93-5p	6.58
KLF10	hsa-miR-93-5p	2.7
KLF3	hsa-miR-93-5p	2.47
KLHL15	hsa-miR-93-5p	2.11
LAMC1	hsa-miR-93-5p	8.66
LAPTM4B	hsa-miR-93-5p	11.29
LASP1	hsa-miR-93-5p	27.46
LOXL1	hsa-miR-93-5p	3.49
LRP12	hsa-miR-93-5p	2.66
LRP3	hsa-miR-93-5p	3.22
LRRC58	hsa-miR-93-5p	2.12
LRRD1	hsa-miR-93-5p	2.04
LYST	hsa-miR-93-5p	2.82
LZIC	hsa-miR-93-5p	2.86
MANEAL	hsa-miR-93-5p	15.68
MED13L	hsa-miR-93-5p	3.03
MLLT6	hsa-miR-93-5p	17.81
MORF4L1	hsa-miR-93-5p	2.94
MTPAP	hsa-miR-93-5p	2.2
MYO19	hsa-miR-93-5p	4.36
MYO1D	hsa-miR-93-5p	2.09
N4BP1	hsa-miR-93-5p	2.29
NCOA3	hsa-miR-93-5p	4.37
NETO2	hsa-miR-93-5p	4.01
NIPA1	hsa-miR-93-5p	34.39
NPEPPS	hsa-miR-93-5p	30.08
NUP188	hsa-miR-93-5p	2.23
OCIAD1	hsa-miR-93-5p	3
ORAI1	hsa-miR-93-5p	2.75
ORMDL3	hsa-miR-93-5p	7.15
OXR1	hsa-miR-93-5p	6.32
PBRM1	hsa-miR-93-5p	2.81
PBX3	hsa-miR-93-5p	13.15
PHF10	hsa-miR-93-5p	16.99
PIGO	hsa-miR-93-5p	9.73
PKD2	hsa-miR-93-5p	4.25
PNPLA4	hsa-miR-93-5p	3.38
POLQ	hsa-miR-93-5p	3.68
PPP1R3B	hsa-miR-93-5p	2.74
PPP6C	hsa-miR-93-5p	2.37
PRIM1	hsa-miR-93-5p	3.61
PRKACB	hsa-miR-93-5p	5.83
PSMD11	hsa-miR-93-5p	4.73
PTEN	hsa-miR-93-5p	9.52
RAB22A	hsa-miR-93-5p	3.09
RBBP7	hsa-miR-93-5p	5.02
RBM12B	hsa-miR-93-5p	7.69
RMND1	hsa-miR-93-5p	2.84
SEC16A	hsa-miR-93-5p	2.38
SET	hsa-miR-93-5p	2.1
SF3B3	hsa-miR-93-5p	3.34
SFXN5	hsa-miR-93-5p	3.18
SHOC2	hsa-miR-93-5p	2.27
SLAIN2	hsa-miR-93-5p	2.52
SLC16A9	hsa-miR-93-5p	8.76
SMAD4	hsa-miR-93-5p	10.01
SMAD5	hsa-miR-93-5p	4.41
SOCS7	hsa-miR-93-5p	41.8
STAC2	hsa-miR-93-5p	2.6
STC2	hsa-miR-93-5p	110.84
STX16	hsa-miR-93-5p	3.65
STYX	hsa-miR-93-5p	2.62
SYNPO2L	hsa-miR-93-5p	2.1
TBL1XR1	hsa-miR-93-5p	2.27
TLE3	hsa-miR-93-5p	3.12
TP53INP1	hsa-miR-93-5p	30.8
TPK1	hsa-miR-93-5p	3.17
TRIM37	hsa-miR-93-5p	96.39
TRPC4AP	hsa-miR-93-5p	6.96
TSKU	hsa-miR-93-5p	8.32
TTPAL	hsa-miR-93-5p	4.63
TXNIP	hsa-miR-93-5p	11.53
ULK1	hsa-miR-93-5p	3.71
USP21	hsa-miR-93-5p	5.68
USP32	hsa-miR-93-5p	71.85
WDR89	hsa-miR-93-5p	2.37
XYLT2	hsa-miR-93-5p	5.44
ZADH2	hsa-miR-93-5p	4.11
ZBTB18	hsa-miR-93-5p	2.8
ZBTB4	hsa-miR-93-5p	2.93
ZBTB6	hsa-miR-93-5p	4.06
ZCCHC14	hsa-miR-93-5p	2.39
ZFYVE21	hsa-miR-93-5p	2.05
ZNF264	hsa-miR-93-5p	2.98
ZNF280C	hsa-miR-93-5p	2.47
ZNF417	hsa-miR-93-5p	2.13
ZNF532	hsa-miR-93-5p	7.12
ZNF652	hsa-miR-93-5p	49.59
ZNF681	hsa-miR-93-5p	21.77
ZNF706	hsa-miR-93-5p	2.06
ZNF780A	hsa-miR-93-5p	3.96
ZNF93	hsa-miR-93-5p	3.15
CLUAP1	hsa-miR-378g	2.1
CYB5A	hsa-miR-378g	2.55
MGST3	hsa-miR-378g	2.43
SRSF9	hsa-miR-378g	3.22
VAV3	hsa-miR-378g	7.66
ACACA	hsa-miR-378a-3p	20.02
CPSF7	hsa-miR-378a-3p	2.7
E2F5	hsa-miR-378a-3p	2.9
FLNA	hsa-miR-378a-3p	3.54
GOLGA8B	hsa-miR-378a-3p	2.8
ID2	hsa-miR-378a-3p	2.64
IGF1R	hsa-miR-378a-3p	7.46
KLF10	hsa-miR-378a-3p	2.7
KLHL15	hsa-miR-378a-3p	2.11
MLF1	hsa-miR-378a-3p	2.53
NME4	hsa-miR-378a-3p	295.75
PCCB	hsa-miR-378a-3p	4.68
RCC2	hsa-miR-378a-3p	2.77
TXNIP	hsa-miR-378a-3p	11.53
TXNL1	hsa-miR-378a-3p	3.71
VIM	hsa-miR-378a-3p	3.12
VPS37B	hsa-miR-378a-3p	3.09
ZNF100	hsa-miR-378a-3p	13.56
ZNHIT3	hsa-miR-378a-3p	29.07
ACSL1	hsa-miR-34a-5p	3.54
ACSS1	hsa-miR-34a-5p	5.47
ADARB1	hsa-miR-34a-5p	5.23
ALDH9A1	hsa-miR-34a-5p	2.71
AP2B1	hsa-miR-34a-5p	5.5
AR	hsa-miR-34a-5p	49.71
AREG	hsa-miR-34a-5p	14.87
ATXN1L	hsa-miR-34a-5p	2.36
BAG6	hsa-miR-34a-5p	3.68
BCL2	hsa-miR-34a-5p	12.38
C18orf32	hsa-miR-34a-5p	4.5
CAD	hsa-miR-34a-5p	2.25
CCNE2	hsa-miR-34a-5p	43.84
CD44	hsa-miR-34a-5p	2.22
CDKN1B	hsa-miR-34a-5p	4.2
CSE1L	hsa-miR-34a-5p	4.46
CYB5B	hsa-miR-34a-5p	3.94
DDAH2	hsa-miR-34a-5p	14.66
DDX19B	hsa-miR-34a-5p	4.08
DSP	hsa-miR-34a-5p	3.4
E2F5	hsa-miR-34a-5p	2.9
FOXP1	hsa-miR-34a-5p	4.01
FUT8	hsa-miR-34a-5p	2.95
G3BP2	hsa-miR-34a-5p	3.49
GATA4	hsa-miR-34a-5p	10.54
HIST1H2AK	hsa-miR-34a-5p	9.12
IGF1R	hsa-miR-34a-5p	7.46
IMPA1	hsa-miR-34a-5p	3.25
ITGA6	hsa-miR-34a-5p	8.28
KIF5B	hsa-miR-34a-5p	3.83
KLC1	hsa-miR-34a-5p	2.44
KPNA1	hsa-miR-34a-5p	2.59
LEF1	hsa-miR-34a-5p	5.15
MCM2	hsa-miR-34a-5p	3.67
MCM3	hsa-miR-34a-5p	2.2
MCM6	hsa-miR-34a-5p	2.35
MYB	hsa-miR-34a-5p	2.74
MYOF	hsa-miR-34a-5p	2.66
NCAPG	hsa-miR-34a-5p	2.65
NNT	hsa-miR-34a-5p	5.92
PEG10	hsa-miR-34a-5p	3.26
PHF19	hsa-miR-34a-5p	5.96
PRIM1	hsa-miR-34a-5p	3.61
PRRC2B	hsa-miR-34a-5p	3.39
QDPR	hsa-miR-34a-5p	3.98
RAE1	hsa-miR-34a-5p	5.9
RCN1	hsa-miR-34a-5p	29.88
RWDD2A	hsa-miR-34a-5p	5.28
SETD3	hsa-miR-34a-5p	2.62
SF3B3	hsa-miR-34a-5p	3.34
SHOC2	hsa-miR-34a-5p	2.27
SLC6A16	hsa-miR-34a-5p	3.54
SMAD4	hsa-miR-34a-5p	10.01
SPTAN1	hsa-miR-34a-5p	8.01
STRAP	hsa-miR-34a-5p	2.13
SYNE2	hsa-miR-34a-5p	2.14
TLE3	hsa-miR-34a-5p	3.12
TNPO3	hsa-miR-34a-5p	2.6
TXNIP	hsa-miR-34a-5p	11.53
UBXN2B	hsa-miR-34a-5p	2.08
VAMP2	hsa-miR-34a-5p	2.26
VAV3	hsa-miR-34a-5p	7.66
VPS37B	hsa-miR-34a-5p	3.09
BBX	hsa-miR-29b-2-5p	17.57
C11orf24	hsa-miR-29b-2-5p	3.84
COLEC12	hsa-miR-29b-2-5p	499.34
CREB5	hsa-miR-29b-2-5p	6.17
DCAF16	hsa-miR-29b-2-5p	10.96
DHX40	hsa-miR-29b-2-5p	36.35
KIAA1586	hsa-miR-29b-2-5p	3.67
SLC7A2	hsa-miR-29b-2-5p	13.68
STX16	hsa-miR-29b-2-5p	3.65
ZFP14	hsa-miR-29b-2-5p	4.1
ZNF415	hsa-miR-29b-2-5p	46.61
BAZ2B	hsa-miR-3178	6.27
CCDC122	hsa-miR-3178	14.5
CEP57L1	hsa-miR-3178	3.5
CSTF1	hsa-miR-3178	2.26
ELP2	hsa-miR-3178	4.55
EPG5	hsa-miR-3178	3.67
MBOAT1	hsa-miR-3178	3.6
MED28	hsa-miR-3178	2.49
PTCHD1	hsa-miR-3178	9.08
VAV3	hsa-miR-3178	7.66
YES1	hsa-miR-3178	2.75
ZNF490	hsa-miR-3178	5.11
ADIPOR2	hsa-miR-375	2.52
ALMS1	hsa-miR-375	2.15
B3GALNT1	hsa-miR-375	10.74
BBS10	hsa-miR-375	2.79
BCL2	hsa-miR-375	12.38
BDH2	hsa-miR-375	2.44
CASP3	hsa-miR-375	2.93
CCDC59	hsa-miR-375	2.46
CDCA7L	hsa-miR-375	37.56
CEP57L1	hsa-miR-375	3.5
CEP70	hsa-miR-375	4.3
CHSY1	hsa-miR-375	2.82
CMTM4	hsa-miR-375	2.29
COL12A1	hsa-miR-375	4.4
DGKD	hsa-miR-375	2.49
DIP2C	hsa-miR-375	2.11
DNMT3B	hsa-miR-375	3.24
DPY19L1	hsa-miR-375	26.03
DUSP6	hsa-miR-375	5.51
EFNB2	hsa-miR-375	23.38
EXO1	hsa-miR-375	2.25
FAM200B	hsa-miR-375	5.6
FYTTD1	hsa-miR-375	2.12
FZD4	hsa-miR-375	2.93
GKAP1	hsa-miR-375	3.93
HOMER2	hsa-miR-375	6.07
HOXB13	hsa-miR-375	3.21
HRSP12	hsa-miR-375	2.16
IGF1R	hsa-miR-375	7.46
IGFBP3	hsa-miR-375	11.75
INSIG2	hsa-miR-375	4.25
ITGB1	hsa-miR-375	2.07
KDSR	hsa-miR-375	2.86
MAPKAP1	hsa-miR-375	2.2
MYBL1	hsa-miR-375	2.55
NETO2	hsa-miR-375	4.01
NUP54	hsa-miR-375	3.08
PARP1	hsa-miR-375	3.4
PDK1	hsa-miR-375	2.68
PEBP1	hsa-miR-375	2.76
PHF20L1	hsa-miR-375	2.53
PHF3	hsa-miR-375	2.56
PRKX	hsa-miR-375	5.25
RAB3D	hsa-miR-375	3.41
RAB6A	hsa-miR-375	2.28
RBPJ	hsa-miR-375	2.23
RPGR	hsa-miR-375	2.22
SESN1	hsa-miR-375	5.55
SET	hsa-miR-375	2.1
SKA2	hsa-miR-375	45.33
SNX25	hsa-miR-375	11.51
SP110	hsa-miR-375	2.95
SPOP	hsa-miR-375	34.23
STAP2	hsa-miR-375	2.53
SUZ12	hsa-miR-375	4.13
THRA	hsa-miR-375	34.97
TMEM106B	hsa-miR-375	2.51
TNPO3	hsa-miR-375	2.6
UNC13B	hsa-miR-375	53.64
YAP1	hsa-miR-375	4.83
ZDHHC11	hsa-miR-375	23.09
ZNF470	hsa-miR-375	2.99
ZNF571	hsa-miR-375	5.48
ZNF614	hsa-miR-375	2.42
ZNF799	hsa-miR-375	14.95
ARSJ	hsa-miR-4417	11.17
HLA-B	hsa-miR-4417	2.21
OTUD5	hsa-miR-4417	2.11
PHF19	hsa-miR-4417	5.96
RUNX1	hsa-miR-4417	5.19
SMAD5	hsa-miR-4417	4.41
ZNF703	hsa-miR-4417	4.04
ZNF878	hsa-miR-4417	2.85
BBX	hsa-miR-200b-3p	17.57
BCL2	hsa-miR-200b-3p	12.38
CCNE2	hsa-miR-200b-3p	43.84
CCNT2	hsa-miR-200b-3p	2.07
CDKN1B	hsa-miR-200b-3p	4.2
DNMT3A	hsa-miR-200b-3p	3.24
DNMT3B	hsa-miR-200b-3p	3.24
FRS2	hsa-miR-200b-3p	2.31
GATA4	hsa-miR-200b-3p	10.54
GPX8	hsa-miR-200b-3p	4.47
MYB	hsa-miR-200b-3p	2.74
NCOA2	hsa-miR-200b-3p	2.32
NLGN4X	hsa-miR-200b-3p	3.13
OXR1	hsa-miR-200b-3p	6.32
PMAIP1	hsa-miR-200b-3p	3.39
SERPINH1	hsa-miR-200b-3p	2.16
SHOC2	hsa-miR-200b-3p	2.27
STX16	hsa-miR-200b-3p	3.65
SUZ12	hsa-miR-200b-3p	4.13
TJAP1	hsa-miR-200b-3p	2.31
TP53INP1	hsa-miR-200b-3p	30.8
VAC14	hsa-miR-200b-3p	2.88
AP2B1	hsa-miR-99a-5p	5.5
FOSL2	hsa-miR-99a-5p	4.43
GLUD1	hsa-miR-99a-5p	2.34
IGF1R	hsa-miR-99a-5p	7.46
MRPS33	hsa-miR-99a-5p	2.86
RAD51C	hsa-miR-99a-5p	857.87
RAVER2	hsa-miR-99a-5p	46.82
RUNDC3B	hsa-miR-99a-5p	2.14
ZBTB4	hsa-miR-99a-5p	2.93
ARHGAP12	hsa-miR-4721	3.59
AURKA	hsa-miR-4721	2.15
C1QTNF6	hsa-miR-4721	8.73
KLHL15	hsa-miR-4721	2.11
SERPINH1	hsa-miR-4721	2.16
VAV3	hsa-miR-4721	7.66
ANKRD12	hsa-miR-342-5p	3.97
ELP3	hsa-miR-342-5p	2.78
MAPK10	hsa-miR-342-5p	22.6
NCOA3	hsa-miR-342-5p	4.37
ND2	hsa-miR-342-5p	2.86
PRRC2B	hsa-miR-342-5p	3.39
PTPRG	hsa-miR-342-5p	22.59
SETBP1	hsa-miR-342-5p	8.24
SPATA6	hsa-miR-342-5p	4.3
TBC1D22A	hsa-miR-342-5p	3.48
TRIM28	hsa-miR-342-5p	2.18
UCK1	hsa-miR-342-5p	2.63
ACACA	hsa-miR-378i	20.02
RCC2	hsa-miR-378i	2.77
TXNL1	hsa-miR-378i	3.71
VPS37B	hsa-miR-378i	3.09
KLHL15	hsa-miR-339-3p	2.11
ADIPOR2	hsa-miR-19b-3p	2.52
AFF1	hsa-miR-19b-3p	3.12
ANKRD12	hsa-miR-19b-3p	3.97
ANKRD50	hsa-miR-19b-3p	3.01
AP2B1	hsa-miR-19b-3p	5.5
ARHGAP12	hsa-miR-19b-3p	3.59
ARMC8	hsa-miR-19b-3p	3.7
ARRDC3	hsa-miR-19b-3p	18.45
ATF2	hsa-miR-19b-3p	5.67
ATMIN	hsa-miR-19b-3p	2.77
AZIN1	hsa-miR-19b-3p	2.2
BCL7A	hsa-miR-19b-3p	3.12
C5ORF24	hsa-miR-19b-3p	2.93
CBY1	hsa-miR-19b-3p	2.37
CCNT2	hsa-miR-19b-3p	2.07
CCSER2	hsa-miR-19b-3p	2.51
CD164	hsa-miR-19b-3p	3.55
CENPN	hsa-miR-19b-3p	2.12
CREBL2	hsa-miR-19b-3p	2.37
CREBRF	hsa-miR-19b-3p	2.05
DBN1	hsa-miR-19b-3p	9.97
DHX40	hsa-miR-19b-3p	36.35
DYNC1LI2	hsa-miR-19b-3p	3.59
DYNLL2	hsa-miR-19b-3p	30.17
EFR3A	hsa-miR-19b-3p	10.47
EGLN3	hsa-miR-19b-3p	13.07
ELMOD2	hsa-miR-19b-3p	2.03
ELOVL5	hsa-miR-19b-3p	4.88
ENPP5	hsa-miR-19b-3p	3.58
ESR1	hsa-miR-19b-3p	3.67
FAM102A	hsa-miR-19b-3p	7.43
FN3KRP	hsa-miR-19b-3p	2.61
FOXP1	hsa-miR-19b-3p	4.01
FRS2	hsa-miR-19b-3p	2.31
G3BP2	hsa-miR-19b-3p	3.49
GRB10	hsa-miR-19b-3p	6.15
HIF1AN	hsa-miR-19b-3p	3.48
HMGCS1	hsa-miR-19b-3p	6.29
IER3IP1	hsa-miR-19b-3p	4.52
KLF10	hsa-miR-19b-3p	2.7
LMLN	hsa-miR-19b-3p	2.91
LZIC	hsa-miR-19b-3p	2.86
MBD4	hsa-miR-19b-3p	2.18
MED28	hsa-miR-19b-3p	2.49
MOB1B	hsa-miR-19b-3p	3.54
MOSPD2	hsa-miR-19b-3p	2.86
NCOA3	hsa-miR-19b-3p	4.37
NF1	hsa-miR-19b-3p	3.1
NIPA1	hsa-miR-19b-3p	34.39
NUP54	hsa-miR-19b-3p	3.08
NUTF2	hsa-miR-19b-3p	2.6
PALLD	hsa-miR-19b-3p	3.66
PFN2	hsa-miR-19b-3p	6.28
PLEKHF2	hsa-miR-19b-3p	40.33
POLI	hsa-miR-19b-3p	12.49
PRKACB	hsa-miR-19b-3p	5.83
PTEN	hsa-miR-19b-3p	9.52
PTPRG	hsa-miR-19b-3p	22.59
RAB14	hsa-miR-19b-3p	2.55
RAB2B	hsa-miR-19b-3p	3.22
RBM38	hsa-miR-19b-3p	5.34
SEL1L	hsa-miR-19b-3p	2.07
SERINC3	hsa-miR-19b-3p	3.26
SF3B3	hsa-miR-19b-3p	3.34
SLC12A7	hsa-miR-19b-3p	13.12
SLC38A2	hsa-miR-19b-3p	2.31
SLC48A1	hsa-miR-19b-3p	4.7
SMAD4	hsa-miR-19b-3p	10.01
SMAD5	hsa-miR-19b-3p	4.41
SMARCA2	hsa-miR-19b-3p	4.02
SOX6	hsa-miR-19b-3p	10.35
STK38	hsa-miR-19b-3p	2.08
STK4	hsa-miR-19b-3p	2.81
STOX2	hsa-miR-19b-3p	2.37
STX16	hsa-miR-19b-3p	3.65
SUZ12	hsa-miR-19b-3p	4.13
TMEM106B	hsa-miR-19b-3p	2.51
TMTC1	hsa-miR-19b-3p	3.01
TNPO2	hsa-miR-19b-3p	4.08
TP53INP1	hsa-miR-19b-3p	30.8
TRAK2	hsa-miR-19b-3p	3.32
TRIM37	hsa-miR-19b-3p	96.39
USP37	hsa-miR-19b-3p	2.29
VPS37B	hsa-miR-19b-3p	3.09
XYLT2	hsa-miR-19b-3p	5.44
ZBTB18	hsa-miR-19b-3p	2.8
ZBTB4	hsa-miR-19b-3p	2.93
ZCCHC14	hsa-miR-19b-3p	2.39
ZER1	hsa-miR-19b-3p	3.39
ZNF138	hsa-miR-19b-3p	3.72
ZNF417	hsa-miR-19b-3p	2.13
ZNF567	hsa-miR-19b-3p	4.09
ZNF680	hsa-miR-19b-3p	4.89
CD276	hsa-miR-1301-3p	2.05
CDK5RAP2	hsa-miR-1301-3p	4.04
CHN1	hsa-miR-1301-3p	11.36
DUSP14	hsa-miR-1301-3p	6.01
GOLGA8B	hsa-miR-1301-3p	2.8
HIF1AN	hsa-miR-1301-3p	3.48
HLA-B	hsa-miR-1301-3p	2.21
HMGCS1	hsa-miR-1301-3p	6.29
NUTF2	hsa-miR-1301-3p	2.6
PAIP1	hsa-miR-1301-3p	2.83
PARP1	hsa-miR-1301-3p	3.4
PHF19	hsa-miR-1301-3p	5.96
PLEKHF2	hsa-miR-1301-3p	40.33
POLB	hsa-miR-1301-3p	4.76
RUNDC3B	hsa-miR-1301-3p	2.14
SC5D	hsa-miR-1301-3p	3.1
SCYL3	hsa-miR-1301-3p	3.45
SEMA6A	hsa-miR-1301-3p	4.26
SKP1	hsa-miR-1301-3p	4.72
SLAIN2	hsa-miR-1301-3p	2.52
TSR2	hsa-miR-1301-3p	2.33
VCP	hsa-miR-1301-3p	3.16
VIM	hsa-miR-1301-3p	3.12
YWHAB	hsa-miR-1301-3p	5.7
ZBTB18	hsa-miR-1301-3p	2.8
ZCCHC14	hsa-miR-1301-3p	2.39
ZNF25	hsa-miR-1301-3p	2.73
ZNF680	hsa-miR-1301-3p	4.89
ACACA	hsa-miR-422a	20.02
MLF1	hsa-miR-422a	2.53
RCC2	hsa-miR-422a	2.77
TXNL1	hsa-miR-422a	3.71
VPS37B	hsa-miR-422a	3.09
NFIX	hsa-miR-3648	4.28
RCC2	hsa-miR-3648	2.77
ACACA	hsa-miR-378f	20.02
RCC2	hsa-miR-378f	2.77
TXNL1	hsa-miR-378f	3.71
VPS37B	hsa-miR-378f	3.09
ENPP1	hsa-miR-6716-3p	17.87
ADAT1	hsa-miR-378a-5p	2.7
AKAP8L	hsa-miR-378a-5p	5.3
ANKRD36	hsa-miR-378a-5p	2.95
BAG6	hsa-miR-378a-5p	3.68
BRIP1	hsa-miR-378a-5p	7.16
CLUAP1	hsa-miR-378a-5p	2.1
CMBL	hsa-miR-378a-5p	119.6
CSTF1	hsa-miR-378a-5p	2.26
CWC25	hsa-miR-378a-5p	74.69
DDX19B	hsa-miR-378a-5p	4.08
DNAJB5	hsa-miR-378a-5p	4.42
HCAR1	hsa-miR-378a-5p	3.23
HIF1AN	hsa-miR-378a-5p	3.48
ICA1L	hsa-miR-378a-5p	2.63
LRRD1	hsa-miR-378a-5p	2.04
MANEAL	hsa-miR-378a-5p	15.68
MYO1B	hsa-miR-378a-5p	3.57
NCOA3	hsa-miR-378a-5p	4.37
NCR3LG1	hsa-miR-378a-5p	2.22
PAG1	hsa-miR-378a-5p	2.05
PARP2	hsa-miR-378a-5p	2.92
PDLIM3	hsa-miR-378a-5p	7.44
PIGO	hsa-miR-378a-5p	9.73
PPARGC1A	hsa-miR-378a-5p	28.79
PPP1R3B	hsa-miR-378a-5p	2.74
PRR11	hsa-miR-378a-5p	27.08
PSMD3	hsa-miR-378a-5p	2.13
RBBP4	hsa-miR-378a-5p	3.2
SERPINH1	hsa-miR-378a-5p	2.16
SET	hsa-miR-378a-5p	2.1
SGK3	hsa-miR-378a-5p	18.82
SLC15A2	hsa-miR-378a-5p	2.15
SLC16A9	hsa-miR-378a-5p	8.76
SSPN	hsa-miR-378a-5p	3.02
STAC2	hsa-miR-378a-5p	2.6
STK25	hsa-miR-378a-5p	2.35
TERF2	hsa-miR-378a-5p	4.36
TTPAL	hsa-miR-378a-5p	4.63
TXNL1	hsa-miR-378a-5p	3.71
UQCRB	hsa-miR-378a-5p	12.8
WDR31	hsa-miR-378a-5p	2.96
YPEL1	hsa-miR-378a-5p	2.3
YWHAB	hsa-miR-378a-5p	5.7
ZBTB34	hsa-miR-378a-5p	3.66
ZFP14	hsa-miR-378a-5p	4.1
ZNF264	hsa-miR-378a-5p	2.98
ZNF519	hsa-miR-378a-5p	3.73
ZNF554	hsa-miR-378a-5p	2.43
ZNF573	hsa-miR-378a-5p	2.85
ZNF669	hsa-miR-378a-5p	4.71
ZNF708	hsa-miR-378a-5p	21.7
ZNF84	hsa-miR-378a-5p	4.36
AFF3	hsa-miR-1273g-3p	721.41
ALDH9A1	hsa-miR-1273g-3p	2.71
ANKRD50	hsa-miR-1273g-3p	3.01
ATG2A	hsa-miR-1273g-3p	2.73
C5AR2	hsa-miR-1273g-3p	3.92
CA5B	hsa-miR-1273g-3p	68.06
CALCOCO2	hsa-miR-1273g-3p	80.22
CCDC113	hsa-miR-1273g-3p	2.18
CDKL2	hsa-miR-1273g-3p	2.59
CDNF	hsa-miR-1273g-3p	2.17
CSE1L	hsa-miR-1273g-3p	4.46
CYP1A2	hsa-miR-1273g-3p	4.7
DDX19B	hsa-miR-1273g-3p	4.08
DMKN	hsa-miR-1273g-3p	135.37
DNAJC28	hsa-miR-1273g-3p	2.45
DTX3L	hsa-miR-1273g-3p	3.12
IRAK1BP1	hsa-miR-1273g-3p	2.92
ISY1	hsa-miR-1273g-3p	2.73
MSX2	hsa-miR-1273g-3p	2.7
NEK9	hsa-miR-1273g-3p	3.06
NOS1AP	hsa-miR-1273g-3p	5.18
OCIAD1	hsa-miR-1273g-3p	3
OCIAD2	hsa-miR-1273g-3p	4.01
PDK3	hsa-miR-1273g-3p	6.03
PGM3	hsa-miR-1273g-3p	2.58
POLA2	hsa-miR-1273g-3p	3.68
POLQ	hsa-miR-1273g-3p	3.68
PRIM1	hsa-miR-1273g-3p	3.61
RAB3D	hsa-miR-1273g-3p	3.41
RBM12B	hsa-miR-1273g-3p	7.69
RSRC1	hsa-miR-1273g-3p	2.5
SC5D	hsa-miR-1273g-3p	3.1
SNRNP48	hsa-miR-1273g-3p	2.65
SRCIN1	hsa-miR-1273g-3p	7.77
SSH3	hsa-miR-1273g-3p	2.16
STK4	hsa-miR-1273g-3p	2.81
TBL1XR1	hsa-miR-1273g-3p	2.27
TFDP2	hsa-miR-1273g-3p	3.03
UTP6	hsa-miR-1273g-3p	2.39
ZADH2	hsa-miR-1273g-3p	4.11
ZNF138	hsa-miR-1273g-3p	3.72
ZNF383	hsa-miR-1273g-3p	2.59
ZNF419	hsa-miR-1273g-3p	4.12
ZNF490	hsa-miR-1273g-3p	5.11
ZNF543	hsa-miR-1273g-3p	5.56
ZNF566	hsa-miR-1273g-3p	3.25
ZNF610	hsa-miR-1273g-3p	6.78
ZNF652	hsa-miR-1273g-3p	49.59
FANCD2	hsa-miR-769-5p	2.8
GGPS1	hsa-miR-769-5p	3.98
GSE1	hsa-miR-769-5p	2.44
H2AFY2	hsa-miR-769-5p	91.56
HELLS	hsa-miR-769-5p	2.53
IFNGR2	hsa-miR-769-5p	2.88
ITGB1	hsa-miR-769-5p	2.07
KDM2A	hsa-miR-769-5p	2.17
KIAA1841	hsa-miR-769-5p	6.58
LPIN2	hsa-miR-769-5p	2.79
LRP3	hsa-miR-769-5p	3.22
LZIC	hsa-miR-769-5p	2.86
MOB1B	hsa-miR-769-5p	3.54
PLEKHG4B	hsa-miR-769-5p	15.42
POLI	hsa-miR-769-5p	12.49
PSMD3	hsa-miR-769-5p	2.13
SLC7A6OS	hsa-miR-769-5p	3.23
SLFN5	hsa-miR-769-5p	30.85
TCEA3	hsa-miR-769-5p	3.79
TSKU	hsa-miR-769-5p	8.32
UBE2B	hsa-miR-769-5p	4.38
XRCC2	hsa-miR-769-5p	4.11
ZADH2	hsa-miR-769-5p	4.11
ZNF264	hsa-miR-769-5p	2.98
ZNF554	hsa-miR-769-5p	2.43
ZNF573	hsa-miR-769-5p	2.85
ZNF652	hsa-miR-769-5p	49.59
NFATC3	hsa-miR-7975	3.17
TOX4	hsa-miR-7975	2.93
ZFP14	hsa-miR-7975	4.1
KLF10	hsa-miR-200b-5p	2.7
ZNF138	hsa-miR-200b-5p	3.72
ZNF675	hsa-miR-200b-5p	16.38
NFIC	hsa-miR-3651	4.23
PMAIP1	hsa-miR-3651	3.39
STS	hsa-miR-3651	11.3
ZNF703	hsa-miR-3651	4.04
ABL1	hsa-miR-342-3p	7.54
AK4	hsa-miR-342-3p	42.15
ASAH2	hsa-miR-342-3p	2.37
ASAH2B	hsa-miR-342-3p	3.25
C1QTNF6	hsa-miR-342-3p	8.73
CBX1	hsa-miR-342-3p	3.2
CCDC59	hsa-miR-342-3p	2.46
DUSP6	hsa-miR-342-3p	5.51
EEF1A2	hsa-miR-342-3p	14
EID1	hsa-miR-342-3p	2.46
FN3KRP	hsa-miR-342-3p	2.61
FOSL2	hsa-miR-342-3p	4.43
IGF1R	hsa-miR-342-3p	7.46
IGFBP5	hsa-miR-342-3p	87.61
IKZF3	hsa-miR-342-3p	32.24
IREB2	hsa-miR-342-3p	2.33
KCNK1	hsa-miR-342-3p	5.78
KLHL15	hsa-miR-342-3p	2.11
MLLT6	hsa-miR-342-3p	17.81
NETO2	hsa-miR-342-3p	4.01
NUDT19	hsa-miR-342-3p	9.2
OSMR	hsa-miR-342-3p	2.67
PPM1D	hsa-miR-342-3p	26.83
RALGPS1	hsa-miR-342-3p	4.61
RBBP4	hsa-miR-342-3p	3.2
SF3B3	hsa-miR-342-3p	3.34
SHOC2	hsa-miR-342-3p	2.27
SLC30A9	hsa-miR-342-3p	2.77
SYNPO2L	hsa-miR-342-3p	2.1
TCF3	hsa-miR-342-3p	4.83
TMLHE	hsa-miR-342-3p	15.83
TRERF1	hsa-miR-342-3p	8.04
USP51	hsa-miR-342-3p	2.76
VAPA	hsa-miR-342-3p	2.43
VAPB	hsa-miR-342-3p	3.69
ZNF419	hsa-miR-342-3p	4.12
ZNF548	hsa-miR-342-3p	2.59
ZNF610	hsa-miR-342-3p	6.78
ZNF780A	hsa-miR-342-3p	3.96
EIF1AX	hsa-miR-345-5p	2.12
METTL21A	hsa-miR-345-5p	2.2
PDCL	hsa-miR-345-5p	4.02
SF3B3	hsa-miR-345-5p	3.34
ANAPC13	hsa-miR-324-5p	3.98
BTBD2	hsa-miR-324-5p	2.33
CACHD1	hsa-miR-324-5p	2.19
ELOVL5	hsa-miR-324-5p	4.88
FLNA	hsa-miR-324-5p	3.54
HSD17B4	hsa-miR-324-5p	15.46
HTT	hsa-miR-324-5p	5.6
LACC1	hsa-miR-324-5p	2.58
MID2	hsa-miR-324-5p	18.42
NFIX	hsa-miR-324-5p	4.28
NSUN3	hsa-miR-324-5p	2.21
NUP188	hsa-miR-324-5p	2.23
PALM	hsa-miR-324-5p	2.55
PCDH11X	hsa-miR-324-5p	4.98
PSMD11	hsa-miR-324-5p	4.73
PTK7	hsa-miR-324-5p	3.69
RAB6A	hsa-miR-324-5p	2.28
RBBP4	hsa-miR-324-5p	3.2
RPP30	hsa-miR-324-5p	3.98
SCD5	hsa-miR-324-5p	4.06
SMO	hsa-miR-324-5p	2.46
STXBP4	hsa-miR-324-5p	33.17
TMCC1	hsa-miR-324-5p	5.32
TRERF1	hsa-miR-324-5p	8.04
TRPC4AP	hsa-miR-324-5p	6.96
POLQ	hsa-miR-4634	3.68
SMYD4	hsa-miR-4634	2.72
VAV3	hsa-miR-4634	7.66
PLXDC2	hsa-miR-193a-5p	14.76
ZC3H7B	hsa-miR-193a-5p	2.24
CHSY1	hsa-miR-7641	2.82
CMBL	hsa-miR-7641	119.6
HIF1AN	hsa-miR-7641	3.48
P2RY10	hsa-miR-7641	5.75
SIM2	hsa-miR-7641	18.01
SIX1	hsa-miR-7641	8.31
SYAP1	hsa-miR-7641	2.61
TFDP2	hsa-miR-7641	3.03
USP14	hsa-miR-7641	4.14
ZNF652	hsa-miR-7641	49.59
ZNF799	hsa-miR-7641	14.95
ZNF845	hsa-miR-7641	3.55
BTG2	hsa-miR-139-5p	3.51
CXCR4	hsa-miR-139-5p	7.72
FAM162A	hsa-miR-139-5p	2.28
HMGB2	hsa-miR-139-5p	4.52
IGF1R	hsa-miR-139-5p	7.46
KCNQ5	hsa-miR-139-5p	2.8
KLF10	hsa-miR-139-5p	2.7
KSR2	hsa-miR-139-5p	3.5
LCOR	hsa-miR-139-5p	2.26
NCR3LG1	hsa-miR-139-5p	2.22
RHOT1	hsa-miR-139-5p	7.47
SLC39A6	hsa-miR-139-5p	10.62
ZBTB34	hsa-miR-139-5p	3.66
IGFBP4	hsa-miR-6836-5p	15.57
KLHL15	hsa-miR-6836-5p	2.11
LY6E	hsa-miR-6836-5p	2.55
MSI1	hsa-miR-6836-5p	10.83
OTUB1	hsa-miR-6836-5p	3.34
OTUD5	hsa-miR-6836-5p	2.11
SEMA5A	hsa-miR-6836-5p	81.94
BAZ2B	hsa-miR-500a-3p	6.27
C11orf24	hsa-miR-500a-3p	3.84
CCDC113	hsa-miR-500a-3p	2.18
CCNT2	hsa-miR-500a-3p	2.07
EMC8	hsa-miR-500a-3p	2.29
HIF1AN	hsa-miR-500a-3p	3.48
IER3IP1	hsa-miR-500a-3p	4.52
KIAA1586	hsa-miR-500a-3p	3.67
KLHL15	hsa-miR-500a-3p	2.11
OCIAD2	hsa-miR-500a-3p	4.01
PGM3	hsa-miR-500a-3p	2.58
POLQ	hsa-miR-500a-3p	3.68
PRRC2B	hsa-miR-500a-3p	3.39
RAB3D	hsa-miR-500a-3p	3.41
UBE2Z	hsa-miR-500a-3p	43.75
VAV3	hsa-miR-500a-3p	7.66
ZADH2	hsa-miR-500a-3p	4.11
AFF1	hsa-miR-31-5p	3.12
AKAP8L	hsa-miR-31-5p	5.3
AR	hsa-miR-31-5p	49.71
CXCL12	hsa-miR-31-5p	2.31
DKK1	hsa-miR-31-5p	15.05
DPYSL5	hsa-miR-31-5p	27.47
FLNA	hsa-miR-31-5p	3.54
GTF2E1	hsa-miR-31-5p	8.38
GUF1	hsa-miR-31-5p	2.27
HIF1AN	hsa-miR-31-5p	3.48
KLHL15	hsa-miR-31-5p	2.11
LRRC59	hsa-miR-31-5p	13.06
MAP4K4	hsa-miR-31-5p	14.19
MCM2	hsa-miR-31-5p	3.67
MMP16	hsa-miR-31-5p	3.02
MYO1D	hsa-miR-31-5p	2.09
NUP188	hsa-miR-31-5p	2.23
PARP1	hsa-miR-31-5p	3.4
PPP2R2A	hsa-miR-31-5p	2.1
RHOBTB1	hsa-miR-31-5p	2.89
RSRC1	hsa-miR-31-5p	2.5
STOML2	hsa-miR-31-5p	6.41
TSPAN1	hsa-miR-31-5p	2.45
ZNF587	hsa-miR-31-5p	2.44
ANKRD40	hsa-miR-500a-5p	6.82
ERGIC2	hsa-miR-500a-5p	2.25
MBD4	hsa-miR-500a-5p	2.18
MCM2	hsa-miR-500a-5p	3.67
NNT	hsa-miR-500a-5p	5.92
NPEPPS	hsa-miR-500a-5p	30.08
PRKAA2	hsa-miR-500a-5p	11.41
PRRC2A	hsa-miR-500a-5p	3.22
PRRC2B	hsa-miR-500a-5p	3.39
RBBP4	hsa-miR-500a-5p	3.2
RPS6KB1	hsa-miR-500a-5p	46.22
SCYL3	hsa-miR-500a-5p	3.45
SLC7A6OS	hsa-miR-500a-5p	3.23
SRSF1	hsa-miR-500a-5p	2.14
STK4	hsa-miR-500a-5p	2.81
TUBGCP5	hsa-miR-500a-5p	5.92
ZBTB34	hsa-miR-500a-5p	3.66
ATP7B	hsa-miR-26a-5p	4.4
BBX	hsa-miR-26a-5p	17.57
BLOC1S2	hsa-miR-26a-5p	2.86
BRCA1	hsa-miR-26a-5p	4
CA2	hsa-miR-26a-5p	2.61
CCNE2	hsa-miR-26a-5p	43.84
CPSF2	hsa-miR-26a-5p	2.32
CREBRF	hsa-miR-26a-5p	2.05
DNMBP	hsa-miR-26a-5p	14.53
DNMT3B	hsa-miR-26a-5p	3.24
EPG5	hsa-miR-26a-5p	3.67
ESR1	hsa-miR-26a-5p	3.67
FAM177A1	hsa-miR-26a-5p	6.48
FOXO3	hsa-miR-26a-5p	5.31
GALNT3	hsa-miR-26a-5p	2.53
HNRNPA0	hsa-miR-26a-5p	4.76
KLHL15	hsa-miR-26a-5p	2.11
LYST	hsa-miR-26a-5p	2.82
MSL3	hsa-miR-26a-5p	11.52
MYH10	hsa-miR-26a-5p	3.38
NUDT19	hsa-miR-26a-5p	9.2
OCIAD2	hsa-miR-26a-5p	4.01
PDCD10	hsa-miR-26a-5p	2.43
PHB	hsa-miR-26a-5p	25.31
PIK3R4	hsa-miR-26a-5p	2.4
PMAIP1	hsa-miR-26a-5p	3.39
PRKX	hsa-miR-26a-5p	5.25
PTEN	hsa-miR-26a-5p	9.52
RHOBTB1	hsa-miR-26a-5p	2.89
SCRN1	hsa-miR-26a-5p	2.26
SDCBP	hsa-miR-26a-5p	3.07
SET	hsa-miR-26a-5p	2.1
SLC25A36	hsa-miR-26a-5p	2.48
SLC38A2	hsa-miR-26a-5p	2.31
SMAD4	hsa-miR-26a-5p	10.01
TMCC1	hsa-miR-26a-5p	5.32
TOB1	hsa-miR-26a-5p	2.87
TP53INP1	hsa-miR-26a-5p	30.8
TTK	hsa-miR-26a-5p	3.15
TUBGCP5	hsa-miR-26a-5p	5.92
TXNL1	hsa-miR-26a-5p	3.71
ZBTB18	hsa-miR-26a-5p	2.8
ZBTB24	hsa-miR-26a-5p	2.27
ZNF506	hsa-miR-26a-5p	3.46
ZNF566	hsa-miR-26a-5p	3.25
ZNF608	hsa-miR-26a-5p	2.26
ZNF664	hsa-miR-26a-5p	2.56
ZNF680	hsa-miR-26a-5p	4.89
ZNF703	hsa-miR-26a-5p	4.04
ZSWIM6	hsa-miR-26a-5p	5.74
AR	hsa-miR-4443	49.71
IREB2	hsa-miR-4443	2.33
KLHL23	hsa-miR-4443	9.23
OTUD5	hsa-miR-4443	2.11
PATZ1	hsa-miR-4443	6.1
PEG10	hsa-miR-4443	3.26
TXNIP	hsa-miR-4443	11.53
BBX	hsa-miR-200c-3p	17.57
BCL2	hsa-miR-200c-3p	12.38
CCNE2	hsa-miR-200c-3p	43.84
CCNT2	hsa-miR-200c-3p	2.07
CDKN1B	hsa-miR-200c-3p	4.2
DNMT3A	hsa-miR-200c-3p	3.24
DNMT3B	hsa-miR-200c-3p	3.24
FLNA	hsa-miR-200c-3p	3.54
FRS2	hsa-miR-200c-3p	2.31
GATA4	hsa-miR-200c-3p	10.54
GPX8	hsa-miR-200c-3p	4.47
MYB	hsa-miR-200c-3p	2.74
NCOA2	hsa-miR-200c-3p	2.32
NLGN4X	hsa-miR-200c-3p	3.13
PMAIP1	hsa-miR-200c-3p	3.39
SERPINH1	hsa-miR-200c-3p	2.16
SHOC2	hsa-miR-200c-3p	2.27
STX16	hsa-miR-200c-3p	3.65
SUZ12	hsa-miR-200c-3p	4.13
TJAP1	hsa-miR-200c-3p	2.31
TP53INP1	hsa-miR-200c-3p	30.8
USP22	hsa-miR-200c-3p	2.46
VAC14	hsa-miR-200c-3p	2.88
ABR	hsa-miR-18a-5p	9.52
AFF4	hsa-miR-18a-5p	2.38
AS3MT	hsa-miR-18a-5p	10.32
BCL2	hsa-miR-18a-5p	12.38
BDH1	hsa-miR-18a-5p	86.71
CAD	hsa-miR-18a-5p	2.25
CDCA5	hsa-miR-18a-5p	3.95
CIZ1	hsa-miR-18a-5p	3.39
CREBL2	hsa-miR-18a-5p	2.37
ESR1	hsa-miR-18a-5p	3.67
FEM1C	hsa-miR-18a-5p	2.43
HIF1A	hsa-miR-18a-5p	2.16
HMGCS1	hsa-miR-18a-5p	6.29
MAPK13	hsa-miR-18a-5p	24.69
MSL3	hsa-miR-18a-5p	11.52
NCOA3	hsa-miR-18a-5p	4.37
NCOA6	hsa-miR-18a-5p	3.93
NEO1	hsa-miR-18a-5p	8.98
PTCHD1	hsa-miR-18a-5p	9.08
PTEN	hsa-miR-18a-5p	9.52
RAD51AP1	hsa-miR-18a-5p	2.55
RBM38	hsa-miR-18a-5p	5.34
RBPJ	hsa-miR-18a-5p	2.23
RNF138	hsa-miR-18a-5p	2.68
SMAD4	hsa-miR-18a-5p	10.01
SP100	hsa-miR-18a-5p	3.3
STK4	hsa-miR-18a-5p	2.81
Smad4	hsa-miR-18a-5p	10.01
THRA	hsa-miR-18a-5p	34.97
TLE3	hsa-miR-18a-5p	3.12
TXNIP	hsa-miR-18a-5p	11.53
VCP	hsa-miR-18a-5p	3.16
XYLT2	hsa-miR-18a-5p	5.44
ZMYND8	hsa-miR-18a-5p	16.56
ZNF585B	hsa-miR-18a-5p	2.81
ZNF703	hsa-miR-18a-5p	4.04
ZNF708	hsa-miR-18a-5p	21.7
ZSWIM6	hsa-miR-18a-5p	5.74
AFF4	hsa-miR-642a-3p	2.38
C5orf15	hsa-miR-642a-3p	2.66
LRRC6	hsa-miR-642a-3p	4.02
OXR1	hsa-miR-642a-3p	6.32
SETD3	hsa-miR-642a-3p	2.62
SPTLC3	hsa-miR-642a-3p	41.1
TXNIP	hsa-miR-642a-3p	11.53
USP22	hsa-miR-642a-3p	2.46
ZNF350	hsa-miR-642a-3p	2.21
ZNF543	hsa-miR-642a-3p	5.56
ACACA	hsa-miR-378c	20.02
RCC2	hsa-miR-378c	2.77
TXNL1	hsa-miR-378c	3.71
VPS37B	hsa-miR-378c	3.09
ABCC3	hsa-miR-192-5p	23.14
ACADSB	hsa-miR-192-5p	3.14
ACSF3	hsa-miR-192-5p	3.68
ACSL1	hsa-miR-192-5p	3.54
ADRBK2	hsa-miR-192-5p	3.53
ALCAM	hsa-miR-192-5p	17.9
ALDH9A1	hsa-miR-192-5p	2.71
AP1S2	hsa-miR-192-5p	18.94
AP3M2	hsa-miR-192-5p	2.26
ARHGEF10	hsa-miR-192-5p	4.74
AS3MT	hsa-miR-192-5p	10.32
ASPM	hsa-miR-192-5p	2.03
ATG2A	hsa-miR-192-5p	2.73
B3GALNT1	hsa-miR-192-5p	10.74
B3GNT5	hsa-miR-192-5p	4.4
BCL2	hsa-miR-192-5p	12.38
BRCA1	hsa-miR-192-5p	4
BRD3	hsa-miR-192-5p	2.39
BRIP1	hsa-miR-192-5p	7.16
C12orf65	hsa-miR-192-5p	7
C1QTNF3	hsa-miR-192-5p	3.41
C1orf53	hsa-miR-192-5p	13.84
CCDC14	hsa-miR-192-5p	4.02
CCDC7	hsa-miR-192-5p	24.65
CD164	hsa-miR-192-5p	3.55
CDC7	hsa-miR-192-5p	3.47
CDK14	hsa-miR-192-5p	37.66
CDKN1B	hsa-miR-192-5p	4.2
CLK1	hsa-miR-192-5p	2.11
CREBL2	hsa-miR-192-5p	2.37
CYP24A1	hsa-miR-192-5p	2.13
CYP4V2	hsa-miR-192-5p	2.72
DBF4B	hsa-miR-192-5p	2.11
DCBLD2	hsa-miR-192-5p	3.04
DENND1A	hsa-miR-192-5p	3.5
DHFR	hsa-miR-192-5p	3.85
DNAJB5	hsa-miR-192-5p	4.42
DUSP16	hsa-miR-192-5p	4.81
E2F5	hsa-miR-192-5p	2.9
EAF2	hsa-miR-192-5p	2.67
EEF1A2	hsa-miR-192-5p	14
EFNB2	hsa-miR-192-5p	23.38
ELOVL5	hsa-miR-192-5p	4.88
EME1	hsa-miR-192-5p	9.28
FAIM	hsa-miR-192-5p	3.24
FAM111B	hsa-miR-192-5p	2.99
FBXO31	hsa-miR-192-5p	2.07
FBXO4	hsa-miR-192-5p	2.64
FBXW2	hsa-miR-192-5p	3.52
FOXA1	hsa-miR-192-5p	2.63
FZD4	hsa-miR-192-5p	2.93
GPR19	hsa-miR-192-5p	13.73
HMGCS1	hsa-miR-192-5p	6.29
ID1	hsa-miR-192-5p	4.94
ID2	hsa-miR-192-5p	2.64
IGF1R	hsa-miR-192-5p	7.46
IL17RB	hsa-miR-192-5p	24.7
IL7	hsa-miR-192-5p	2.36
IMPA1	hsa-miR-192-5p	3.25
IRX4	hsa-miR-192-5p	2.14
ITGB1	hsa-miR-192-5p	2.07
KHDRBS3	hsa-miR-192-5p	4.32
KIAA1841	hsa-miR-192-5p	6.58
KIF24	hsa-miR-192-5p	2.67
KIF5B	hsa-miR-192-5p	3.83
KLF10	hsa-miR-192-5p	2.7
KLHL15	hsa-miR-192-5p	2.11
KLHL23	hsa-miR-192-5p	9.23
KPNA5	hsa-miR-192-5p	2.48
LMLN	hsa-miR-192-5p	2.91
LRIG1	hsa-miR-192-5p	7.68
LRRC58	hsa-miR-192-5p	2.12
LRRCC1	hsa-miR-192-5p	3.61
MCM3	hsa-miR-192-5p	2.2
MCM6	hsa-miR-192-5p	2.35
MCM9	hsa-miR-192-5p	2.03
MIB1	hsa-miR-192-5p	2.47
MIPOL1	hsa-miR-192-5p	4.42
MIS12	hsa-miR-192-5p	2.57
MTSS1	hsa-miR-192-5p	2.93
MYB	hsa-miR-192-5p	2.74
NCOA3	hsa-miR-192-5p	4.37
NEK9	hsa-miR-192-5p	3.06
NIPA1	hsa-miR-192-5p	34.39
NREP	hsa-miR-192-5p	3.65
NUF2	hsa-miR-192-5p	2.56
ORC4	hsa-miR-192-5p	2.86
PDLIM3	hsa-miR-192-5p	7.44
PGM3	hsa-miR-192-5p	2.58
PHF10	hsa-miR-192-5p	16.99
PHF19	hsa-miR-192-5p	5.96
PIK3R4	hsa-miR-192-5p	2.4
PIP4K2B	hsa-miR-192-5p	11893.3
PITPNC1	hsa-miR-192-5p	2.31
PLEKHF2	hsa-miR-192-5p	40.33
POLA2	hsa-miR-192-5p	3.68
POLQ	hsa-miR-192-5p	3.68
PRIM1	hsa-miR-192-5p	3.61
PRKAA2	hsa-miR-192-5p	11.41
PSMC3IP	hsa-miR-192-5p	2.71
PTP4A3	hsa-miR-192-5p	2.87
RAB6C	hsa-miR-192-5p	2.55
RCC2	hsa-miR-192-5p	2.77
RDM1	hsa-miR-192-5p	2.49
REEP1	hsa-miR-192-5p	2.68
RFWD3	hsa-miR-192-5p	3.15
RNFT1	hsa-miR-192-5p	75.42
RPS6KB1	hsa-miR-192-5p	46.22
RSRC1	hsa-miR-192-5p	2.5
SAMD13	hsa-miR-192-5p	8.48
SFR1	hsa-miR-192-5p	5.29
SLC16A14	hsa-miR-192-5p	66.25
SLC19A2	hsa-miR-192-5p	3.57
SLC1A4	hsa-miR-192-5p	10.98
SLC39A8	hsa-miR-192-5p	5.68
SLC48A1	hsa-miR-192-5p	4.7
SLC7A2	hsa-miR-192-5p	13.68
SMARCA2	hsa-miR-192-5p	4.02
STOX2	hsa-miR-192-5p	2.37
STXBP4	hsa-miR-192-5p	33.17
TBL1X	hsa-miR-192-5p	15.3
THEM6	hsa-miR-192-5p	2.36
TOPBP1	hsa-miR-192-5p	2.81
TTK	hsa-miR-192-5p	3.15
UBE2K	hsa-miR-192-5p	3.02
UCK1	hsa-miR-192-5p	2.63
USP14	hsa-miR-192-5p	4.14
WWC3	hsa-miR-192-5p	3.57
ZADH2	hsa-miR-192-5p	4.11
ZBTB18	hsa-miR-192-5p	2.8
ZBTB34	hsa-miR-192-5p	3.66
ZBTB6	hsa-miR-192-5p	4.06
ZDHHC2	hsa-miR-192-5p	2.04
ZFP30	hsa-miR-192-5p	5.16
ZNF248	hsa-miR-192-5p	2.61
ZNF346	hsa-miR-192-5p	2.09
ZNF519	hsa-miR-192-5p	3.73
ZNF525	hsa-miR-192-5p	2.8
ZNF611	hsa-miR-192-5p	2.65
ZNF652	hsa-miR-192-5p	49.59
ZNF776	hsa-miR-192-5p	2.95
ZNF780A	hsa-miR-192-5p	3.96
ZNF85	hsa-miR-192-5p	18.07
ZNHIT3	hsa-miR-192-5p	29.07
ZXDC	hsa-miR-192-5p	3.61
ADPRHL1	hsa-miR-30d-5p	4.22
AFF4	hsa-miR-30d-5p	2.38
AZIN1	hsa-miR-30d-5p	2.2
BNIP3L	hsa-miR-30d-5p	40.73
CASP3	hsa-miR-30d-5p	2.93
CDC7	hsa-miR-30d-5p	3.47
DHX40	hsa-miR-30d-5p	36.35
ELOVL5	hsa-miR-30d-5p	4.88
EPG5	hsa-miR-30d-5p	3.67
FANCF	hsa-miR-30d-5p	4.08
FOXA1	hsa-miR-30d-5p	2.63
FRS2	hsa-miR-30d-5p	2.31
FYTTD1	hsa-miR-30d-5p	2.12
GNA13	hsa-miR-30d-5p	3.36
GOLGA1	hsa-miR-30d-5p	2.67
GOLGA8B	hsa-miR-30d-5p	2.8
IQCB1	hsa-miR-30d-5p	2.25
IREB2	hsa-miR-30d-5p	2.33
KDM3A	hsa-miR-30d-5p	5.37
KIF5B	hsa-miR-30d-5p	3.83
KLF10	hsa-miR-30d-5p	2.7
LCOR	hsa-miR-30d-5p	2.26
MED28	hsa-miR-30d-5p	2.49
MIB1	hsa-miR-30d-5p	2.47
MSL2	hsa-miR-30d-5p	2.82
NCOA3	hsa-miR-30d-5p	4.37
PBRM1	hsa-miR-30d-5p	2.81
PDCD10	hsa-miR-30d-5p	2.43
PEG10	hsa-miR-30d-5p	3.26
PGM3	hsa-miR-30d-5p	2.58
PNMA1	hsa-miR-30d-5p	3.76
PSMD7	hsa-miR-30d-5p	3.13
RNF138	hsa-miR-30d-5p	2.68
SEMA6A	hsa-miR-30d-5p	4.26
SETD3	hsa-miR-30d-5p	2.62
SHROOM3	hsa-miR-30d-5p	3.31
SLFN5	hsa-miR-30d-5p	30.85
SRSF9	hsa-miR-30d-5p	3.22
ST3GAL5	hsa-miR-30d-5p	19.53
STX16	hsa-miR-30d-5p	3.65
USP37	hsa-miR-30d-5p	2.29
VAPA	hsa-miR-30d-5p	2.43
VPS33A	hsa-miR-30d-5p	2.1
ZBTB4	hsa-miR-30d-5p	2.93
ZMYND8	hsa-miR-30d-5p	16.56
ZNF264	hsa-miR-30d-5p	2.98
ZNF543	hsa-miR-30d-5p	5.56
AFF4	hsa-miR-425-5p	2.38
DENR	hsa-miR-425-5p	3.54
DPYSL2	hsa-miR-425-5p	3.74
FAM114A1	hsa-miR-425-5p	2.54
KIFAP3	hsa-miR-425-5p	2.9
LCOR	hsa-miR-425-5p	2.26
MAFB	hsa-miR-425-5p	2.38
PTEN	hsa-miR-425-5p	9.52
ZNF417	hsa-miR-425-5p	2.13
ZNF700	hsa-miR-425-5p	4.72
ADNP2	hsa-miR-200a-3p	2.26
AREG	hsa-miR-200a-3p	14.87
BRD3	hsa-miR-200a-3p	2.39
CCNE2	hsa-miR-200a-3p	43.84
DNAJC28	hsa-miR-200a-3p	2.45
DPY19L1	hsa-miR-200a-3p	26.03
G3BP2	hsa-miR-200a-3p	3.49
GNA13	hsa-miR-200a-3p	3.36
MED13	hsa-miR-200a-3p	3.25
MYB	hsa-miR-200a-3p	2.74
PIGW	hsa-miR-200a-3p	7.56
PRKAA2	hsa-miR-200a-3p	11.41
PSMD11	hsa-miR-200a-3p	4.73
PTEN	hsa-miR-200a-3p	9.52
SCD5	hsa-miR-200a-3p	4.06
TRMT112	hsa-miR-200a-3p	4.9
VAC14	hsa-miR-200a-3p	2.88
YAP1	hsa-miR-200a-3p	4.83
ZBTB34	hsa-miR-200a-3p	3.66
AATF	hsa-miR-151a-3p	2.26
CYP4V2	hsa-miR-151a-3p	2.72
HIF1A	hsa-miR-151a-3p	2.16
IREB2	hsa-miR-151a-3p	2.33
MED13	hsa-miR-151a-3p	3.25
MEGF9	hsa-miR-151a-3p	110.59
RNF125	hsa-miR-151a-3p	3.26
STXBP4	hsa-miR-151a-3p	33.17
TSKU	hsa-miR-151a-3p	8.32
ZBTB24	hsa-miR-151a-3p	2.27
ZBTB38	hsa-miR-151a-3p	2.13
ZNF736	hsa-miR-151a-3p	2.68
ZNF763	hsa-miR-151a-3p	5.66
ACTR1A	hsa-miR-210-3p	2.71
ATP11C	hsa-miR-210-3p	3.92
CASP8AP2	hsa-miR-210-3p	3.9
CBX1	hsa-miR-210-3p	3.2
HIF1A	hsa-miR-210-3p	2.16
HMGCS1	hsa-miR-210-3p	6.29
IGFBP3	hsa-miR-210-3p	11.75
MCM3	hsa-miR-210-3p	2.2
MIB1	hsa-miR-210-3p	2.47
NFIC	hsa-miR-210-3p	4.23
PTPN2	hsa-miR-210-3p	2.32
RCC2	hsa-miR-210-3p	2.77
SH3BGRL	hsa-miR-210-3p	34.78
TNPO3	hsa-miR-210-3p	2.6
ZNF607	hsa-miR-210-3p	3.33
AFF4	hsa-miR-181a-5p	2.38
ALDH9A1	hsa-miR-181a-5p	2.71
AP3M2	hsa-miR-181a-5p	2.26
ARHGAP12	hsa-miR-181a-5p	3.59
ARL6IP6	hsa-miR-181a-5p	3.3
ARRDC3	hsa-miR-181a-5p	18.45
ARSJ	hsa-miR-181a-5p	11.17
ATP8B1	hsa-miR-181a-5p	4.41
BCL2	hsa-miR-181a-5p	12.38
BLOC1S2	hsa-miR-181a-5p	2.86
BRCA1	hsa-miR-181a-5p	4
CARM1	hsa-miR-181a-5p	3.73
CCNK	hsa-miR-181a-5p	3.22
CDKN1B	hsa-miR-181a-5p	4.2
CLUAP1	hsa-miR-181a-5p	2.1
DDX52	hsa-miR-181a-5p	46.03
DUSP6	hsa-miR-181a-5p	5.51
DYNC1LI2	hsa-miR-181a-5p	3.59
E2F5	hsa-miR-181a-5p	2.9
ESR1	hsa-miR-181a-5p	3.67
FRA10AC1	hsa-miR-181a-5p	2.96
G3BP2	hsa-miR-181a-5p	3.49
GCNT1	hsa-miR-181a-5p	5.03
GOLGA1	hsa-miR-181a-5p	2.67
GOLGA8B	hsa-miR-181a-5p	2.8
GPR83	hsa-miR-181a-5p	3.98
HDAC6	hsa-miR-181a-5p	4.64
HEY2	hsa-miR-181a-5p	231.29
HMGB2	hsa-miR-181a-5p	4.52
INCENP	hsa-miR-181a-5p	2.16
IQCG	hsa-miR-181a-5p	7.16
IRAK1BP1	hsa-miR-181a-5p	2.92
KLHL15	hsa-miR-181a-5p	2.11
KPNA1	hsa-miR-181a-5p	2.59
LAPTM4B	hsa-miR-181a-5p	11.29
MAP4K4	hsa-miR-181a-5p	14.19
MOB1B	hsa-miR-181a-5p	3.54
NCAPG	hsa-miR-181a-5p	2.65
NCOA3	hsa-miR-181a-5p	4.37
ND2	hsa-miR-181a-5p	2.86
PBRM1	hsa-miR-181a-5p	2.81
PBX3	hsa-miR-181a-5p	13.15
PCDHB6	hsa-miR-181a-5p	5.25
PDK3	hsa-miR-181a-5p	6.03
PEBP1	hsa-miR-181a-5p	2.76
PLXDC2	hsa-miR-181a-5p	14.76
PMAIP1	hsa-miR-181a-5p	3.39
PPP1R9A	hsa-miR-181a-5p	3.29
PPP3CA	hsa-miR-181a-5p	3.29
PRLR	hsa-miR-181a-5p	5.15
PRR4	hsa-miR-181a-5p	4.63
PRRC2B	hsa-miR-181a-5p	3.39
RAB2B	hsa-miR-181a-5p	3.22
RGS5	hsa-miR-181a-5p	2.83
RNMT	hsa-miR-181a-5p	3.09
SH3BGRL	hsa-miR-181a-5p	34.78
SHOC2	hsa-miR-181a-5p	2.27
SLC19A2	hsa-miR-181a-5p	3.57
SLC38A2	hsa-miR-181a-5p	2.31
SPTLC3	hsa-miR-181a-5p	41.1
TAF15	hsa-miR-181a-5p	3.86
TBL1XR1	hsa-miR-181a-5p	2.27
TMCC1	hsa-miR-181a-5p	5.32
TOPBP1	hsa-miR-181a-5p	2.81
TTPAL	hsa-miR-181a-5p	4.63
ULK1	hsa-miR-181a-5p	3.71
ZADH2	hsa-miR-181a-5p	4.11
ZBTB4	hsa-miR-181a-5p	2.93
ZC3HAV1L	hsa-miR-181a-5p	2.85
ZFP36L1	hsa-miR-181a-5p	2.41
ZNF136	hsa-miR-181a-5p	4.08
ZNF25	hsa-miR-181a-5p	2.73
ZNF253	hsa-miR-181a-5p	7.69
ZNF350	hsa-miR-181a-5p	2.21
ZNF415	hsa-miR-181a-5p	46.61
ZNF562	hsa-miR-181a-5p	2.47
ZNF594	hsa-miR-181a-5p	2.25
ZNF652	hsa-miR-181a-5p	49.59
ZNF664	hsa-miR-181a-5p	2.56
ZNF669	hsa-miR-181a-5p	4.71
ZNF763	hsa-miR-181a-5p	5.66
ZNF780B	hsa-miR-181a-5p	3.96
ZNF791	hsa-miR-181a-5p	2.58
ZNF844	hsa-miR-181a-5p	9.3

## Sheet: Supplementary S3
mRNAs Down in 3D culture
gene prediction	mirna UP	Gen fold change in 3D
ACOX1	hsa-miR-1247-3p	-3.58
ALG9	hsa-miR-1247-3p	-2.47
ANK1	hsa-miR-1247-3p	-4.55
AQR	hsa-miR-1247-3p	-3.02
ATP6V1B1	hsa-miR-1247-3p	-5.53
BIRC5	hsa-miR-1247-3p	-3.97
BPNT1	hsa-miR-1247-3p	-2.05
BPTF	hsa-miR-1247-3p	-3.13
CEP104	hsa-miR-1247-3p	-2.25
CNNM4	hsa-miR-1247-3p	-3.05
DSN1	hsa-miR-1247-3p	-8.74
FAM73A	hsa-miR-1247-3p	-2.26
FNDC3B	hsa-miR-1247-3p	-7.52
GPR75	hsa-miR-1247-3p	-3.87
HECTD3	hsa-miR-1247-3p	-10.44
HOOK3	hsa-miR-1247-3p	-2.75
HPCAL1	hsa-miR-1247-3p	-2.3
IFNAR1	hsa-miR-1247-3p	-2.51
IL10RB	hsa-miR-1247-3p	-6.7
INO80	hsa-miR-1247-3p	-2.58
LHPP	hsa-miR-1247-3p	-5.23
LRP10	hsa-miR-1247-3p	-5.7
MCM8	hsa-miR-1247-3p	-2.44
MDM4	hsa-miR-1247-3p	-2.91
MINK1	hsa-miR-1247-3p	-3.41
NT5DC3	hsa-miR-1247-3p	-2.87
PDE12	hsa-miR-1247-3p	-2.83
PDLIM5	hsa-miR-1247-3p	-8.26
PMPCA	hsa-miR-1247-3p	-2.79
RNF115	hsa-miR-1247-3p	-3.04
RNF222	hsa-miR-1247-3p	-2.31
RPS6KA2	hsa-miR-1247-3p	-5.17
SEMA3E	hsa-miR-1247-3p	-33.8
SERBP1	hsa-miR-1247-3p	-2.31
SLC25A32	hsa-miR-1247-3p	-2
SLC26A2	hsa-miR-1247-3p	-2.37
SLC43A2	hsa-miR-1247-3p	-2.6
SPPL2A	hsa-miR-1247-3p	-4.59
SRGAP1	hsa-miR-1247-3p	-5.99
SSBP2	hsa-miR-1247-3p	-6.58
TRIM59	hsa-miR-1247-3p	-2.29
UGGT1	hsa-miR-1247-3p	-5.58
XPNPEP3	hsa-miR-1247-3p	-2.76
ALDOC	hsa-miR-6085	-16.21
ANKRD13B	hsa-miR-6085	-3.11
ANKRD42	hsa-miR-6085	-2.3
ANKRD52	hsa-miR-6085	-2.71
IDS	hsa-miR-6085	-4.46
MEF2D	hsa-miR-6085	-6.7
MTRF1L	hsa-miR-6085	-2.48
NF2	hsa-miR-6085	-2.93
PTDSS2	hsa-miR-6085	-19.34
SEMA3F	hsa-miR-6085	-4.59
SLC5A6	hsa-miR-6085	-7.13
SYNGR2	hsa-miR-6085	-5.57
ARL6IP4	hsa-miR-7150	-5.33
BMP3	hsa-miR-7150	-7.78
CPE	hsa-miR-7150	-11.28
CREBZF	hsa-miR-7150	-3.29
CRTAP	hsa-miR-7150	-16.82
DPH2	hsa-miR-7150	-5.28
EIF3L	hsa-miR-7150	-2.2
FAM73A	hsa-miR-7150	-2.26
IFNAR2	hsa-miR-7150	-9.49
KIAA0513	hsa-miR-7150	-2.16
KRT8	hsa-miR-7150	-2.38
MALT1	hsa-miR-7150	-2.13
MIDN	hsa-miR-7150	-2.69
NAV1	hsa-miR-7150	-87.39
PPM1H	hsa-miR-7150	-6
RAC1	hsa-miR-7150	-2.05
SLC18B1	hsa-miR-7150	-11.22
SYNGR2	hsa-miR-7150	-5.57
TEAD1	hsa-miR-7150	-2.97
TGOLN2	hsa-miR-7150	-2.65
TMEM109	hsa-miR-7150	-3.73
UNC13D	hsa-miR-7150	-7.22
ZNF710	hsa-miR-7150	-4.9
ARL8A	hsa-miR-6803-5p	-3.64
ARPC1B	hsa-miR-6803-5p	-48.66
CCDC6	hsa-miR-6803-5p	-2.61
CCNY	hsa-miR-6803-5p	-2.03
CITED4	hsa-miR-6803-5p	-4.47
CXCL16	hsa-miR-6803-5p	-12.05
FTSJ3	hsa-miR-6803-5p	-2.79
MINK1	hsa-miR-6803-5p	-3.41
NACC1	hsa-miR-6803-5p	-5.01
POMGNT1	hsa-miR-6803-5p	-3.22
QSOX1	hsa-miR-6803-5p	-3.31
RAB15	hsa-miR-6803-5p	-14.4
SERBP1	hsa-miR-6803-5p	-2.31
SLC10A7	hsa-miR-6803-5p	-3.18
SLFN12	hsa-miR-6803-5p	-3.9
STEAP3	hsa-miR-6803-5p	-18.05
TGOLN2	hsa-miR-6803-5p	-2.65
ADM	hsa-miR-6819-5p	-4.28
APOL6	hsa-miR-6819-5p	-2.3
CACUL1	hsa-miR-6819-5p	-7.53
COX10	hsa-miR-6819-5p	-2.74
FAM136A	hsa-miR-6819-5p	-2.21
GLRX	hsa-miR-6819-5p	-3.43
HDGF	hsa-miR-6819-5p	-4.07
MDM4	hsa-miR-6819-5p	-2.91
SRPR	hsa-miR-6819-5p	-3
TMED10	hsa-miR-6819-5p	-2.41
UQCRH	hsa-miR-6819-5p	-3.09
ZBTB7A	hsa-miR-6819-5p	-2.18
BAHD1	hsa-miR-421	-2.39
CAP1	hsa-miR-421	-2.8
CD46	hsa-miR-421	-3.59
CREBZF	hsa-miR-421	-3.29
CTC1	hsa-miR-421	-2.68
DDX20	hsa-miR-421	-2
DFFB	hsa-miR-421	-2.64
EIF3K	hsa-miR-421	-2.54
FAM160B1	hsa-miR-421	-4.73
GID4	hsa-miR-421	-2.3
INPP4A	hsa-miR-421	-2.46
JARID2	hsa-miR-421	-2.23
KCNMB4	hsa-miR-421	-2.75
KIAA0100	hsa-miR-421	-2.71
MCFD2	hsa-miR-421	-2.46
MLXIP	hsa-miR-421	-2.11
MRPL38	hsa-miR-421	-2.43
MTAP	hsa-miR-421	-4.99
NDC1	hsa-miR-421	-7.94
NR3C1	hsa-miR-421	-5.78
PAXBP1	hsa-miR-421	-2.06
PPTC7	hsa-miR-421	-3.36
PRCC	hsa-miR-421	-5.83
QSER1	hsa-miR-421	-2.63
RAB11FIP1	hsa-miR-421	-3.26
RAB26	hsa-miR-421	-8.17
RALGAPB	hsa-miR-421	-14.66
RHOBTB2	hsa-miR-421	-3.06
RND3	hsa-miR-421	-2.09
RPL18A	hsa-miR-421	-5.14
RPS18	hsa-miR-421	-2.14
SFXN1	hsa-miR-421	-2.19
SLC25A6	hsa-miR-421	-3.57
SLC9A6	hsa-miR-421	-4.7
SOD2	hsa-miR-421	-3.74
SRPR	hsa-miR-421	-3
TCF7L2	hsa-miR-421	-2.54
TMEM109	hsa-miR-421	-3.73
TPRG1L	hsa-miR-421	-2.8
TRIM4	hsa-miR-421	-81.52
TXNRD1	hsa-miR-421	-9.86
UQCRFS1	hsa-miR-421	-2.59
HOOK3	hsa-miR-4508	-2.75
LYPLA2	hsa-miR-4508	-2.15
PTDSS2	hsa-miR-4508	-19.34
TRIM59	hsa-miR-4508	-2.29
DLGAP4	hsa-miR-1228-5p	-4.04
ENG	hsa-miR-1228-5p	-79.19
IFNAR2	hsa-miR-1228-5p	-9.49
PPTC7	hsa-miR-1228-5p	-3.36
SLC36A1	hsa-miR-1228-5p	-4.5
SYNGR1	hsa-miR-1228-5p	-4.84
TRIM29	hsa-miR-1228-5p	-19.53
VDR	hsa-miR-6749-5p	-3.2
CAPZA2	hsa-miR-937-5p	-5.76
CORO2A	hsa-miR-937-5p	-20.43
ERP44	hsa-miR-937-5p	-5.73
FOS	hsa-miR-937-5p	-3.74
HSPA4L	hsa-miR-937-5p	-67.07
ICOSLG	hsa-miR-937-5p	-2.44
IVD	hsa-miR-937-5p	-3.45
LUZP1	hsa-miR-937-5p	-2.82
MACC1	hsa-miR-937-5p	-2.54
NAV1	hsa-miR-937-5p	-87.39
SPG20	hsa-miR-937-5p	-15.59
SPPL2A	hsa-miR-937-5p	-4.59
ST6GAL1	hsa-miR-937-5p	-2.23
SURF4	hsa-miR-937-5p	-2.17
ADAM9	hsa-miR-125a-5p	-7.84
ANAPC16	hsa-miR-125a-5p	-2.71
ARPC5	hsa-miR-125a-5p	-5.92
ATP5J2	hsa-miR-125a-5p	-2.85
ATXN1	hsa-miR-125a-5p	-3.36
BACE2	hsa-miR-125a-5p	-127.94
BAK1	hsa-miR-125a-5p	-3.37
DIP2A	hsa-miR-125a-5p	-2.33
DLST	hsa-miR-125a-5p	-2.21
DOCK3	hsa-miR-125a-5p	-6.81
E2F7	hsa-miR-125a-5p	-4.66
EGFR	hsa-miR-125a-5p	-9.55
ERBB3	hsa-miR-125a-5p	-2.16
ERMP1	hsa-miR-125a-5p	-8.45
GRHL1	hsa-miR-125a-5p	-2.45
HID1	hsa-miR-125a-5p	-4.16
IFRD2	hsa-miR-125a-5p	-5.6
IP6K1	hsa-miR-125a-5p	-2.19
IPPK	hsa-miR-125a-5p	-8.1
LAMB1	hsa-miR-125a-5p	-21.75
MAT2A	hsa-miR-125a-5p	-2.62
MYC	hsa-miR-125a-5p	-2.24
NBPF11	hsa-miR-125a-5p	-2.08
NDUFB6	hsa-miR-125a-5p	-4.01
OMA1	hsa-miR-125a-5p	-2.31
OSBPL9	hsa-miR-125a-5p	-2.64
OSTM1	hsa-miR-125a-5p	-2.17
PFKM	hsa-miR-125a-5p	-2.95
PLS3	hsa-miR-125a-5p	-13.48
PRDM1	hsa-miR-125a-5p	-2.33
PTGS1	hsa-miR-125a-5p	-4.1
RARA	hsa-miR-125a-5p	-2.92
RIT1	hsa-miR-125a-5p	-2.9
RRP1B	hsa-miR-125a-5p	-2.24
RTN2	hsa-miR-125a-5p	-6.07
SLC1A5	hsa-miR-125a-5p	-3.64
SLFN11	hsa-miR-125a-5p	-19.08
SPATA5	hsa-miR-125a-5p	-2.45
SRGAP2	hsa-miR-125a-5p	-7.13
TBC1D1	hsa-miR-125a-5p	-14.13
TFRC	hsa-miR-125a-5p	-2.31
TNFAIP3	hsa-miR-125a-5p	-21.44
TNFRSF10B	hsa-miR-125a-5p	-2.36
TOR1AIP2	hsa-miR-125a-5p	-3.64
TRPS1	hsa-miR-125a-5p	-3.91
UBE2G2	hsa-miR-125a-5p	-4.59
YOD1	hsa-miR-125a-5p	-3.39
ZBTB10	hsa-miR-125a-5p	-10.01
ZDHHC9	hsa-miR-125a-5p	-3.15
ARNT	hsa-miR-4717-3p	-2.74
DSTN	hsa-miR-4717-3p	-2.73
G3BP1	hsa-miR-4717-3p	-2.24
HIPK3	hsa-miR-4717-3p	-2.29
KLF6	hsa-miR-4717-3p	-2.4
MTAP	hsa-miR-4717-3p	-4.99
PLXNA2	hsa-miR-4717-3p	-2.73
RPP14	hsa-miR-4717-3p	-2.28
SLC16A10	hsa-miR-4717-3p	-3.45
SLC7A1	hsa-miR-4717-3p	-2.23
SPECC1	hsa-miR-4717-3p	-7.28
TGIF1	hsa-miR-4717-3p	-2.12
FAM3C	hsa-miR-4750-5p	-11.72
POLR2J3	hsa-miR-4750-5p	-2.23
RNF20	hsa-miR-4750-5p	-2.37
AP1S1	hsa-miR-6124	-2.35
BCL2L12	hsa-miR-6124	-2.21
CALR	hsa-miR-6124	-2.02
CCDC6	hsa-miR-6124	-2.61
CD55	hsa-miR-6124	-10.05
CLDN1	hsa-miR-6124	-24.96
CNNM3	hsa-miR-6124	-2.46
CREBZF	hsa-miR-6124	-3.29
DENND4C	hsa-miR-6124	-14.05
DIP2A	hsa-miR-6124	-2.33
DNAJB9	hsa-miR-6124	-5.69
DNTTIP2	hsa-miR-6124	-2.05
E2F3	hsa-miR-6124	-3.24
EIF4A3	hsa-miR-6124	-6.84
ENSA	hsa-miR-6124	-3.92
FOXN2	hsa-miR-6124	-9.64
GID4	hsa-miR-6124	-2.3
GRIN2D	hsa-miR-6124	-7.75
IKZF5	hsa-miR-6124	-2.1
IPMK	hsa-miR-6124	-2.1
KIAA0513	hsa-miR-6124	-2.16
LENG8	hsa-miR-6124	-2.51
MAFK	hsa-miR-6124	-3.34
MALT1	hsa-miR-6124	-2.13
MTA3	hsa-miR-6124	-2.86
OCLN	hsa-miR-6124	-3.58
PCNT	hsa-miR-6124	-3.17
POU6F2	hsa-miR-6124	-20.74
RAC1	hsa-miR-6124	-2.05
RBM28	hsa-miR-6124	-6.04
RRP7A	hsa-miR-6124	-4.12
SLC5A6	hsa-miR-6124	-7.13
SLC6A8	hsa-miR-6124	-5.2
SOD2	hsa-miR-6124	-3.74
SSU72	hsa-miR-6124	-2.22
TAGLN2	hsa-miR-6124	-7.09
TPRG1L	hsa-miR-6124	-2.8
USP36	hsa-miR-6124	-12.81
CBX2	hsa-miR-138-1-3p	-3.29
NUFIP2	hsa-miR-138-1-3p	-4.87
TMBIM4	hsa-miR-138-1-3p	-2.79
TMEM2	hsa-miR-138-1-3p	-2.25
ABCC5	hsa-miR-5194	-2.13
ALDOC	hsa-miR-5194	-16.21
ARHGEF2	hsa-miR-5194	-10.66
ARRB2	hsa-miR-5194	-3.51
BAK1	hsa-miR-5194	-3.37
CALR	hsa-miR-5194	-2.02
E2F3	hsa-miR-5194	-3.24
FAM189B	hsa-miR-5194	-4.56
IP6K1	hsa-miR-5194	-2.19
KRT8	hsa-miR-5194	-2.38
MAP3K9	hsa-miR-5194	-2
MSANTD3	hsa-miR-5194	-2.34
NAV1	hsa-miR-5194	-87.39
OLR1	hsa-miR-5194	-84.36
PLXND1	hsa-miR-5194	-4.06
SRM	hsa-miR-5194	-3.39
STAT5B	hsa-miR-5194	-9.57
TAB2	hsa-miR-5194	-5.36
ZC2HC1A	hsa-miR-5194	-7.8
EGFR	hsa-miR-574-3p	-9.55
PDZD2	hsa-miR-574-3p	-3.98
RAC1	hsa-miR-574-3p	-2.05
USP31	hsa-miR-574-3p	-4.84
DCTN4	hsa-miR-4690-5p	-2.3
GAS2L3	hsa-miR-4690-5p	-3.13
IGSF3	hsa-miR-4690-5p	-9.05
NDST1	hsa-miR-4690-5p	-2.82
SH3RF1	hsa-miR-4690-5p	-2.55
SLC1A5	hsa-miR-4690-5p	-3.64
STK40	hsa-miR-4690-5p	-2.03
TFAP2C	hsa-miR-4690-5p	-2.85
TMEM248	hsa-miR-4690-5p	-3.03
VASN	hsa-miR-4690-5p	-12.19
ZSWIM1	hsa-miR-4690-5p	-2.26
AHR	hsa-let-7f-5p	-2.41
AP1S1	hsa-let-7f-5p	-2.35
ARL8B	hsa-let-7f-5p	-3.25
ASS1	hsa-let-7f-5p	-68.5
ATP2A2	hsa-let-7f-5p	-4.21
ATP6V1F	hsa-let-7f-5p	-5.44
C1orf210	hsa-let-7f-5p	-3.35
CALU	hsa-let-7f-5p	-7.84
CD59	hsa-let-7f-5p	-2.92
CEP120	hsa-let-7f-5p	-2.9
COPS6	hsa-let-7f-5p	-2.14
CPA4	hsa-let-7f-5p	-7.21
CTPS1	hsa-let-7f-5p	-7.1
DUSP1	hsa-let-7f-5p	-10.89
EDEM3	hsa-let-7f-5p	-4.8
EDN1	hsa-let-7f-5p	-54.63
EIF4A3	hsa-let-7f-5p	-6.84
ELF4	hsa-let-7f-5p	-14.08
ESPL1	hsa-let-7f-5p	-2.21
FAM104A	hsa-let-7f-5p	-2.2
FNDC3A	hsa-let-7f-5p	-3.89
FUT10	hsa-let-7f-5p	-3.33
GLUL	hsa-let-7f-5p	-25.3
GOLGA4	hsa-let-7f-5p	-2.16
GRPEL2	hsa-let-7f-5p	-2.38
HERPUD1	hsa-let-7f-5p	-5.22
HMGA1	hsa-let-7f-5p	-5.64
ICOSLG	hsa-let-7f-5p	-2.44
INTS7	hsa-let-7f-5p	-2.04
IPO9	hsa-let-7f-5p	-2.27
KIAA0930	hsa-let-7f-5p	-2.88
LARP1	hsa-let-7f-5p	-4.29
MDM4	hsa-let-7f-5p	-2.91
MEF2D	hsa-let-7f-5p	-6.7
MEIS3P1	hsa-let-7f-5p	-3.68
MLLT10	hsa-let-7f-5p	-6.03
MRPL12	hsa-let-7f-5p	-2.46
MYC	hsa-let-7f-5p	-2.24
NAA20	hsa-let-7f-5p	-2.36
NAP1L1	hsa-let-7f-5p	-2.05
NHLRC2	hsa-let-7f-5p	-4.71
NOA1	hsa-let-7f-5p	-2.28
PDE12	hsa-let-7f-5p	-2.83
PDGFB	hsa-let-7f-5p	-2.75
PDZD8	hsa-let-7f-5p	-6.36
PEX11B	hsa-let-7f-5p	-2.84
PGRMC1	hsa-let-7f-5p	-2.57
PLXND1	hsa-let-7f-5p	-4.06
PM20D2	hsa-let-7f-5p	-10.34
PMPCA	hsa-let-7f-5p	-2.79
PRDM1	hsa-let-7f-5p	-2.33
PRSS22	hsa-let-7f-5p	-9.01
RABL2B	hsa-let-7f-5p	-2.53
RDX	hsa-let-7f-5p	-24.08
RNF144B	hsa-let-7f-5p	-3.72
SAR1A	hsa-let-7f-5p	-2.09
SDR42E1	hsa-let-7f-5p	-2.92
SLC10A7	hsa-let-7f-5p	-3.18
SLC19A3	hsa-let-7f-5p	-5.89
SLC25A12	hsa-let-7f-5p	-3.87
SLC33A1	hsa-let-7f-5p	-4.01
SLC5A6	hsa-let-7f-5p	-7.13
SOD2	hsa-let-7f-5p	-3.74
STRN	hsa-let-7f-5p	-2.54
SUOX	hsa-let-7f-5p	-3.22
SURF4	hsa-let-7f-5p	-2.17
TAB2	hsa-let-7f-5p	-5.36
TFF1	hsa-let-7f-5p	-212.92
TGFBR1	hsa-let-7f-5p	-16.67
TGOLN2	hsa-let-7f-5p	-2.65
TMED5	hsa-let-7f-5p	-7.96
TSPAN3	hsa-let-7f-5p	-9.95
USP2	hsa-let-7f-5p	-4.66
VCL	hsa-let-7f-5p	-8.15
WASL	hsa-let-7f-5p	-4.22
YOD1	hsa-let-7f-5p	-3.39
ABCC5	hsa-miR-6848-5p	-2.13
ARPC1B	hsa-miR-6848-5p	-48.66
ATP6AP1	hsa-miR-6848-5p	-8.56
CALR	hsa-miR-6848-5p	-2.02
CD55	hsa-miR-6848-5p	-10.05
COX10	hsa-miR-6848-5p	-2.74
FNDC3B	hsa-miR-6848-5p	-7.52
HDGF	hsa-miR-6848-5p	-4.07
HMGA1	hsa-miR-6848-5p	-5.64
MAPK8IP2	hsa-miR-6848-5p	-5.83
MIDN	hsa-miR-6848-5p	-2.69
NACC1	hsa-miR-6848-5p	-5.01
RRP7A	hsa-miR-6848-5p	-4.12
SIK1	hsa-miR-6848-5p	-4.9
SLC10A7	hsa-miR-6848-5p	-3.18
STEAP3	hsa-miR-6848-5p	-18.05
TMEM109	hsa-miR-6848-5p	-3.73
ZBTB7A	hsa-miR-6848-5p	-2.18
ABCA2	hsa-miR-320e	-2.32
ARSB	hsa-miR-320e	-2.16
ATP6AP1	hsa-miR-320e	-8.56
LRRC8B	hsa-miR-320e	-2.74
MMAB	hsa-miR-320e	-16.79
QSOX1	hsa-miR-320e	-3.31
SCAMP3	hsa-miR-320e	-3.87
SEMA7A	hsa-miR-320e	-2.2
ALG9	hsa-miR-23a-5p	-2.47
ATF1	hsa-miR-23a-5p	-2.3
CTNS	hsa-miR-23a-5p	-5.33
FKBP5	hsa-miR-23a-5p	-10.1
GTDC1	hsa-miR-23a-5p	-2.05
HDGF	hsa-miR-23a-5p	-4.07
HPSE	hsa-miR-23a-5p	-3.78
MSANTD3	hsa-miR-23a-5p	-2.34
NAV2	hsa-miR-23a-5p	-2.07
PNPLA3	hsa-miR-23a-5p	-2.04
POLR2E	hsa-miR-23a-5p	-3.75
PSMB9	hsa-miR-23a-5p	-3.32
SAR1A	hsa-miR-23a-5p	-2.09
SKI	hsa-miR-23a-5p	-2.13
SLC1A5	hsa-miR-23a-5p	-3.64
SMAGP	hsa-miR-23a-5p	-22.52
SSBP2	hsa-miR-23a-5p	-6.58
TMEM248	hsa-miR-23a-5p	-3.03
TRPM7	hsa-miR-23a-5p	-2.92
UGGT1	hsa-miR-23a-5p	-5.58
WDR37	hsa-miR-23a-5p	-2.18
ABCC5	hsa-miR-6805-5p	-2.13
BAZ2A	hsa-miR-6805-5p	-2.14
CD55	hsa-miR-6805-5p	-10.05
CIAPIN1	hsa-miR-6805-5p	-2.37
HMGA1	hsa-miR-6805-5p	-5.64
NDRG3	hsa-miR-6805-5p	-34.7
QSOX2	hsa-miR-6805-5p	-2.27
TMEM109	hsa-miR-6805-5p	-3.73
ABCA2	hsa-miR-4429	-2.32
AIMP1	hsa-miR-4429	-2.13
BCL7B	hsa-miR-4429	-3.61
C2CD2	hsa-miR-4429	-11.55
EIF2B5	hsa-miR-4429	-2.32
HSPA4L	hsa-miR-4429	-67.07
MRPS18B	hsa-miR-4429	-2.47
RAD54L2	hsa-miR-4429	-3.22
SEMA7A	hsa-miR-4429	-2.2
SLC25A12	hsa-miR-4429	-3.87
SWAP70	hsa-miR-4429	-3.04
TPD52	hsa-miR-4429	-4.17
YOD1	hsa-miR-4429	-3.39
ABCC5	hsa-miR-1343-5p	-2.13
B4GALT5	hsa-miR-1343-5p	-4.77
CBX8	hsa-miR-1343-5p	-2.09
CLSTN1	hsa-miR-1343-5p	-7.46
EFNA1	hsa-miR-1343-5p	-15.85
FTSJ3	hsa-miR-1343-5p	-2.79
HDAC5	hsa-miR-1343-5p	-3.45
ICOSLG	hsa-miR-1343-5p	-2.44
IDS	hsa-miR-1343-5p	-4.46
IER5	hsa-miR-1343-5p	-13.6
LGALS3BP	hsa-miR-1343-5p	-106.28
LPCAT3	hsa-miR-1343-5p	-4.92
PXDC1	hsa-miR-1343-5p	-48.64
QSOX2	hsa-miR-1343-5p	-2.27
RAC1	hsa-miR-1343-5p	-2.05
RPS6KA2	hsa-miR-1343-5p	-5.17
SLC19A3	hsa-miR-1343-5p	-5.89
SLC9A3R2	hsa-miR-1343-5p	-10.68
SYNGR1	hsa-miR-1343-5p	-4.84
TMEM109	hsa-miR-1343-5p	-3.73
KIF2C	hsa-miR-3162-5p	-3.11
NEK4	hsa-miR-3162-5p	-2.6
NKRF	hsa-miR-3162-5p	-3.77
NR3C1	hsa-miR-3162-5p	-5.78
NUFIP2	hsa-miR-3162-5p	-4.87
RTKN	hsa-miR-3162-5p	-6.93
ACOX1	hsa-miR-5196-5p	-3.58
AP3D1	hsa-miR-5196-5p	-2.33
APH1A	hsa-miR-5196-5p	-2.03
ARRB2	hsa-miR-5196-5p	-3.51
ATP6AP1	hsa-miR-5196-5p	-8.56
CDC73	hsa-miR-5196-5p	-2.84
CPM	hsa-miR-5196-5p	-22.67
DNAJC11	hsa-miR-5196-5p	-4.31
EIF4EBP2	hsa-miR-5196-5p	-3.26
GBA2	hsa-miR-5196-5p	-4.03
KDM5C	hsa-miR-5196-5p	-2.18
LENG8	hsa-miR-5196-5p	-2.51
LRP10	hsa-miR-5196-5p	-5.7
LTBR	hsa-miR-5196-5p	-3.18
LUZP1	hsa-miR-5196-5p	-2.82
MAT2A	hsa-miR-5196-5p	-2.62
MIDN	hsa-miR-5196-5p	-2.69
MINK1	hsa-miR-5196-5p	-3.41
MPRIP	hsa-miR-5196-5p	-4.57
MYO1C	hsa-miR-5196-5p	-2.72
NOL10	hsa-miR-5196-5p	-2.53
NPY4R	hsa-miR-5196-5p	-3.13
NR4A3	hsa-miR-5196-5p	-10.57
OLR1	hsa-miR-5196-5p	-84.36
PDGFB	hsa-miR-5196-5p	-2.75
PIK3C2B	hsa-miR-5196-5p	-2.66
PTGFRN	hsa-miR-5196-5p	-5.06
RARA	hsa-miR-5196-5p	-2.92
SKI	hsa-miR-5196-5p	-2.13
SLC35F6	hsa-miR-5196-5p	-2.23
SLC6A9	hsa-miR-5196-5p	-5.49
SNX19	hsa-miR-5196-5p	-2.45
SPSB1	hsa-miR-5196-5p	-15.75
TGIF1	hsa-miR-5196-5p	-2.12
TMBIM4	hsa-miR-5196-5p	-2.79
TOR1AIP1	hsa-miR-5196-5p	-6.46
TSEN54	hsa-miR-5196-5p	-2.02
ALDH1B1	hsa-miR-7162-3p	-2.34
ARL8B	hsa-miR-7162-3p	-3.25
BAZ2A	hsa-miR-7162-3p	-2.14
C1GALT1C1	hsa-miR-7162-3p	-2.56
C1orf210	hsa-miR-7162-3p	-3.35
CTSS	hsa-miR-7162-3p	-8.28
DSTN	hsa-miR-7162-3p	-2.73
EDEM3	hsa-miR-7162-3p	-4.8
EIF4A3	hsa-miR-7162-3p	-6.84
FAM189B	hsa-miR-7162-3p	-4.56
GGA2	hsa-miR-7162-3p	-2.05
GREB1	hsa-miR-7162-3p	-217.16
IL17RA	hsa-miR-7162-3p	-2.84
KRT8	hsa-miR-7162-3p	-2.38
MAPK8IP2	hsa-miR-7162-3p	-5.83
MMP15	hsa-miR-7162-3p	-4.4
NEK4	hsa-miR-7162-3p	-2.6
OTUD7B	hsa-miR-7162-3p	-2.34
PHKG2	hsa-miR-7162-3p	-3.56
PLEKHA6	hsa-miR-7162-3p	-2.38
PMPCA	hsa-miR-7162-3p	-2.79
PRKAR2A	hsa-miR-7162-3p	-9.05
RFT1	hsa-miR-7162-3p	-2.53
RNF145	hsa-miR-7162-3p	-22.21
RNF149	hsa-miR-7162-3p	-2.57
SAR1A	hsa-miR-7162-3p	-2.09
SLC19A3	hsa-miR-7162-3p	-5.89
SOD2	hsa-miR-7162-3p	-3.74
SUMF2	hsa-miR-7162-3p	-2.67
TGFBR2	hsa-miR-7162-3p	-3.57
TGOLN2	hsa-miR-7162-3p	-2.65
WIPF2	hsa-miR-7162-3p	-9.5
ALDOA	hsa-miR-4534	-2.12
ALG14	hsa-miR-4534	-5.1
ANK1	hsa-miR-4534	-4.55
BCL9L	hsa-miR-4534	-3.37
CALR	hsa-miR-4534	-2.02
FGD6	hsa-miR-4534	-3.41
GALNT6	hsa-miR-4534	-2.95
GLUL	hsa-miR-4534	-25.3
GTF2H5	hsa-miR-4534	-3.32
IL10RB	hsa-miR-4534	-6.7
JPH2	hsa-miR-4534	-2.85
KIAA0930	hsa-miR-4534	-2.88
LLPH	hsa-miR-4534	-2.16
NUDT3	hsa-miR-4534	-2.4
PDIA3	hsa-miR-4534	-3.76
PLXND1	hsa-miR-4534	-4.06
RBMS2	hsa-miR-4534	-5.97
RFK	hsa-miR-4534	-3.89
RRP7A	hsa-miR-4534	-4.12
SEMA7A	hsa-miR-4534	-2.2
SKAP2	hsa-miR-4534	-2.99
SLC25A33	hsa-miR-4534	-3.55
SLC35E1	hsa-miR-4534	-2.75
SLC35F6	hsa-miR-4534	-2.23
SLC37A4	hsa-miR-4534	-2.41
SRGAP1	hsa-miR-4534	-5.99
TFDP1	hsa-miR-4534	-4.91
TMEM214	hsa-miR-4534	-2.48
UCHL3	hsa-miR-4534	-2.04
XPNPEP3	hsa-miR-4534	-2.76
FAM83A	hsa-miR-6775-5p	-4.62
ADAM9	hsa-miR-30c-5p	-7.84
AGPAT5	hsa-miR-30c-5p	-2.68
ALG9	hsa-miR-30c-5p	-2.47
ARCN1	hsa-miR-30c-5p	-2.65
ARHGAP44	hsa-miR-30c-5p	-8.59
ATP2A2	hsa-miR-30c-5p	-4.21
B4GALT5	hsa-miR-30c-5p	-4.77
BAHD1	hsa-miR-30c-5p	-2.39
BCCIP	hsa-miR-30c-5p	-5.3
BIRC5	hsa-miR-30c-5p	-3.97
BLMH	hsa-miR-30c-5p	-2.65
C1QBP	hsa-miR-30c-5p	-2.66
C8orf76	hsa-miR-30c-5p	-7.1
CBX2	hsa-miR-30c-5p	-3.29
CDH1	hsa-miR-30c-5p	-234.01
CEP350	hsa-miR-30c-5p	-3.08
CPEB4	hsa-miR-30c-5p	-5
CREG1	hsa-miR-30c-5p	-2.46
CSF1	hsa-miR-30c-5p	-8.58
CTSC	hsa-miR-30c-5p	-30.87
DCTN4	hsa-miR-30c-5p	-2.3
DDAH1	hsa-miR-30c-5p	-12.25
DDIT4	hsa-miR-30c-5p	-6.74
DDOST	hsa-miR-30c-5p	-2.21
E2F3	hsa-miR-30c-5p	-3.24
ELOVL4	hsa-miR-30c-5p	-15.29
EML4	hsa-miR-30c-5p	-2.33
ENTPD1	hsa-miR-30c-5p	-5.33
FAM104A	hsa-miR-30c-5p	-2.2
FAM8A1	hsa-miR-30c-5p	-4.51
FAM91A1	hsa-miR-30c-5p	-5.51
FOXN2	hsa-miR-30c-5p	-9.64
GAB1	hsa-miR-30c-5p	-5.91
HMGA1	hsa-miR-30c-5p	-5.64
IER5	hsa-miR-30c-5p	-13.6
IFNAR2	hsa-miR-30c-5p	-9.49
INPP5F	hsa-miR-30c-5p	-2.48
IPO9	hsa-miR-30c-5p	-2.27
JAK1	hsa-miR-30c-5p	-3.23
JDP2	hsa-miR-30c-5p	-2.7
JUP	hsa-miR-30c-5p	-4.62
KCTD3	hsa-miR-30c-5p	-3.45
KLHDC10	hsa-miR-30c-5p	-3.95
LACTB2	hsa-miR-30c-5p	-23.19
LARP1	hsa-miR-30c-5p	-4.29
LCLAT1	hsa-miR-30c-5p	-2.51
LIMA1	hsa-miR-30c-5p	-3.17
LLPH	hsa-miR-30c-5p	-2.16
LPCAT1	hsa-miR-30c-5p	-3.87
LRRC8B	hsa-miR-30c-5p	-2.74
LRRC8D	hsa-miR-30c-5p	-3.28
MFAP3	hsa-miR-30c-5p	-2.89
MIA3	hsa-miR-30c-5p	-5.65
MLXIP	hsa-miR-30c-5p	-2.11
MRPL38	hsa-miR-30c-5p	-2.43
MRPS16	hsa-miR-30c-5p	-10.29
MSANTD4	hsa-miR-30c-5p	-2.35
MYBL2	hsa-miR-30c-5p	-13.54
MYC	hsa-miR-30c-5p	-2.24
NAP1L1	hsa-miR-30c-5p	-2.05
NDUFA12	hsa-miR-30c-5p	-4.2
NFYB	hsa-miR-30c-5p	-6.23
OPHN1	hsa-miR-30c-5p	-2.55
OTUD4	hsa-miR-30c-5p	-3.59
PHTF2	hsa-miR-30c-5p	-4.07
PIK3C2B	hsa-miR-30c-5p	-2.66
PLXNA1	hsa-miR-30c-5p	-2.26
PPARGC1B	hsa-miR-30c-5p	-4.01
PPM1H	hsa-miR-30c-5p	-6
PPP3CB	hsa-miR-30c-5p	-4.35
PPTC7	hsa-miR-30c-5p	-3.36
PRCP	hsa-miR-30c-5p	-4.08
PRDM1	hsa-miR-30c-5p	-2.33
PRKAB2	hsa-miR-30c-5p	-2.64
PTBP3	hsa-miR-30c-5p	-2.82
RAC1	hsa-miR-30c-5p	-2.05
RASA1	hsa-miR-30c-5p	-6.46
ROCK2	hsa-miR-30c-5p	-2.36
SACS	hsa-miR-30c-5p	-2.47
SERPINE1	hsa-miR-30c-5p	-20.41
SFXN1	hsa-miR-30c-5p	-2.19
SIKE1	hsa-miR-30c-5p	-2.19
SLC25A12	hsa-miR-30c-5p	-3.87
SLC25A38	hsa-miR-30c-5p	-3.88
SLC35C1	hsa-miR-30c-5p	-2.51
SLC39A1	hsa-miR-30c-5p	-9
SMAD1	hsa-miR-30c-5p	-2.73
SMARCE1	hsa-miR-30c-5p	-6
SRPR	hsa-miR-30c-5p	-3
STARD7	hsa-miR-30c-5p	-3.3
STRIP1	hsa-miR-30c-5p	-2.18
STRN	hsa-miR-30c-5p	-2.54
TAF4B	hsa-miR-30c-5p	-2.56
TBPL1	hsa-miR-30c-5p	-2.56
TFDP1	hsa-miR-30c-5p	-4.91
TKT	hsa-miR-30c-5p	-6.87
TMCO3	hsa-miR-30c-5p	-4.46
TNFRSF10B	hsa-miR-30c-5p	-2.36
TPRG1L	hsa-miR-30c-5p	-2.8
TXNDC5	hsa-miR-30c-5p	-5.9
UQCRC1	hsa-miR-30c-5p	-3.12
ZFAND5	hsa-miR-30c-5p	-2.53
AHSA2	hsa-miR-4793-3p	-2.58
ALDH1B1	hsa-miR-4793-3p	-2.34
ALG14	hsa-miR-4793-3p	-5.1
ALG9	hsa-miR-4793-3p	-2.47
ANKRD42	hsa-miR-4793-3p	-2.3
BMP3	hsa-miR-4793-3p	-7.78
C3orf70	hsa-miR-4793-3p	-4.02
DOCK7	hsa-miR-4793-3p	-2.62
EDEM1	hsa-miR-4793-3p	-3.56
EIF4EBP2	hsa-miR-4793-3p	-3.26
ELOVL6	hsa-miR-4793-3p	-8.57
ENTPD1	hsa-miR-4793-3p	-5.33
FAM73A	hsa-miR-4793-3p	-2.26
GINM1	hsa-miR-4793-3p	-3.93
GMPR	hsa-miR-4793-3p	-2.32
GNAZ	hsa-miR-4793-3p	-2.52
GPR75	hsa-miR-4793-3p	-3.87
KCNMB1	hsa-miR-4793-3p	-2.13
MAGI3	hsa-miR-4793-3p	-2.13
MAP3K9	hsa-miR-4793-3p	-2
MFSD2A	hsa-miR-4793-3p	-3.84
MLH1	hsa-miR-4793-3p	-4.85
MYLK3	hsa-miR-4793-3p	-20.61
NDUFB5	hsa-miR-4793-3p	-2.45
NF2	hsa-miR-4793-3p	-2.93
NOL9	hsa-miR-4793-3p	-3.57
NOTCH2NL	hsa-miR-4793-3p	-2.4
NR3C1	hsa-miR-4793-3p	-5.78
OTUD7B	hsa-miR-4793-3p	-2.34
PIGR	hsa-miR-4793-3p	-8.37
POU2F3	hsa-miR-4793-3p	-2.95
PXMP4	hsa-miR-4793-3p	-36.82
RBM22	hsa-miR-4793-3p	-2.47
REEP3	hsa-miR-4793-3p	-2.52
RNF115	hsa-miR-4793-3p	-3.04
SLC16A4	hsa-miR-4793-3p	-11.42
SLC35E1	hsa-miR-4793-3p	-2.75
SLC9A7	hsa-miR-4793-3p	-2.01
SOD2	hsa-miR-4793-3p	-3.74
SPRYD4	hsa-miR-4793-3p	-2.38
TACO1	hsa-miR-4793-3p	-5.28
TAF13	hsa-miR-4793-3p	-2.51
TANGO2	hsa-miR-4793-3p	-3.47
TBC1D24	hsa-miR-4793-3p	-5.72
TCF7L2	hsa-miR-4793-3p	-2.54
TMCO1	hsa-miR-4793-3p	-78.26
TMED4	hsa-miR-4793-3p	-3.94
TOR1AIP2	hsa-miR-4793-3p	-3.64
UGGT1	hsa-miR-4793-3p	-5.58
VEGFC	hsa-miR-4793-3p	-2.97
WDR35	hsa-miR-4793-3p	-2.14
ZHX3	hsa-miR-4793-3p	-3.86
ZNF286A	hsa-miR-4793-3p	-2.42
ABCC1	hsa-miR-125b-5p	-2.63
ACLY	hsa-miR-125b-5p	-3.91
ADM	hsa-miR-125b-5p	-4.28
ADRM1	hsa-miR-125b-5p	-2.77
AKAP2	hsa-miR-125b-5p	-4.3
ANAPC16	hsa-miR-125b-5p	-2.71
ATXN1	hsa-miR-125b-5p	-3.36
BACE2	hsa-miR-125b-5p	-127.94
BAK1	hsa-miR-125b-5p	-3.37
BMPR1B	hsa-miR-125b-5p	-8.61
Bak1	hsa-miR-125b-5p	-3.37
CASP7	hsa-miR-125b-5p	-5.81
CCDC124	hsa-miR-125b-5p	-2.66
CCNE1	hsa-miR-125b-5p	-3.88
CDH5	hsa-miR-125b-5p	-3.78
CDK6	hsa-miR-125b-5p	-3.24
CDKN2A	hsa-miR-125b-5p	-13.48
CGN	hsa-miR-125b-5p	-2.4
DYNC2H1	hsa-miR-125b-5p	-4.91
E2F3	hsa-miR-125b-5p	-3.24
E2F7	hsa-miR-125b-5p	-4.66
EDEM1	hsa-miR-125b-5p	-3.56
EMD	hsa-miR-125b-5p	-7.14
ENPEP	hsa-miR-125b-5p	-4.07
ERBB3	hsa-miR-125b-5p	-2.16
FAM91A1	hsa-miR-125b-5p	-5.51
FAT1	hsa-miR-125b-5p	-7.07
FBN1	hsa-miR-125b-5p	-2.44
FBXO38	hsa-miR-125b-5p	-40.22
FGFR2	hsa-miR-125b-5p	-23.19
GALNT18	hsa-miR-125b-5p	-2.93
GANAB	hsa-miR-125b-5p	-2.79
H3F3B	hsa-miR-125b-5p	-2.78
HDGF	hsa-miR-125b-5p	-4.07
HID1	hsa-miR-125b-5p	-4.16
HIST2H2BF	hsa-miR-125b-5p	-2.8
HMGA1	hsa-miR-125b-5p	-5.64
ID3	hsa-miR-125b-5p	-4.66
IFRD2	hsa-miR-125b-5p	-5.6
IL6R	hsa-miR-125b-5p	-47.9
IP6K1	hsa-miR-125b-5p	-2.19
IPPK	hsa-miR-125b-5p	-8.1
JARID2	hsa-miR-125b-5p	-2.23
KRT7	hsa-miR-125b-5p	-3.03
LIPA	hsa-miR-125b-5p	-2.25
LTA4H	hsa-miR-125b-5p	-3.27
LTV1	hsa-miR-125b-5p	-2.45
LYPLA2	hsa-miR-125b-5p	-2.15
MEPCE	hsa-miR-125b-5p	-2.1
MMAB	hsa-miR-125b-5p	-16.79
MTRF1L	hsa-miR-125b-5p	-2.48
NBPF11	hsa-miR-125b-5p	-2.08
NDC1	hsa-miR-125b-5p	-7.94
NEBL	hsa-miR-125b-5p	-2.46
NKIRAS2	hsa-miR-125b-5p	-4.64
NSUN2	hsa-miR-125b-5p	-2.14
PFKM	hsa-miR-125b-5p	-2.95
PIGF	hsa-miR-125b-5p	-2.05
PIGR	hsa-miR-125b-5p	-8.37
PLEKHA8	hsa-miR-125b-5p	-3.48
PLXND1	hsa-miR-125b-5p	-4.06
PPM1H	hsa-miR-125b-5p	-6
PRDM1	hsa-miR-125b-5p	-2.33
PSMB1	hsa-miR-125b-5p	-3.27
PTGES	hsa-miR-125b-5p	-2.87
PTGS1	hsa-miR-125b-5p	-4.1
QSOX2	hsa-miR-125b-5p	-2.27
RASAL2	hsa-miR-125b-5p	-31
RHOV	hsa-miR-125b-5p	-10.53
RNH1	hsa-miR-125b-5p	-2.75
RPL29	hsa-miR-125b-5p	-3.2
RRP7A	hsa-miR-125b-5p	-4.12
S100A8	hsa-miR-125b-5p	-159.55
SCNN1A	hsa-miR-125b-5p	-2.17
SDHB	hsa-miR-125b-5p	-2.46
SLC16A4	hsa-miR-125b-5p	-11.42
SLC19A1	hsa-miR-125b-5p	-5.51
SLC35A4	hsa-miR-125b-5p	-7.09
SLC7A1	hsa-miR-125b-5p	-2.23
SLC9A3R2	hsa-miR-125b-5p	-10.68
SMARCD2	hsa-miR-125b-5p	-3.56
SORT1	hsa-miR-125b-5p	-16.69
SPATA5	hsa-miR-125b-5p	-2.45
SSR3	hsa-miR-125b-5p	-2.88
STAT3	hsa-miR-125b-5p	-19.14
SUPT6H	hsa-miR-125b-5p	-3.99
TBC1D1	hsa-miR-125b-5p	-14.13
TIMM10	hsa-miR-125b-5p	-4.27
TIMM23	hsa-miR-125b-5p	-2.2
TMEM2	hsa-miR-125b-5p	-2.25
TNFAIP3	hsa-miR-125b-5p	-21.44
TNFRSF10B	hsa-miR-125b-5p	-2.36
USP8	hsa-miR-125b-5p	-2.06
VCL	hsa-miR-125b-5p	-8.15
VDR	hsa-miR-125b-5p	-3.2
WDR11	hsa-miR-125b-5p	-3.78
WNK1	hsa-miR-125b-5p	-4.19
YOD1	hsa-miR-125b-5p	-3.39
ZNF592	hsa-miR-125b-5p	-2.13
ABCB10	hsa-miR-30a-5p	-4.52
ACP2	hsa-miR-30a-5p	-7.07
ADAM9	hsa-miR-30a-5p	-7.84
ALG9	hsa-miR-30a-5p	-2.47
APEH	hsa-miR-30a-5p	-4.07
ARPC5	hsa-miR-30a-5p	-5.92
ATOX1	hsa-miR-30a-5p	-4.27
ATP2A2	hsa-miR-30a-5p	-4.21
B4GALT5	hsa-miR-30a-5p	-4.77
BAHD1	hsa-miR-30a-5p	-2.39
C8orf76	hsa-miR-30a-5p	-7.1
CAPN2	hsa-miR-30a-5p	-25.06
CAST	hsa-miR-30a-5p	-3.23
CBX2	hsa-miR-30a-5p	-3.29
CDC20	hsa-miR-30a-5p	-2.96
CDH1	hsa-miR-30a-5p	-234.01
CEP350	hsa-miR-30a-5p	-3.08
CNDP2	hsa-miR-30a-5p	-8
CNP	hsa-miR-30a-5p	-8.75
CPEB4	hsa-miR-30a-5p	-5
CPNE8	hsa-miR-30a-5p	-38.29
CPSF4	hsa-miR-30a-5p	-2.09
CREG1	hsa-miR-30a-5p	-2.46
DAG1	hsa-miR-30a-5p	-11.6
DCTN4	hsa-miR-30a-5p	-2.3
DDAH1	hsa-miR-30a-5p	-12.25
DDX10	hsa-miR-30a-5p	-2.55
DERL1	hsa-miR-30a-5p	-42.02
DNAJC2	hsa-miR-30a-5p	-3.02
DNAJC3	hsa-miR-30a-5p	-12.7
DOCK7	hsa-miR-30a-5p	-2.62
DTL	hsa-miR-30a-5p	-2.17
DYNC1LI1	hsa-miR-30a-5p	-4.81
EGFR	hsa-miR-30a-5p	-9.55
EML4	hsa-miR-30a-5p	-2.33
ENTPD1	hsa-miR-30a-5p	-5.33
ERP44	hsa-miR-30a-5p	-5.73
EYA2	hsa-miR-30a-5p	-4.62
FAM104A	hsa-miR-30a-5p	-2.2
FAM8A1	hsa-miR-30a-5p	-4.51
FAM91A1	hsa-miR-30a-5p	-5.51
FBN1	hsa-miR-30a-5p	-2.44
FDX1	hsa-miR-30a-5p	-2.5
FNDC3B	hsa-miR-30a-5p	-7.52
FOXN2	hsa-miR-30a-5p	-9.64
G3BP1	hsa-miR-30a-5p	-2.24
GAB1	hsa-miR-30a-5p	-5.91
GLRX	hsa-miR-30a-5p	-3.43
GLRX3	hsa-miR-30a-5p	-3.53
GRPEL2	hsa-miR-30a-5p	-2.38
HDAC1	hsa-miR-30a-5p	-2.38
HDGF	hsa-miR-30a-5p	-4.07
HK1	hsa-miR-30a-5p	-2.17
HSPA5	hsa-miR-30a-5p	-3.09
IER5	hsa-miR-30a-5p	-13.6
IFNAR2	hsa-miR-30a-5p	-9.49
IFRD2	hsa-miR-30a-5p	-5.6
INTS6	hsa-miR-30a-5p	-2.81
ITGA2	hsa-miR-30a-5p	-3.04
ITPRIP	hsa-miR-30a-5p	-2.48
JAK1	hsa-miR-30a-5p	-3.23
JDP2	hsa-miR-30a-5p	-2.7
JUN	hsa-miR-30a-5p	-3.85
JUP	hsa-miR-30a-5p	-4.62
KCNN4	hsa-miR-30a-5p	-5.87
KDELC2	hsa-miR-30a-5p	-3.45
KLHDC10	hsa-miR-30a-5p	-3.95
KRT7	hsa-miR-30a-5p	-3.03
KRT85	hsa-miR-30a-5p	-2.6
LARP1	hsa-miR-30a-5p	-4.29
LARP4B	hsa-miR-30a-5p	-4.64
LCLAT1	hsa-miR-30a-5p	-2.51
LIMCH1	hsa-miR-30a-5p	-5.61
LPCAT1	hsa-miR-30a-5p	-3.87
LRRC8B	hsa-miR-30a-5p	-2.74
LRRC8D	hsa-miR-30a-5p	-3.28
LRRN1	hsa-miR-30a-5p	-329.37
MAN1A2	hsa-miR-30a-5p	-5.97
MAT2A	hsa-miR-30a-5p	-2.62
MET	hsa-miR-30a-5p	-2.8
MFAP3	hsa-miR-30a-5p	-2.89
MGST2	hsa-miR-30a-5p	-2.51
MIA3	hsa-miR-30a-5p	-5.65
MLH1	hsa-miR-30a-5p	-4.85
MLXIP	hsa-miR-30a-5p	-2.11
MRPS5	hsa-miR-30a-5p	-2.55
MSANTD4	hsa-miR-30a-5p	-2.35
MYBL2	hsa-miR-30a-5p	-13.54
NAP1L1	hsa-miR-30a-5p	-2.05
NCEH1	hsa-miR-30a-5p	-8.97
NDFIP1	hsa-miR-30a-5p	-4.67
NDUFA12	hsa-miR-30a-5p	-4.2
NOL8	hsa-miR-30a-5p	-2.48
NOL9	hsa-miR-30a-5p	-3.57
NT5E	hsa-miR-30a-5p	-33.93
NUCB1	hsa-miR-30a-5p	-60.73
NUFIP2	hsa-miR-30a-5p	-4.87
OPHN1	hsa-miR-30a-5p	-2.55
OTUD4	hsa-miR-30a-5p	-3.59
PAK1IP1	hsa-miR-30a-5p	-4.8
PCNT	hsa-miR-30a-5p	-3.17
PEX11B	hsa-miR-30a-5p	-2.84
PGM1	hsa-miR-30a-5p	-7.96
PHLDA2	hsa-miR-30a-5p	-2.1
PHTF2	hsa-miR-30a-5p	-4.07
PIK3C2B	hsa-miR-30a-5p	-2.66
PLXNA1	hsa-miR-30a-5p	-2.26
PPA1	hsa-miR-30a-5p	-5.11
PPARGC1B	hsa-miR-30a-5p	-4.01
PPP3CB	hsa-miR-30a-5p	-4.35
PPTC7	hsa-miR-30a-5p	-3.36
PRDM1	hsa-miR-30a-5p	-2.33
PRKAA1	hsa-miR-30a-5p	-5.35
PSME4	hsa-miR-30a-5p	-4.72
PTGFRN	hsa-miR-30a-5p	-5.06
PTMS	hsa-miR-30a-5p	-9.85
REEP5	hsa-miR-30a-5p	-2.32
RFT1	hsa-miR-30a-5p	-2.53
RND3	hsa-miR-30a-5p	-2.09
ROCK2	hsa-miR-30a-5p	-2.36
RPN2	hsa-miR-30a-5p	-18.78
RPP14	hsa-miR-30a-5p	-2.28
RPRD1B	hsa-miR-30a-5p	-23
RRP15	hsa-miR-30a-5p	-2.48
SACS	hsa-miR-30a-5p	-2.47
SAMD9	hsa-miR-30a-5p	-3.88
SAMHD1	hsa-miR-30a-5p	-6.89
SERPINE1	hsa-miR-30a-5p	-20.41
SFXN1	hsa-miR-30a-5p	-2.19
SIKE1	hsa-miR-30a-5p	-2.19
SLC33A1	hsa-miR-30a-5p	-4.01
SLC35C1	hsa-miR-30a-5p	-2.51
SLC9A3R2	hsa-miR-30a-5p	-10.68
SMAD1	hsa-miR-30a-5p	-2.73
SOD2	hsa-miR-30a-5p	-3.74
SPCS3	hsa-miR-30a-5p	-2.58
SRPR	hsa-miR-30a-5p	-3
STRIP1	hsa-miR-30a-5p	-2.18
STRN	hsa-miR-30a-5p	-2.54
STUB1	hsa-miR-30a-5p	-2.23
SYPL1	hsa-miR-30a-5p	-3.48
TAF4B	hsa-miR-30a-5p	-2.56
TAPBP	hsa-miR-30a-5p	-5.81
TBCB	hsa-miR-30a-5p	-2.11
TBPL1	hsa-miR-30a-5p	-2.56
TFDP1	hsa-miR-30a-5p	-4.91
TGFBI	hsa-miR-30a-5p	-8.16
THEM4	hsa-miR-30a-5p	-3.61
TIAL1	hsa-miR-30a-5p	-3.36
TIMM10	hsa-miR-30a-5p	-4.27
TIMM17A	hsa-miR-30a-5p	-6.28
TMCO1	hsa-miR-30a-5p	-78.26
TMED10	hsa-miR-30a-5p	-2.41
TMED5	hsa-miR-30a-5p	-7.96
TMEM192	hsa-miR-30a-5p	-2.06
TNFAIP2	hsa-miR-30a-5p	-4.81
TNFRSF10B	hsa-miR-30a-5p	-2.36
TPRG1L	hsa-miR-30a-5p	-2.8
TXNDC5	hsa-miR-30a-5p	-5.9
UBE2H	hsa-miR-30a-5p	-5.75
UBL3	hsa-miR-30a-5p	-2.26
UFM1	hsa-miR-30a-5p	-3
UHRF2	hsa-miR-30a-5p	-2.99
WNT5A	hsa-miR-30a-5p	-35.98
ZFAND5	hsa-miR-30a-5p	-2.53
ATF3	hsa-miR-494-3p	-19.64
ATXN1	hsa-miR-494-3p	-3.36
CDK6	hsa-miR-494-3p	-3.24
CDS2	hsa-miR-494-3p	-2.66
CYCS	hsa-miR-494-3p	-2.63
DCAF7	hsa-miR-494-3p	-4.3
EVI5	hsa-miR-494-3p	-3.38
FOXJ3	hsa-miR-494-3p	-2.01
GCH1	hsa-miR-494-3p	-2.38
IL1RAP	hsa-miR-494-3p	-10.1
KIF2C	hsa-miR-494-3p	-3.11
LATS2	hsa-miR-494-3p	-4.8
MDM4	hsa-miR-494-3p	-2.91
MYC	hsa-miR-494-3p	-2.24
NPNT	hsa-miR-494-3p	-8.04
PDIA3	hsa-miR-494-3p	-3.76
PEX11B	hsa-miR-494-3p	-2.84
PITX2	hsa-miR-494-3p	-3.69
PTPN12	hsa-miR-494-3p	-2.42
PTPN14	hsa-miR-494-3p	-12.71
RNF115	hsa-miR-494-3p	-3.04
RPS14	hsa-miR-494-3p	-3.47
SDC1	hsa-miR-494-3p	-10.89
SLC25A12	hsa-miR-494-3p	-3.87
SMIM13	hsa-miR-494-3p	-2.84
TEAD1	hsa-miR-494-3p	-2.97
ALS2CL	hsa-miR-6879-5p	-2.5
BCL2L12	hsa-miR-6879-5p	-2.21
BCL7B	hsa-miR-6879-5p	-3.61
CDC42SE1	hsa-miR-6879-5p	-2.95
CDH5	hsa-miR-6879-5p	-3.78
DCUN1D5	hsa-miR-6879-5p	-2.16
FOLR1	hsa-miR-6879-5p	-2.69
FRK	hsa-miR-6879-5p	-2.31
IQSEC1	hsa-miR-6879-5p	-2.03
MIDN	hsa-miR-6879-5p	-2.69
NABP1	hsa-miR-6879-5p	-2.08
NOC2L	hsa-miR-6879-5p	-2.18
PACSIN1	hsa-miR-6879-5p	-2.25
RBMS2	hsa-miR-6879-5p	-5.97
REEP5	hsa-miR-6879-5p	-2.32
SLC6A9	hsa-miR-6879-5p	-5.49
SOD2	hsa-miR-6879-5p	-3.74
TMEM109	hsa-miR-6879-5p	-3.73
ALDOC	hsa-miR-6813-5p	-16.21
ANKRD13B	hsa-miR-6813-5p	-3.11
ANKRD42	hsa-miR-6813-5p	-2.3
ANKRD52	hsa-miR-6813-5p	-2.71
IDS	hsa-miR-6813-5p	-4.46
MEF2D	hsa-miR-6813-5p	-6.7
MTRF1L	hsa-miR-6813-5p	-2.48
NF2	hsa-miR-6813-5p	-2.93
PTDSS2	hsa-miR-6813-5p	-19.34
SEMA3F	hsa-miR-6813-5p	-4.59
SLC5A6	hsa-miR-6813-5p	-7.13
SYNGR2	hsa-miR-6813-5p	-5.57
ARHGAP29	hsa-miR-6782-5p	-5.41
CALR	hsa-miR-6782-5p	-2.02
IP6K1	hsa-miR-6782-5p	-2.19
MTA3	hsa-miR-6782-5p	-2.86
MYL9	hsa-miR-6782-5p	-12.15
NUFIP2	hsa-miR-6782-5p	-4.87
RAB15	hsa-miR-6782-5p	-14.4
RNF144B	hsa-miR-6782-5p	-3.72
SLFN12	hsa-miR-6782-5p	-3.9
ADM	hsa-miR-6769b-5p	-4.28
ANP32B	hsa-miR-6769b-5p	-3.3
APH1A	hsa-miR-6769b-5p	-2.03
CREB3L2	hsa-miR-6769b-5p	-9.66
DCAF7	hsa-miR-6769b-5p	-4.3
EFNA1	hsa-miR-6769b-5p	-15.85
FAM134A	hsa-miR-6769b-5p	-2.01
FAM136A	hsa-miR-6769b-5p	-2.21
FTSJ3	hsa-miR-6769b-5p	-2.79
MEF2D	hsa-miR-6769b-5p	-6.7
MRPL12	hsa-miR-6769b-5p	-2.46
MRPS16	hsa-miR-6769b-5p	-10.29
PMPCA	hsa-miR-6769b-5p	-2.79
SPATA5	hsa-miR-6769b-5p	-2.45
SPG20	hsa-miR-6769b-5p	-15.59
TMED4	hsa-miR-6769b-5p	-3.94
UBE2Q1	hsa-miR-6769b-5p	-3.83
ACAA2	hsa-miR-30c-2-3p	-5.4
AHR	hsa-miR-30c-2-3p	-2.41
AQR	hsa-miR-30c-2-3p	-3.02
ARL8B	hsa-miR-30c-2-3p	-3.25
ASXL2	hsa-miR-30c-2-3p	-2.16
ATP6AP1	hsa-miR-30c-2-3p	-8.56
BAK1	hsa-miR-30c-2-3p	-3.37
BCL10	hsa-miR-30c-2-3p	-3.04
BPNT1	hsa-miR-30c-2-3p	-2.05
CCL22	hsa-miR-30c-2-3p	-3.83
CEP104	hsa-miR-30c-2-3p	-2.25
CEP120	hsa-miR-30c-2-3p	-2.9
CLSTN1	hsa-miR-30c-2-3p	-7.46
CPM	hsa-miR-30c-2-3p	-22.67
CXCL16	hsa-miR-30c-2-3p	-12.05
DESI1	hsa-miR-30c-2-3p	-2.76
DHDDS	hsa-miR-30c-2-3p	-2.09
DOCK7	hsa-miR-30c-2-3p	-2.62
DSN1	hsa-miR-30c-2-3p	-8.74
EFNA1	hsa-miR-30c-2-3p	-15.85
EHD2	hsa-miR-30c-2-3p	-29.76
ETV3	hsa-miR-30c-2-3p	-2.66
EVI5	hsa-miR-30c-2-3p	-3.38
FAM134A	hsa-miR-30c-2-3p	-2.01
FNDC3B	hsa-miR-30c-2-3p	-7.52
FOLR1	hsa-miR-30c-2-3p	-2.69
FRK	hsa-miR-30c-2-3p	-2.31
FRRS1	hsa-miR-30c-2-3p	-3.59
GGCX	hsa-miR-30c-2-3p	-3.61
GLUL	hsa-miR-30c-2-3p	-25.3
GPR157	hsa-miR-30c-2-3p	-4.66
HECTD3	hsa-miR-30c-2-3p	-10.44
KLF8	hsa-miR-30c-2-3p	-2.18
MANSC1	hsa-miR-30c-2-3p	-2.1
MBOAT2	hsa-miR-30c-2-3p	-2.87
MRPL12	hsa-miR-30c-2-3p	-2.46
MRPS16	hsa-miR-30c-2-3p	-10.29
NAV1	hsa-miR-30c-2-3p	-87.39
NHLRC2	hsa-miR-30c-2-3p	-4.71
NKRF	hsa-miR-30c-2-3p	-3.77
OSBPL2	hsa-miR-30c-2-3p	-2.44
PAQR5	hsa-miR-30c-2-3p	-3.27
PIGR	hsa-miR-30c-2-3p	-8.37
PLEKHA1	hsa-miR-30c-2-3p	-24.45
PLEKHB2	hsa-miR-30c-2-3p	-7.04
PMPCA	hsa-miR-30c-2-3p	-2.79
POLR2J3	hsa-miR-30c-2-3p	-2.23
PPARA	hsa-miR-30c-2-3p	-2.71
PPTC7	hsa-miR-30c-2-3p	-3.36
PRKAR2A	hsa-miR-30c-2-3p	-9.05
RBMS2	hsa-miR-30c-2-3p	-5.97
RMDN1	hsa-miR-30c-2-3p	-3.79
SAR1A	hsa-miR-30c-2-3p	-2.09
SERAC1	hsa-miR-30c-2-3p	-2.99
SGTB	hsa-miR-30c-2-3p	-2.44
SLC16A4	hsa-miR-30c-2-3p	-11.42
SLC19A3	hsa-miR-30c-2-3p	-5.89
SLC1A5	hsa-miR-30c-2-3p	-3.64
SNX27	hsa-miR-30c-2-3p	-2.26
SOD2	hsa-miR-30c-2-3p	-3.74
SPATA5	hsa-miR-30c-2-3p	-2.45
SPTLC2	hsa-miR-30c-2-3p	-2.63
SRD5A1	hsa-miR-30c-2-3p	-2.4
SSR3	hsa-miR-30c-2-3p	-2.88
SUMF2	hsa-miR-30c-2-3p	-2.67
TACO1	hsa-miR-30c-2-3p	-5.28
TANGO2	hsa-miR-30c-2-3p	-3.47
TES	hsa-miR-30c-2-3p	-18.25
TIAL1	hsa-miR-30c-2-3p	-3.36
TNFRSF10B	hsa-miR-30c-2-3p	-2.36
TNS4	hsa-miR-30c-2-3p	-42.26
TOR1AIP2	hsa-miR-30c-2-3p	-3.64
TRIM4	hsa-miR-30c-2-3p	-81.52
TTC39B	hsa-miR-30c-2-3p	-3.39
UGGT1	hsa-miR-30c-2-3p	-5.58
ZNF277	hsa-miR-30c-2-3p	-2.48
PLXND1	hsa-miR-1587	-4.06
POU2F3	hsa-miR-1587	-2.95
PPM1N	hsa-miR-1587	-2.08
RAD54L2	hsa-miR-1587	-3.22
SLC35C2	hsa-miR-1587	-4.33
SLC39A11	hsa-miR-1587	-2.77
SLC6A8	hsa-miR-1587	-5.2
TIAL1	hsa-miR-1587	-3.36
TIMM8B	hsa-miR-1587	-3.07
ABL2	hsa-miR-27a-3p	-3.93
ADAR	hsa-miR-27a-3p	-2.28
AGPAT3	hsa-miR-27a-3p	-2.91
ALDOA	hsa-miR-27a-3p	-2.12
ALG9	hsa-miR-27a-3p	-2.47
AP3D1	hsa-miR-27a-3p	-2.33
BMPR2	hsa-miR-27a-3p	-2.35
CNN3	hsa-miR-27a-3p	-4.08
CPEB4	hsa-miR-27a-3p	-5
CPPED1	hsa-miR-27a-3p	-7.33
CYP1B1	hsa-miR-27a-3p	-4.33
DCAF7	hsa-miR-27a-3p	-4.3
DERL1	hsa-miR-27a-3p	-42.02
DUSP5	hsa-miR-27a-3p	-2.39
E2F7	hsa-miR-27a-3p	-4.66
EGFR	hsa-miR-27a-3p	-9.55
EIF2S2	hsa-miR-27a-3p	-3.73
ELL2	hsa-miR-27a-3p	-2.02
ELMO1	hsa-miR-27a-3p	-28.48
ENDOU	hsa-miR-27a-3p	-2.14
FAM136A	hsa-miR-27a-3p	-2.21
FAM217B	hsa-miR-27a-3p	-2.67
FAM21C	hsa-miR-27a-3p	-2.03
FAM49B	hsa-miR-27a-3p	-2.01
FHL2	hsa-miR-27a-3p	-11.11
FNDC3A	hsa-miR-27a-3p	-3.89
FOXJ3	hsa-miR-27a-3p	-2.01
FOXN2	hsa-miR-27a-3p	-9.64
FOXO1	hsa-miR-27a-3p	-13.15
GLCCI1	hsa-miR-27a-3p	-2.07
GNG12	hsa-miR-27a-3p	-3.77
GNPNAT1	hsa-miR-27a-3p	-2.5
GPAM	hsa-miR-27a-3p	-3.25
GPT2	hsa-miR-27a-3p	-7.09
H3F3B	hsa-miR-27a-3p	-2.78
H3F3C	hsa-miR-27a-3p	-2.95
HIPK2	hsa-miR-27a-3p	-234.37
IER3	hsa-miR-27a-3p	-6.48
ITSN2	hsa-miR-27a-3p	-2.72
LIMA1	hsa-miR-27a-3p	-3.17
LPCAT1	hsa-miR-27a-3p	-3.87
MED30	hsa-miR-27a-3p	-2.96
MET	hsa-miR-27a-3p	-2.8
MKLN1	hsa-miR-27a-3p	-5.8
MPRIP	hsa-miR-27a-3p	-4.57
MRPS27	hsa-miR-27a-3p	-2.41
MYO1C	hsa-miR-27a-3p	-2.72
NUFIP2	hsa-miR-27a-3p	-4.87
OLR1	hsa-miR-27a-3p	-84.36
OTUD4	hsa-miR-27a-3p	-3.59
PLXND1	hsa-miR-27a-3p	-4.06
PPARG	hsa-miR-27a-3p	-4.42
PPIF	hsa-miR-27a-3p	-10.99
PSAP	hsa-miR-27a-3p	-8.03
RBBP5	hsa-miR-27a-3p	-3.19
RNF139	hsa-miR-27a-3p	-2.37
RPS18	hsa-miR-27a-3p	-2.14
RPS6KA5	hsa-miR-27a-3p	-2.01
RPTOR	hsa-miR-27a-3p	-4.59
SEMA7A	hsa-miR-27a-3p	-2.2
SERBP1	hsa-miR-27a-3p	-2.31
SFXN1	hsa-miR-27a-3p	-2.19
SFXN4	hsa-miR-27a-3p	-3.58
SLC26A2	hsa-miR-27a-3p	-2.37
SLC46A3	hsa-miR-27a-3p	-9.63
SOS1	hsa-miR-27a-3p	-3.72
TGFBR1	hsa-miR-27a-3p	-16.67
TGOLN2	hsa-miR-27a-3p	-2.65
TIAL1	hsa-miR-27a-3p	-3.36
TIGD2	hsa-miR-27a-3p	-2.79
TIMM10	hsa-miR-27a-3p	-4.27
TMED5	hsa-miR-27a-3p	-7.96
TMEM167A	hsa-miR-27a-3p	-3.51
TP53INP2	hsa-miR-27a-3p	-2.62
TSEN54	hsa-miR-27a-3p	-2.02
TXNDC5	hsa-miR-27a-3p	-5.9
UBE2D1	hsa-miR-27a-3p	-4.07
USP25	hsa-miR-27a-3p	-4.62
WASL	hsa-miR-27a-3p	-4.22
WNK1	hsa-miR-27a-3p	-4.19
ZBTB10	hsa-miR-27a-3p	-10.01
ZNF384	hsa-miR-27a-3p	-2.1
AQR	hsa-miR-4532	-3.02
DSN1	hsa-miR-4532	-8.74
FAM73A	hsa-miR-4532	-2.26
HPCAL1	hsa-miR-4532	-2.3
IL10RB	hsa-miR-4532	-6.7
INO80	hsa-miR-4532	-2.58
LRP10	hsa-miR-4532	-5.7
MCM8	hsa-miR-4532	-2.44
PDE12	hsa-miR-4532	-2.83
PDLIM5	hsa-miR-4532	-8.26
PTPRF	hsa-miR-4532	-6.98
RNF115	hsa-miR-4532	-3.04
RNF222	hsa-miR-4532	-2.31
SEMA3E	hsa-miR-4532	-33.8
SLC26A2	hsa-miR-4532	-2.37
SLC35E1	hsa-miR-4532	-2.75
SLC43A2	hsa-miR-4532	-2.6
UGGT1	hsa-miR-4532	-5.58
ASXL2	hsa-miR-29a-3p	-2.16
BCAP31	hsa-miR-29a-3p	-2.32
CBX2	hsa-miR-29a-3p	-3.29
CDC42SE1	hsa-miR-29a-3p	-2.95
CDK6	hsa-miR-29a-3p	-3.24
COLEC10	hsa-miR-29a-3p	-7.86
CPEB4	hsa-miR-29a-3p	-5
CTC1	hsa-miR-29a-3p	-2.68
DAG1	hsa-miR-29a-3p	-11.6
DSC2	hsa-miR-29a-3p	-2.99
ENTPD1	hsa-miR-29a-3p	-5.33
FAM102B	hsa-miR-29a-3p	-2.06
FBN1	hsa-miR-29a-3p	-2.44
FOS	hsa-miR-29a-3p	-3.74
FRK	hsa-miR-29a-3p	-2.31
GAS2L3	hsa-miR-29a-3p	-3.13
GLUL	hsa-miR-29a-3p	-25.3
HDGF	hsa-miR-29a-3p	-4.07
IMPDH1	hsa-miR-29a-3p	-6.51
ISG20L2	hsa-miR-29a-3p	-8.08
NKIRAS2	hsa-miR-29a-3p	-4.64
OTUD4	hsa-miR-29a-3p	-3.59
PHACTR2	hsa-miR-29a-3p	-68.81
PIGS	hsa-miR-29a-3p	-7.29
PPT1	hsa-miR-29a-3p	-21.93
PXDN	hsa-miR-29a-3p	-3.51
RAB11FIP1	hsa-miR-29a-3p	-3.26
REL	hsa-miR-29a-3p	-7.08
RPL22	hsa-miR-29a-3p	-2.61
RPS4X	hsa-miR-29a-3p	-2.5
SLC2A14	hsa-miR-29a-3p	-3.74
SRGAP2	hsa-miR-29a-3p	-7.13
TGFB3	hsa-miR-29a-3p	-8.46
TNFAIP3	hsa-miR-29a-3p	-21.44
TRAF4	hsa-miR-29a-3p	-8.16
ULBP2	hsa-miR-29a-3p	-3.19
WBSCR16	hsa-miR-29a-3p	-2.24
ZNF286A	hsa-miR-29a-3p	-2.42
AHR	hsa-miR-1233-5p	-2.41
CEP120	hsa-miR-1233-5p	-2.9
CIAPIN1	hsa-miR-1233-5p	-2.37
COLGALT1	hsa-miR-1233-5p	-2.2
CRLF3	hsa-miR-1233-5p	-3.62
CRTAP	hsa-miR-1233-5p	-16.82
E2F3	hsa-miR-1233-5p	-3.24
EIF4A3	hsa-miR-1233-5p	-6.84
FURIN	hsa-miR-1233-5p	-2.38
ING1	hsa-miR-1233-5p	-2.28
LIMD1	hsa-miR-1233-5p	-3.66
MCFD2	hsa-miR-1233-5p	-2.46
MRPS27	hsa-miR-1233-5p	-2.41
NACC1	hsa-miR-1233-5p	-5.01
PITPNA	hsa-miR-1233-5p	-2.19
PLXND1	hsa-miR-1233-5p	-4.06
POLDIP2	hsa-miR-1233-5p	-4.52
PPARA	hsa-miR-1233-5p	-2.71
RABGEF1	hsa-miR-1233-5p	-2.8
RARA	hsa-miR-1233-5p	-2.92
RFT1	hsa-miR-1233-5p	-2.53
SRD5A1	hsa-miR-1233-5p	-2.4
SUMF2	hsa-miR-1233-5p	-2.67
TMEM167A	hsa-miR-1233-5p	-3.51
TNFRSF10B	hsa-miR-1233-5p	-2.36
VMA21	hsa-miR-1233-5p	-2.11
ZMIZ1	hsa-miR-1233-5p	-3.83
CITED4	hsa-miR-4467	-4.47
NANOS1	hsa-miR-4467	-5.71
NDUFA11	hsa-miR-4467	-2.17
ACOX1	hsa-miR-4459	-3.58
AGBL5	hsa-miR-4459	-2.51
AHR	hsa-miR-4459	-2.41
ALDH1B1	hsa-miR-4459	-2.34
ALG8	hsa-miR-4459	-4.16
BROX	hsa-miR-4459	-2.11
C1orf174	hsa-miR-4459	-2.15
C1orf210	hsa-miR-4459	-3.35
CAV1	hsa-miR-4459	-6.61
CCL22	hsa-miR-4459	-3.83
CEP104	hsa-miR-4459	-2.25
CPE	hsa-miR-4459	-11.28
CTDSP2	hsa-miR-4459	-2.22
CTSS	hsa-miR-4459	-8.28
DCPS	hsa-miR-4459	-2.96
DIAPH1	hsa-miR-4459	-3.5
EMC7	hsa-miR-4459	-2.35
FAM3C	hsa-miR-4459	-11.72
GBA2	hsa-miR-4459	-4.03
GGA2	hsa-miR-4459	-2.05
GGCX	hsa-miR-4459	-3.61
GLRX2	hsa-miR-4459	-13.52
GLUL	hsa-miR-4459	-25.3
GPR75	hsa-miR-4459	-3.87
HDGF	hsa-miR-4459	-4.07
HECTD3	hsa-miR-4459	-10.44
HERPUD1	hsa-miR-4459	-5.22
ICOSLG	hsa-miR-4459	-2.44
JAM2	hsa-miR-4459	-3.24
KIAA0513	hsa-miR-4459	-2.16
KRT8	hsa-miR-4459	-2.38
LLPH	hsa-miR-4459	-2.16
MACC1	hsa-miR-4459	-2.54
MDM4	hsa-miR-4459	-2.91
MIDN	hsa-miR-4459	-2.69
MPV17L	hsa-miR-4459	-4.85
MRPL12	hsa-miR-4459	-2.46
MRPS16	hsa-miR-4459	-10.29
NACC1	hsa-miR-4459	-5.01
NEK4	hsa-miR-4459	-2.6
NF2	hsa-miR-4459	-2.93
NFATC2	hsa-miR-4459	-4.06
NKRF	hsa-miR-4459	-3.77
NOA1	hsa-miR-4459	-2.28
PACSIN1	hsa-miR-4459	-2.25
PDE12	hsa-miR-4459	-2.83
PDXK	hsa-miR-4459	-8.91
PIK3C2B	hsa-miR-4459	-2.66
PLEKHA6	hsa-miR-4459	-2.38
PMPCA	hsa-miR-4459	-2.79
PPARA	hsa-miR-4459	-2.71
PPIF	hsa-miR-4459	-10.99
PROM2	hsa-miR-4459	-7.78
PRR13	hsa-miR-4459	-2.22
PTPN14	hsa-miR-4459	-12.71
RAB15	hsa-miR-4459	-14.4
RNF144B	hsa-miR-4459	-3.72
SHCBP1	hsa-miR-4459	-2.86
SIKE1	hsa-miR-4459	-2.19
SKIL	hsa-miR-4459	-12.97
SLC25A43	hsa-miR-4459	-63.53
SLC35E3	hsa-miR-4459	-2.39
SOAT1	hsa-miR-4459	-5.48
SOD2	hsa-miR-4459	-3.74
SPPL2A	hsa-miR-4459	-4.59
SRGAP1	hsa-miR-4459	-5.99
TANGO2	hsa-miR-4459	-3.47
TBC1D24	hsa-miR-4459	-5.72
TIAL1	hsa-miR-4459	-3.36
TMED10	hsa-miR-4459	-2.41
TMEM109	hsa-miR-4459	-3.73
TMEM63A	hsa-miR-4459	-6.36
TRAF2	hsa-miR-4459	-2.09
TRPM7	hsa-miR-4459	-2.92
TTC39B	hsa-miR-4459	-3.39
UGGT1	hsa-miR-4459	-5.58
VMA21	hsa-miR-4459	-2.11
ZNF394	hsa-miR-4459	-2.58
ZNF710	hsa-miR-4459	-4.9
ACY1	hsa-miR-6743-5p	-3.94
ANKRD52	hsa-miR-6743-5p	-2.71
C20orf27	hsa-miR-6743-5p	-5.9
KLHL38	hsa-miR-6743-5p	-4.5
KRT80	hsa-miR-6743-5p	-15.55
MDM4	hsa-miR-6743-5p	-2.91
MEF2D	hsa-miR-6743-5p	-6.7
MSANTD3	hsa-miR-6743-5p	-2.34
MTRF1L	hsa-miR-6743-5p	-2.48
NAV1	hsa-miR-6743-5p	-87.39
SRM	hsa-miR-6743-5p	-3.39
TMEM192	hsa-miR-6743-5p	-2.06
WIPF2	hsa-miR-6743-5p	-9.5
ABHD12	hsa-miR-6132	-4.32
ABLIM1	hsa-miR-6132	-91.45
ATOX1	hsa-miR-6132	-4.27
CCND3	hsa-miR-6132	-2.29
CDH5	hsa-miR-6132	-3.78
CDK6	hsa-miR-6132	-3.24
CYCS	hsa-miR-6132	-2.63
DPH2	hsa-miR-6132	-5.28
ID3	hsa-miR-6132	-4.66
PACSIN1	hsa-miR-6132	-2.25
PHLDA2	hsa-miR-6132	-2.1
RAB15	hsa-miR-6132	-14.4
SEMA7A	hsa-miR-6132	-2.2
SKI	hsa-miR-6132	-2.13
SRGAP1	hsa-miR-6132	-5.99
TNFAIP1	hsa-miR-6132	-4.28
TRIM29	hsa-miR-6132	-19.53
VCL	hsa-miR-6132	-8.15
VDAC2	hsa-miR-6132	-5.26
ATXN1	hsa-miR-1290	-3.36
CTC1	hsa-miR-1290	-2.68
DNAJB9	hsa-miR-1290	-5.69
EMP2	hsa-miR-1290	-2.07
GOLGA4	hsa-miR-1290	-2.16
MPRIP	hsa-miR-1290	-4.57
POP7	hsa-miR-1290	-2.8
PRDX3	hsa-miR-1290	-5.9
S100A7A	hsa-miR-1290	-2.29
SSR2	hsa-miR-1290	-6.4
TRPM7	hsa-miR-1290	-2.92
TTF2	hsa-miR-1290	-2.23
CALR	hsa-miR-3141	-2.02
CITED4	hsa-miR-3141	-4.47
CPM	hsa-miR-3141	-22.67
MIDN	hsa-miR-3141	-2.69
MRPL12	hsa-miR-3141	-2.46
TMBIM4	hsa-miR-3141	-2.79
ALS2CL	hsa-miR-6127	-2.5
ATP6V1B1	hsa-miR-6127	-5.53
ATP6V1F	hsa-miR-6127	-5.44
CCDC50	hsa-miR-6127	-2.58
CLSTN1	hsa-miR-6127	-7.46
CREB3L2	hsa-miR-6127	-9.66
CTDSP2	hsa-miR-6127	-2.22
DCAF7	hsa-miR-6127	-4.3
EPB41L1	hsa-miR-6127	-24.5
FKBP5	hsa-miR-6127	-10.1
G3BP1	hsa-miR-6127	-2.24
HMGA1	hsa-miR-6127	-5.64
HYOU1	hsa-miR-6127	-7.56
IFNAR2	hsa-miR-6127	-9.49
IP6K1	hsa-miR-6127	-2.19
KIAA0513	hsa-miR-6127	-2.16
LONRF3	hsa-miR-6127	-2.11
MED30	hsa-miR-6127	-2.96
MLXIP	hsa-miR-6127	-2.11
NAV1	hsa-miR-6127	-87.39
NAV2	hsa-miR-6127	-2.07
NDUFA5	hsa-miR-6127	-5.88
NKIRAS2	hsa-miR-6127	-4.64
NOL10	hsa-miR-6127	-2.53
OMA1	hsa-miR-6127	-2.31
OTUD7B	hsa-miR-6127	-2.34
RARA	hsa-miR-6127	-2.92
RNF121	hsa-miR-6127	-2.08
RPS6KA5	hsa-miR-6127	-2.01
RRP7A	hsa-miR-6127	-4.12
SLC35C2	hsa-miR-6127	-4.33
SMOC1	hsa-miR-6127	-2.56
TMEM167A	hsa-miR-6127	-3.51
TMEM63A	hsa-miR-6127	-6.36
TPM2	hsa-miR-6127	-2.12
WBP2	hsa-miR-6127	-2.27
ZNF710	hsa-miR-6127	-4.9
ACAA2	hsa-miR-6779-5p	-5.4
ADAR	hsa-miR-6779-5p	-2.28
AGBL5	hsa-miR-6779-5p	-2.51
AHR	hsa-miR-6779-5p	-2.41
ANKRD13B	hsa-miR-6779-5p	-3.11
AQR	hsa-miR-6779-5p	-3.02
ARL8B	hsa-miR-6779-5p	-3.25
ARRB2	hsa-miR-6779-5p	-3.51
ASXL2	hsa-miR-6779-5p	-2.16
ATP6AP1	hsa-miR-6779-5p	-8.56
BAK1	hsa-miR-6779-5p	-3.37
BMP3	hsa-miR-6779-5p	-7.78
BPNT1	hsa-miR-6779-5p	-2.05
CCL22	hsa-miR-6779-5p	-3.83
CEP104	hsa-miR-6779-5p	-2.25
CIAPIN1	hsa-miR-6779-5p	-2.37
CLSTN1	hsa-miR-6779-5p	-7.46
CPM	hsa-miR-6779-5p	-22.67
CRLF3	hsa-miR-6779-5p	-3.62
CRTAP	hsa-miR-6779-5p	-16.82
DESI1	hsa-miR-6779-5p	-2.76
DHDDS	hsa-miR-6779-5p	-2.09
DOCK7	hsa-miR-6779-5p	-2.62
DPH2	hsa-miR-6779-5p	-5.28
DSN1	hsa-miR-6779-5p	-8.74
EHD2	hsa-miR-6779-5p	-29.76
EIF4A3	hsa-miR-6779-5p	-6.84
ETV3	hsa-miR-6779-5p	-2.66
EVI5	hsa-miR-6779-5p	-3.38
FNDC3B	hsa-miR-6779-5p	-7.52
FOLR1	hsa-miR-6779-5p	-2.69
FRRS1	hsa-miR-6779-5p	-3.59
GGCX	hsa-miR-6779-5p	-3.61
GLUL	hsa-miR-6779-5p	-25.3
HECTD3	hsa-miR-6779-5p	-10.44
HOOK3	hsa-miR-6779-5p	-2.75
ING1	hsa-miR-6779-5p	-2.28
INTS7	hsa-miR-6779-5p	-2.04
KLF8	hsa-miR-6779-5p	-2.18
KRT8	hsa-miR-6779-5p	-2.38
MANSC1	hsa-miR-6779-5p	-2.1
MAT2A	hsa-miR-6779-5p	-2.62
MBOAT2	hsa-miR-6779-5p	-2.87
MMAB	hsa-miR-6779-5p	-16.79
MRPL12	hsa-miR-6779-5p	-2.46
MRPS16	hsa-miR-6779-5p	-10.29
NANOS1	hsa-miR-6779-5p	-5.71
NAV1	hsa-miR-6779-5p	-87.39
NF2	hsa-miR-6779-5p	-2.93
NHLRC2	hsa-miR-6779-5p	-4.71
NKRF	hsa-miR-6779-5p	-3.77
NOA1	hsa-miR-6779-5p	-2.28
OSBPL2	hsa-miR-6779-5p	-2.44
PAQR5	hsa-miR-6779-5p	-3.27
PHC1	hsa-miR-6779-5p	-2.18
PIGR	hsa-miR-6779-5p	-8.37
PITPNA	hsa-miR-6779-5p	-2.19
PLCE1	hsa-miR-6779-5p	-19.87
PLEKHA1	hsa-miR-6779-5p	-24.45
PLEKHB2	hsa-miR-6779-5p	-7.04
PLXND1	hsa-miR-6779-5p	-4.06
PMPCA	hsa-miR-6779-5p	-2.79
POLR2J3	hsa-miR-6779-5p	-2.23
PPTC7	hsa-miR-6779-5p	-3.36
PRKAR2A	hsa-miR-6779-5p	-9.05
RARA	hsa-miR-6779-5p	-2.92
RBMS2	hsa-miR-6779-5p	-5.97
RFT1	hsa-miR-6779-5p	-2.53
RMDN1	hsa-miR-6779-5p	-3.79
RRP7A	hsa-miR-6779-5p	-4.12
SAR1A	hsa-miR-6779-5p	-2.09
SERAC1	hsa-miR-6779-5p	-2.99
SGTB	hsa-miR-6779-5p	-2.44
SLC16A4	hsa-miR-6779-5p	-11.42
SLC19A3	hsa-miR-6779-5p	-5.89
SLC1A5	hsa-miR-6779-5p	-3.64
SLC35F6	hsa-miR-6779-5p	-2.23
SNX27	hsa-miR-6779-5p	-2.26
SPAST	hsa-miR-6779-5p	-2.24
SPATA5	hsa-miR-6779-5p	-2.45
SPTLC2	hsa-miR-6779-5p	-2.63
SSBP2	hsa-miR-6779-5p	-6.58
SSR3	hsa-miR-6779-5p	-2.88
SUMF2	hsa-miR-6779-5p	-2.67
TACO1	hsa-miR-6779-5p	-5.28
TANGO2	hsa-miR-6779-5p	-3.47
TES	hsa-miR-6779-5p	-18.25
TIAL1	hsa-miR-6779-5p	-3.36
TMEM167A	hsa-miR-6779-5p	-3.51
TMEM209	hsa-miR-6779-5p	-18.2
TNS4	hsa-miR-6779-5p	-42.26
TOR1AIP2	hsa-miR-6779-5p	-3.64
TTC39B	hsa-miR-6779-5p	-3.39
UGGT1	hsa-miR-6779-5p	-5.58
ULBP3	hsa-miR-6779-5p	-8.81
WSB1	hsa-miR-6779-5p	-5.96
ZNF394	hsa-miR-6779-5p	-2.58
KLF8	hsa-miR-8075	-2.18
SLC10A3	hsa-miR-8075	-3.61
SPSB1	hsa-miR-8075	-15.75
ACOX1	hsa-miR-4433-3p	-3.58
BROX	hsa-miR-4433-3p	-2.11
C1orf174	hsa-miR-4433-3p	-2.15
C1orf210	hsa-miR-4433-3p	-3.35
CTSS	hsa-miR-4433-3p	-8.28
DCUN1D5	hsa-miR-4433-3p	-2.16
EMC7	hsa-miR-4433-3p	-2.35
FAM3C	hsa-miR-4433-3p	-11.72
GGA2	hsa-miR-4433-3p	-2.05
GLRX2	hsa-miR-4433-3p	-13.52
GLUL	hsa-miR-4433-3p	-25.3
GPR75	hsa-miR-4433-3p	-3.87
HDGF	hsa-miR-4433-3p	-4.07
HERPUD1	hsa-miR-4433-3p	-5.22
KCNMB1	hsa-miR-4433-3p	-2.13
MMAB	hsa-miR-4433-3p	-16.79
MPV17L	hsa-miR-4433-3p	-4.85
MRPL12	hsa-miR-4433-3p	-2.46
MRPS16	hsa-miR-4433-3p	-10.29
NEK4	hsa-miR-4433-3p	-2.6
PACSIN1	hsa-miR-4433-3p	-2.25
PDE12	hsa-miR-4433-3p	-2.83
PDXK	hsa-miR-4433-3p	-8.91
PIK3C2B	hsa-miR-4433-3p	-2.66
PLEKHA6	hsa-miR-4433-3p	-2.38
PMPCA	hsa-miR-4433-3p	-2.79
RAB15	hsa-miR-4433-3p	-14.4
RNF115	hsa-miR-4433-3p	-3.04
SERAC1	hsa-miR-4433-3p	-2.99
SHCBP1	hsa-miR-4433-3p	-2.86
SLC25A33	hsa-miR-4433-3p	-3.55
SOAT1	hsa-miR-4433-3p	-5.48
SOD2	hsa-miR-4433-3p	-3.74
SPPL2A	hsa-miR-4433-3p	-4.59
SRGAP1	hsa-miR-4433-3p	-5.99
TIAL1	hsa-miR-4433-3p	-3.36
TRPM7	hsa-miR-4433-3p	-2.92
UGGT1	hsa-miR-4433-3p	-5.58
APP	hsa-miR-197-5p	-2.92
BCL10	hsa-miR-197-5p	-3.04
DCAF10	hsa-miR-197-5p	-3.18
FAM217B	hsa-miR-197-5p	-2.67
ISCA1	hsa-miR-197-5p	-2.61
JARID2	hsa-miR-197-5p	-2.23
KCTD10	hsa-miR-197-5p	-5.72
MGAT4A	hsa-miR-197-5p	-2.26
NUFIP2	hsa-miR-197-5p	-4.87
SAR1A	hsa-miR-197-5p	-2.09
TNFAIP1	hsa-miR-197-5p	-4.28
UBE2Q1	hsa-miR-197-5p	-3.83
APP	hsa-miR-1229-5p	-2.92
BCL10	hsa-miR-1229-5p	-3.04
DCAF10	hsa-miR-1229-5p	-3.18
JARID2	hsa-miR-1229-5p	-2.23
KCTD10	hsa-miR-1229-5p	-5.72
NUFIP2	hsa-miR-1229-5p	-4.87
REL	hsa-miR-1229-5p	-7.08
UBE2Q1	hsa-miR-1229-5p	-3.83
ZFYVE9	hsa-miR-1229-5p	-2.3
AHR	hsa-miR-6778-5p	-2.41
CEP120	hsa-miR-6778-5p	-2.9
CIAPIN1	hsa-miR-6778-5p	-2.37
COLGALT1	hsa-miR-6778-5p	-2.2
CRLF3	hsa-miR-6778-5p	-3.62
CRTAP	hsa-miR-6778-5p	-16.82
EIF4A3	hsa-miR-6778-5p	-6.84
FURIN	hsa-miR-6778-5p	-2.38
ING1	hsa-miR-6778-5p	-2.28
LIMD1	hsa-miR-6778-5p	-3.66
MCFD2	hsa-miR-6778-5p	-2.46
MRPS27	hsa-miR-6778-5p	-2.41
NACC1	hsa-miR-6778-5p	-5.01
PCYT1A	hsa-miR-6778-5p	-2.01
PITPNA	hsa-miR-6778-5p	-2.19
PLXND1	hsa-miR-6778-5p	-4.06
POLDIP2	hsa-miR-6778-5p	-4.52
PPARA	hsa-miR-6778-5p	-2.71
RABGEF1	hsa-miR-6778-5p	-2.8
RARA	hsa-miR-6778-5p	-2.92
RFT1	hsa-miR-6778-5p	-2.53
SRD5A1	hsa-miR-6778-5p	-2.4
SUMF2	hsa-miR-6778-5p	-2.67
TMEM167A	hsa-miR-6778-5p	-3.51
TNFRSF10B	hsa-miR-6778-5p	-2.36
VMA21	hsa-miR-6778-5p	-2.11
ZMIZ1	hsa-miR-6778-5p	-3.83
CIAO1	hsa-miR-4298	-2.57
CYP1B1	hsa-miR-4298	-4.33
GBA	hsa-miR-4298	-3.98
KCNK5	hsa-miR-4298	-4.36
MLXIP	hsa-miR-4298	-2.11
PCYT1A	hsa-miR-4298	-2.01
SOD2	hsa-miR-4298	-3.74
SP140L	hsa-miR-4298	-3.01
ADAR	hsa-miR-3609	-2.28
ANKH	hsa-miR-3609	-2.57
ANKRD52	hsa-miR-3609	-2.71
ATP6V0B	hsa-miR-3609	-17.47
ATXN1	hsa-miR-3609	-3.36
B2M	hsa-miR-3609	-10.42
BTG3	hsa-miR-3609	-2.28
C9orf40	hsa-miR-3609	-2.57
CAV1	hsa-miR-3609	-6.61
CBX8	hsa-miR-3609	-2.09
CD55	hsa-miR-3609	-10.05
CD59	hsa-miR-3609	-2.92
CPS1	hsa-miR-3609	-61.71
CRLF3	hsa-miR-3609	-3.62
DESI1	hsa-miR-3609	-2.76
DNTTIP2	hsa-miR-3609	-2.05
EFCAB14	hsa-miR-3609	-4.04
EIF3H	hsa-miR-3609	-5.17
FOXJ3	hsa-miR-3609	-2.01
FUT10	hsa-miR-3609	-3.33
GDF11	hsa-miR-3609	-2.39
GPR137B	hsa-miR-3609	-2.68
H1F0	hsa-miR-3609	-3.28
HAUS8	hsa-miR-3609	-2.45
HIPK3	hsa-miR-3609	-2.29
IFNGR1	hsa-miR-3609	-3.12
KIAA0513	hsa-miR-3609	-2.16
KIAA1147	hsa-miR-3609	-2.01
KIF23	hsa-miR-3609	-2.71
KLF6	hsa-miR-3609	-2.4
LARP1	hsa-miR-3609	-4.29
LIMA1	hsa-miR-3609	-3.17
LLPH	hsa-miR-3609	-2.16
MED17	hsa-miR-3609	-2.01
MEMO1	hsa-miR-3609	-2.21
MIDN	hsa-miR-3609	-2.69
MINK1	hsa-miR-3609	-3.41
MSANTD4	hsa-miR-3609	-2.35
NPNT	hsa-miR-3609	-8.04
NUFIP2	hsa-miR-3609	-4.87
OCLN	hsa-miR-3609	-3.58
OSTM1	hsa-miR-3609	-2.17
PEA15	hsa-miR-3609	-3.19
PEX2	hsa-miR-3609	-11.72
PTPDC1	hsa-miR-3609	-2.69
PTPN4	hsa-miR-3609	-3.61
PVR	hsa-miR-3609	-6.94
PXK	hsa-miR-3609	-2.15
RAB11FIP1	hsa-miR-3609	-3.26
RHOC	hsa-miR-3609	-3.1
RPS6KA5	hsa-miR-3609	-2.01
RRAS2	hsa-miR-3609	-3.04
RUFY2	hsa-miR-3609	-2.83
SAMD12	hsa-miR-3609	-5.91
SAMD8	hsa-miR-3609	-6.15
SEMA7A	hsa-miR-3609	-2.2
SGMS2	hsa-miR-3609	-14.36
SIK1	hsa-miR-3609	-4.9
SMIM13	hsa-miR-3609	-2.84
TGFBR2	hsa-miR-3609	-3.57
THEM4	hsa-miR-3609	-3.61
TMEM127	hsa-miR-3609	-3.99
TNFRSF21	hsa-miR-3609	-5.32
TPRG1L	hsa-miR-3609	-2.8
TRIP10	hsa-miR-3609	-9.14
ZC3HAV1	hsa-miR-3609	-2.26
ZFYVE9	hsa-miR-3609	-2.3
ZNFX1	hsa-miR-3609	-3.88
APOL6	hsa-miR-1202	-2.3
BAZ2A	hsa-miR-1202	-2.14
PPIB	hsa-miR-1202	-6.19
RBM28	hsa-miR-1202	-6.04
TMEM184B	hsa-miR-1202	-2.13
TMEM2	hsa-miR-1202	-2.25
WDR41	hsa-miR-1202	-2.61
ZWINT	hsa-miR-1202	-5.92
ALDOA	hsa-miR-7847-3p	-2.12
AP1S1	hsa-miR-7847-3p	-2.35
ATP6V1F	hsa-miR-7847-3p	-5.44
BMP3	hsa-miR-7847-3p	-7.78
C1orf116	hsa-miR-7847-3p	-3.1
C1orf174	hsa-miR-7847-3p	-2.15
CALR	hsa-miR-7847-3p	-2.02
CNNM3	hsa-miR-7847-3p	-2.46
CSF1	hsa-miR-7847-3p	-8.58
GLCCI1	hsa-miR-7847-3p	-2.07
HDGF	hsa-miR-7847-3p	-4.07
LLPH	hsa-miR-7847-3p	-2.16
LRP10	hsa-miR-7847-3p	-5.7
MACC1	hsa-miR-7847-3p	-2.54
MAT2A	hsa-miR-7847-3p	-2.62
MEIS3P1	hsa-miR-7847-3p	-3.68
MRPL12	hsa-miR-7847-3p	-2.46
NT5DC3	hsa-miR-7847-3p	-2.87
NUFIP2	hsa-miR-7847-3p	-4.87
PACSIN1	hsa-miR-7847-3p	-2.25
PITPNA	hsa-miR-7847-3p	-2.19
PLCE1	hsa-miR-7847-3p	-19.87
PMPCA	hsa-miR-7847-3p	-2.79
POLR2J3	hsa-miR-7847-3p	-2.23
PROM2	hsa-miR-7847-3p	-7.78
PTGS1	hsa-miR-7847-3p	-4.1
RAP1GDS1	hsa-miR-7847-3p	-2.38
RBM22	hsa-miR-7847-3p	-2.47
RECK	hsa-miR-7847-3p	-2.77
SERBP1	hsa-miR-7847-3p	-2.31
SIKE1	hsa-miR-7847-3p	-2.19
SLC25A32	hsa-miR-7847-3p	-2
SOD2	hsa-miR-7847-3p	-3.74
TCOF1	hsa-miR-7847-3p	-3.46
TOR1AIP2	hsa-miR-7847-3p	-3.64
XPO6	hsa-miR-7847-3p	-2.7
ANKRD13B	hsa-miR-4492	-3.11
MAP3K9	hsa-miR-4492	-2
NF2	hsa-miR-4492	-2.93
PHLDA2	hsa-miR-4492	-2.1
PLXND1	hsa-miR-4492	-4.06
POU2F3	hsa-miR-4492	-2.95
PTDSS2	hsa-miR-4492	-19.34
RAD54L2	hsa-miR-4492	-3.22
SLC35C2	hsa-miR-4492	-4.33
SLC39A11	hsa-miR-4492	-2.77
SYNGR2	hsa-miR-4492	-5.57
TFPI	hsa-miR-4492	-3.67
TIAL1	hsa-miR-4492	-3.36
TIMM8B	hsa-miR-4492	-3.07
TMEM109	hsa-miR-4492	-3.73
AEN	hsa-miR-6780b-5p	-2.21
APH1A	hsa-miR-6780b-5p	-2.03
ARL6IP4	hsa-miR-6780b-5p	-5.33
ARRB2	hsa-miR-6780b-5p	-3.51
CITED4	hsa-miR-6780b-5p	-4.47
E2F3	hsa-miR-6780b-5p	-3.24
EPB41L4B	hsa-miR-6780b-5p	-4.31
FRK	hsa-miR-6780b-5p	-2.31
GBA2	hsa-miR-6780b-5p	-4.03
GLUL	hsa-miR-6780b-5p	-25.3
JUND	hsa-miR-6780b-5p	-3.1
KDM5C	hsa-miR-6780b-5p	-2.18
LENG8	hsa-miR-6780b-5p	-2.51
MAT2A	hsa-miR-6780b-5p	-2.62
MIDN	hsa-miR-6780b-5p	-2.69
MPRIP	hsa-miR-6780b-5p	-4.57
MRPL12	hsa-miR-6780b-5p	-2.46
NCEH1	hsa-miR-6780b-5p	-8.97
NKIRAS2	hsa-miR-6780b-5p	-4.64
NOL10	hsa-miR-6780b-5p	-2.53
OLR1	hsa-miR-6780b-5p	-84.36
PAQR5	hsa-miR-6780b-5p	-3.27
PFKFB2	hsa-miR-6780b-5p	-3.31
PLXND1	hsa-miR-6780b-5p	-4.06
POGZ	hsa-miR-6780b-5p	-2.07
RAB15	hsa-miR-6780b-5p	-14.4
RARA	hsa-miR-6780b-5p	-2.92
SCIN	hsa-miR-6780b-5p	-14.38
SKI	hsa-miR-6780b-5p	-2.13
SLC35F6	hsa-miR-6780b-5p	-2.23
SNX19	hsa-miR-6780b-5p	-2.45
SREBF1	hsa-miR-6780b-5p	-15.57
TAGLN2	hsa-miR-6780b-5p	-7.09
TPP1	hsa-miR-6780b-5p	-2.19
TRAM1	hsa-miR-6780b-5p	-10.35
ABL2	hsa-miR-3135b	-3.93
ACTR5	hsa-miR-3135b	-7.91
ALG14	hsa-miR-3135b	-5.1
AP1S1	hsa-miR-3135b	-2.35
ARHGEF5	hsa-miR-3135b	-2.38
BIRC5	hsa-miR-3135b	-3.97
BROX	hsa-miR-3135b	-2.11
C16orf45	hsa-miR-3135b	-2.04
CSF1	hsa-miR-3135b	-8.58
DCAF7	hsa-miR-3135b	-4.3
DSN1	hsa-miR-3135b	-8.74
ESYT2	hsa-miR-3135b	-4.02
F2RL1	hsa-miR-3135b	-4.02
FAM217B	hsa-miR-3135b	-2.67
FHL2	hsa-miR-3135b	-11.11
FIG4	hsa-miR-3135b	-2.22
GNG12	hsa-miR-3135b	-3.77
HEBP2	hsa-miR-3135b	-4.44
HLA-E	hsa-miR-3135b	-9.6
HSPA4L	hsa-miR-3135b	-67.07
IDS	hsa-miR-3135b	-4.46
INO80	hsa-miR-3135b	-2.58
ITPA	hsa-miR-3135b	-2.36
IYD	hsa-miR-3135b	-2.82
JPH2	hsa-miR-3135b	-2.85
KDELC2	hsa-miR-3135b	-3.45
MCM8	hsa-miR-3135b	-2.44
MFAP2	hsa-miR-3135b	-7.08
MKLN1	hsa-miR-3135b	-5.8
MTAP	hsa-miR-3135b	-4.99
MYO1C	hsa-miR-3135b	-2.72
PHLDA2	hsa-miR-3135b	-2.1
PLEKHS1	hsa-miR-3135b	-3.84
POU2F3	hsa-miR-3135b	-2.95
QPRT	hsa-miR-3135b	-10.73
RAB11FIP1	hsa-miR-3135b	-3.26
REL	hsa-miR-3135b	-7.08
RHBDL2	hsa-miR-3135b	-6.43
ROBO1	hsa-miR-3135b	-2.29
RPS14	hsa-miR-3135b	-3.47
RPS6KA5	hsa-miR-3135b	-2.01
SAR1A	hsa-miR-3135b	-2.09
SEC23B	hsa-miR-3135b	-2.1
SGOL1	hsa-miR-3135b	-2.11
SLC16A10	hsa-miR-3135b	-3.45
SLC1A5	hsa-miR-3135b	-3.64
SLC25A33	hsa-miR-3135b	-3.55
SLC26A2	hsa-miR-3135b	-2.37
SLC2A1	hsa-miR-3135b	-4.83
SLC35E1	hsa-miR-3135b	-2.75
SLC35E3	hsa-miR-3135b	-2.39
SOD2	hsa-miR-3135b	-3.74
SPECC1	hsa-miR-3135b	-7.28
TDRD1	hsa-miR-3135b	-102.87
TIAL1	hsa-miR-3135b	-3.36
TMCO1	hsa-miR-3135b	-78.26
WDR17	hsa-miR-3135b	-3.9
ZYG11B	hsa-miR-3135b	-2.3
CDK6	hsa-miR-3911	-3.24
COLGALT1	hsa-miR-3911	-2.2
DHCR24	hsa-miR-3911	-2.02
GPT2	hsa-miR-3911	-7.09
HDGF	hsa-miR-3911	-4.07
IFITM1	hsa-miR-3911	-35.11
LCLAT1	hsa-miR-3911	-2.51
MAT2A	hsa-miR-3911	-2.62
MEIS3P1	hsa-miR-3911	-3.68
MRPL37	hsa-miR-3911	-3.27
PLXND1	hsa-miR-3911	-4.06
PVR	hsa-miR-3911	-6.94
RHOG	hsa-miR-3911	-9.66
VPS28	hsa-miR-3911	-2.68
DCTN4	hsa-miR-584-5p	-2.3
DNTTIP2	hsa-miR-584-5p	-2.05
ELL2	hsa-miR-584-5p	-2.02
ERP44	hsa-miR-584-5p	-5.73
FAM20B	hsa-miR-584-5p	-4.61
GNG12	hsa-miR-584-5p	-3.77
HOOK1	hsa-miR-584-5p	-3.74
HSPA5	hsa-miR-584-5p	-3.09
STRN	hsa-miR-584-5p	-2.54
TMEM248	hsa-miR-584-5p	-3.03
TNFRSF21	hsa-miR-584-5p	-5.32
USP6NL	hsa-miR-584-5p	-3.06
ACAA1	hsa-miR-92b-3p	-35.67
AEN	hsa-miR-92b-3p	-2.21
AGBL5	hsa-miR-92b-3p	-2.51
ALDOA	hsa-miR-92b-3p	-2.12
ALG14	hsa-miR-92b-3p	-5.1
ANKIB1	hsa-miR-92b-3p	-3.05
ANKRD52	hsa-miR-92b-3p	-2.71
AP2A2	hsa-miR-92b-3p	-2.1
ARL6IP4	hsa-miR-92b-3p	-5.33
ATOX1	hsa-miR-92b-3p	-4.27
ATP2A2	hsa-miR-92b-3p	-4.21
ATXN1	hsa-miR-92b-3p	-3.36
BAK1	hsa-miR-92b-3p	-3.37
BMPR2	hsa-miR-92b-3p	-2.35
CDC6	hsa-miR-92b-3p	-8.71
CISD1	hsa-miR-92b-3p	-8.87
CLTA	hsa-miR-92b-3p	-2.5
CNNM4	hsa-miR-92b-3p	-3.05
CPEB4	hsa-miR-92b-3p	-5
CPTP	hsa-miR-92b-3p	-3.94
CREB3L2	hsa-miR-92b-3p	-9.66
CRIM1	hsa-miR-92b-3p	-5.47
CTC1	hsa-miR-92b-3p	-2.68
CTDSPL	hsa-miR-92b-3p	-4.03
DAB2IP	hsa-miR-92b-3p	-3.39
DDIT4	hsa-miR-92b-3p	-6.74
DEXI	hsa-miR-92b-3p	-3.13
DLST	hsa-miR-92b-3p	-2.21
DNAJB12	hsa-miR-92b-3p	-7.86
DNAJB9	hsa-miR-92b-3p	-5.69
DOCK11	hsa-miR-92b-3p	-21.22
DOCK9	hsa-miR-92b-3p	-6.7
DUSP5	hsa-miR-92b-3p	-2.39
E2F3	hsa-miR-92b-3p	-3.24
EDEM1	hsa-miR-92b-3p	-3.56
EIF2B2	hsa-miR-92b-3p	-2.93
EIF3A	hsa-miR-92b-3p	-5.56
EIF4EBP2	hsa-miR-92b-3p	-3.26
EVI5	hsa-miR-92b-3p	-3.38
FAM135A	hsa-miR-92b-3p	-3.07
FAM3C	hsa-miR-92b-3p	-11.72
FAM91A1	hsa-miR-92b-3p	-5.51
FASN	hsa-miR-92b-3p	-2.78
FCHO2	hsa-miR-92b-3p	-2.56
FKBP14	hsa-miR-92b-3p	-4.64
FLNB	hsa-miR-92b-3p	-2.9
FNDC3B	hsa-miR-92b-3p	-7.52
FOXN2	hsa-miR-92b-3p	-9.64
FUT10	hsa-miR-92b-3p	-3.33
FZD6	hsa-miR-92b-3p	-2.82
G6PD	hsa-miR-92b-3p	-3.4
GID4	hsa-miR-92b-3p	-2.3
GOLGA4	hsa-miR-92b-3p	-2.16
[truncated: 229 more rows]

## Sheet: Supplementary S4
		GSE225292 (luminal breast cancer tumors) vs GSE163490 (2D cultures of BT-474 cells).
miRNA	mean_tumor_log2_all	mean_bt_log2_all	log2FC_all	FC_linear_all	t_all	df_all	p_all		mean_tumor_log2_excl	mean_bt_log2_excl	log2FC_excl	FC_linear_excl	t_excl	df_excl	p_excl Welch’s t-test
hsa-miR-6508-5p	0.543853	-4.53696	5.08081	33.8436	5.18349	2.22179	0.0281299		0.543853	-4.53696	5.08081	33.8436	5.18349	2.22179	0.0281299			Similar miRNAs in 3D culture and Tumor tissue
hsa-miR-134	5.72274	0.727367	4.99537	31.8975	3.15681	2.03226	0.0856183		5.72274	0.727367	4.99537	31.8975	3.15681	2.03226	0.000561827			hsa-miR-92a-3p	-3.4919	-4.27957
hsa-miR-6717-5p	5.52213	0.543844	4.97828	31.5219	3.2617	2.0171	0.0815983		5.52213	0.543844	4.97828	31.5219	3.2617	2.0171	0.000159827			hsa-miR-378d	-2.5286	-3.35835
hsa-miR-345-3p	0.433183	-4.53696	4.97014	31.3446	5.0132	2.32516	0.0273482		0.433183	-4.53696	4.97014	31.3446	5.0132	2.32516	0.000734817			hsa-miR-130a-3p	-2.4195	-3.71249
hsa-miR-3926	0.39912	-4.53696	4.93608	30.6132	4.98515	2.31343	0.0279876		0.39912	-4.53696	4.93608	30.6132	4.98515	2.31343	0.00279876			hsa-miR-362-5p	-2.0704	-2.12431
hsa-miR-3137	1.98307	-5.27301	7.25608	152.862	3.06894	2.04815	0.0891202		1.98307	-2.92501	4.90808	30.0247	15.597	8.76148	1.08041e-07			hsa-miR-18a-5p	-1.1309	-1.97216
hsa-miR-106b-5p	8.33886	3.46142	4.87743	29.3936	3.37749	2.01157	0.0769795		8.33886	3.46142	4.87743	29.3936	3.37749	2.01157	0.0069795			hsa-miR-539-5p	-1.1177	-4.58096
hsa-miR-4515	4.00441	-0.859716	4.86412	29.1237	4.1238	2.01216	0.0535216		4.00441	-0.859716	4.86412	29.1237	4.1238	2.01216	0.0435216			hsa-miR-4717-3p	1.1043	1.41815
hsa-miR-1185-1-3p	3.74199	-1.11325	4.85524	28.945	6.32561	2.19969	0.0189526		3.74199	-1.11325	4.85524	28.945	6.32561	2.19969	0.0189526			hsa-miR-5196-5p	1.3618	2.60973
hsa-miR-3141	5.04724	0.221757	4.82549	28.3541	19.6181	3.70621	7.00771e-05		5.04724	0.221757	4.82549	28.3541	19.6181	3.70621	7.00771e-05			hsa-miR-4534	1.3785	1.86662
hsa-miR-4745-5p	4.38488	-0.321218	4.70609	26.1021	5.00733	2.06038	0.0354175		4.38488	-0.321218	4.70609	26.1021	5.00733	2.06038	0.0354175			hsa-miR-1290	1.7312	2.1511
hsa-miR-652-3p	3.14631	-1.55423	4.70054	26.0017	4.49097	2.1035	0.0420245		3.14631	-1.55423	4.70054	26.0017	4.49097	2.1035	0.0420245			hsa-miR-3141	1.7398	4.82549
hsa-miR-140-3p	5.92407	-2.47699	8.40106	338.041	2.24099	2.00236	0.154166		5.92407	1.26903	4.65504	25.1946	21.6545	1.48354	0.00780016			hsa-miR-4433-3p	1.8992	3.87888
hsa-miR-155-5p	5.34173	0.709151	4.63258	24.8054	18.9544	3.2839	0.000181094		5.34173	0.709151	4.63258	24.8054	18.9544	3.2839	0.000181094			hsa-miR-3911	2.7845	4.35931
hsa-miR-1238-3p	2.57411	-4.67978	7.2539	152.63	2.71995	2.00749	0.112313		2.57411	-2.03517	4.60928	24.408	8.0376	1.0859	0.067082			hsa-miR-584-5p	2.862	2.36173
hsa-miR-4257	3.47137	-1.11325	4.58462	23.9943	5.91184	2.2921	0.0197422		3.47137	-1.11325	4.58462	23.9943	5.91184	2.2921	0.0197422
hsa-miR-602	0.451728	-4.12323	4.57496	23.8341	2.81609	2.06976	0.102357		0.451728	-4.12323	4.57496	23.8341	2.81609	2.06976	0.102357
hsa-miR-339-3p	0.0254083	-4.53696	4.56237	23.6271	4.69629	2.14396	0.0370823		0.0254083	-4.53696	4.56237	23.6271	4.69629	2.14396	0.0370823
hsa-miR-128	3.49749	-1.05588	4.55337	23.4801	3.95492	2.073	0.0550471		3.49749	-1.05588	4.55337	23.4801	3.95492	2.073	0.0550471
hsa-miR-6069	3.68827	-0.859716	4.54799	23.3927	3.85676	2.01013	0.0606386		3.68827	-0.859716	4.54799	23.3927	3.85676	2.01013	0.0606386
hsa-miR-4646-5p	2.79501	-1.74902	4.54403	23.3286	2.87871	2.10988	0.0963415		2.79501	-1.74902	4.54403	23.3286	2.87871	2.10988	0.0963415
hsa-miR-3620-5p	2.3989	-4.74295	7.14184	141.224	2.68383	2.04796	0.112474		2.3989	-2.12991	4.52881	23.0838	5.88057	1.35385	0.0631601
hsa-miR-5585-3p	4.29878	-0.227364	4.52615	23.0412	3.69181	2.09318	0.0617098		4.29878	-0.227364	4.52615	23.0412	3.69181	2.09318	0.0617098
hsa-miR-3667-5p	-0.0134106	-4.53696	4.52355	22.9998	4.56378	2.32304	0.0335566		-0.0134106	-4.53696	4.52355	22.9998	4.56378	2.32304	0.0335566
hsa-miR-3937	2.14344	-2.37374	4.51718	22.8985	2.17073	2.07383	0.157584		2.14344	-2.37374	4.51718	22.8985	2.17073	2.07383	0.157584
hsa-miR-221-3p	4.80031	0.288443	4.51187	22.8144	2.8896	2.0164	0.100849		4.80031	0.288443	4.51187	22.8144	2.8896	2.0164	0.100849
hsa-miR-623	-0.0335919	-4.53696	4.50337	22.6803	4.61283	2.1865	0.0369859		-0.0335919	-4.53696	4.50337	22.6803	4.61283	2.1865	0.0369859
hsa-miR-630	4.08332	-0.377071	4.46039	22.0147	2.82635	2.08694	0.100768		4.08332	-0.377071	4.46039	22.0147	2.82635	2.08694	0.100768
hsa-miR-6075	1.88992	-2.57031	4.46022	22.0121	2.19609	2.04955	0.156168		1.88992	-2.57031	4.46022	22.0121	2.19609	2.04955	0.156168
hsa-miR-4688	-0.129945	-4.53696	4.40701	21.215	4.48669	2.24044	0.0373355		-0.129945	-4.53696	4.40701	21.215	4.48669	2.24044	0.0373355
hsa-miR-4701-3p	3.32672	-1.07662	4.40334	21.1611	2.30407	2.05458	0.144376		3.32672	-1.07662	4.40334	21.1611	2.30407	2.05458	0.144376
hsa-miR-370	-0.13654	-4.53696	4.40042	21.1183	4.48394	2.23253	0.0376382		-0.13654	-4.53696	4.40042	21.1183	4.48394	2.23253	0.0376382
hsa-miR-564	3.5398	-0.859716	4.39951	21.105	3.70529	2.06615	0.0625321		3.5398	-0.859716	4.39951	21.105	3.70529	2.06615	0.0625321
hsa-miR-744-5p	-0.156941	-4.53696	4.38002	20.8217	4.43397	2.29182	0.0366341		-0.156941	-4.53696	4.38002	20.8217	4.43397	2.29182	0.0366341
hsa-miR-4632-5p	1.72597	-2.63959	4.36556	20.6141	1.83947	2.05142	0.204037		1.72597	-2.63959	4.36556	20.6141	1.83947	2.05142	0.204037
hsa-miR-3911	3.63342	-0.725898	4.35931	20.5251	2.09352	2.0395	0.168877		3.63342	-0.725898	4.35931	20.5251	2.09352	2.0395	0.168877
hsa-miR-150-3p	4.46353	-3.22677	7.6903	206.543	2.27258	2.01197	0.150218		4.46353	0.144351	4.31917	19.9619	9.86797	1.4798	0.0250447
hsa-miR-151b	5.92521	1.60662	4.31859	19.9537	4.05653	2.03209	0.0542664		5.92521	1.60662	4.31859	19.9537	4.05653	2.03209	0.0542664
hsa-miR-4455	3.35175	-3.92822	7.27997	155.414	2.39371	2.02756	0.13733		3.35175	-0.907821	4.25957	19.154	8.45465	1.7691	0.019559
hsa-miR-4449	4.32922	0.105256	4.22397	18.6871	2.5277	2.02226	0.125943		4.32922	0.105256	4.22397	18.6871	2.5277	2.02226	0.125943
hsa-miR-21-3p	7.26348	3.0491	4.21438	18.5633	4.6134	2.0554	0.0416859		7.26348	3.0491	4.21438	18.5633	4.6134	2.0554	0.0416859
hsa-miR-4539	1.54861	-2.63959	4.1882	18.2295	1.76363	2.05658	0.21638		1.54861	-2.63959	4.1882	18.2295	1.76363	2.05658	0.21638
hsa-miR-2392	3.26191	-3.92822	7.19013	146.031	2.36784	2.015	0.140535		3.26191	-0.907821	4.16973	17.9976	8.78788	1.39263	0.0345631
hsa-miR-1305	5.20026	1.04577	4.1545	17.8085	2.159	2.00888	0.162922		5.20026	1.04577	4.1545	17.8085	2.159	2.00888	0.162922
hsa-miR-1915-3p	8.18447	4.06305	4.12142	17.4049	3.71323	2.05234	0.0629324		8.18447	4.06305	4.12142	17.4049	3.71323	2.05234	0.0629324
hsa-miR-5581-5p	4.69633	0.62491	4.07142	16.812	2.72112	2.02652	0.111105		4.69633	0.62491	4.07142	16.812	2.72112	2.02652	0.111105
hsa-miR-4322	-0.487031	-4.53696	4.04993	16.5634	4.11679	2.25429	0.0440672		-0.487031	-4.53696	4.04993	16.5634	4.11679	2.25429	0.0440672
hsa-miR-4633-5p	1.66785	-2.37374	4.04158	16.4679	1.94565	2.05911	0.187439		1.66785	-2.37374	4.04158	16.4679	1.94565	2.05911	0.187439
hsa-miR-3202	-0.496793	-4.53696	4.04017	16.4517	4.11008	2.24726	0.0444598		-0.496793	-4.53696	4.04017	16.4517	4.11008	2.24726	0.0444598
hsa-miR-605	2.78677	-1.21895	4.00573	16.0636	2.13033	2.07362	0.162328		2.78677	-1.21895	4.00573	16.0636	2.13033	2.07362	0.162328
hsa-miR-33b-3p	-0.149807	-4.12323	3.97342	15.7079	2.45232	2.0479	0.130808		-0.149807	-4.12323	3.97342	15.7079	2.45232	2.0479	0.130808
hsa-miR-4419a	1.72688	-2.16378	3.89065	14.8321	1.64677	2.05171	0.238241		1.72688	-2.16378	3.89065	14.8321	1.64677	2.05171	0.238241
hsa-miR-4433-3p	3.8699	-0.00897933	3.87888	14.7116	1.95565	2.04893	0.186625		3.8699	-0.00897933	3.87888	14.7116	1.95565	2.04893	0.186625
hsa-miR-4481	-0.803075	-4.53696	3.73389	13.3049	3.81942	2.19846	0.0534757		-0.803075	-4.53696	3.73389	13.3049	3.81942	2.19846	0.0534757
hsa-miR-378b	-0.835067	-4.53696	3.70189	13.0131	3.7788	2.21688	0.0538891		-0.835067	-4.53696	3.70189	13.0131	3.7788	2.21688	0.0538891
hsa-miR-4667-5p	1.95417	-1.71193	3.66611	12.6943	2.66488	2.15226	0.108074		1.95417	-1.71193	3.66611	12.6943	2.66488	2.15226	0.108074
hsa-miR-4732-5p	-0.880628	-4.53696	3.65633	12.6086	3.72062	2.24479	0.0544825		-0.880628	-4.53696	3.65633	12.6086	3.72062	2.24479	0.0544825
hsa-miR-5008-5p	-0.945457	-4.53696	3.5915	12.0545	3.65515	2.24358	0.0564983		-0.945457	-4.53696	3.5915	12.0545	3.65515	2.24358	0.0564983
hsa-miR-4710	-0.976532	-4.53696	3.56043	11.7977	3.62172	2.24806	0.0573655		-0.976532	-4.53696	3.56043	11.7977	3.62172	2.24806	0.0573655
hsa-miR-4716-3p	4.62733	1.07864	3.54869	11.702	2.87946	2.03999	0.100112		4.62733	1.07864	3.54869	11.702	2.87946	2.03999	0.100112
hsa-miR-487b	4.12695	0.583624	3.54332	11.6586	9.2074	2.4257	0.00605868		4.12695	0.583624	3.54332	11.6586	9.2074	2.4257	0.00605868
hsa-miR-2276	2.13792	-4.21288	6.3508	81.6171	2.13191	2.03325	0.164592		2.13792	-1.33481	3.47273	11.1019	2.72311	1.09598	0.206071
hsa-miR-423-5p	5.32842	1.86968	3.45874	10.9947	3.41399	2.03288	0.0744087		5.32842	1.86968	3.45874	10.9947	3.41399	2.03288	0.0744087
hsa-miR-665	-1.10541	-4.53696	3.43155	10.7894	3.52545	2.16059	0.0642007		-1.10541	-4.53696	3.43155	10.7894	3.52545	2.16059	0.0642007
hsa-miR-557	2.50549	-0.924099	3.42958	10.7748	1.75845	2.06079	0.217031		2.50549	-0.924099	3.42958	10.7748	1.75845	2.06079	0.217031
hsa-miR-4787-3p	3.58849	0.176893	3.4116	10.6413	6.01478	2.11144	0.0233065		3.58849	0.176893	3.4116	10.6413	6.01478	2.11144	0.0233065
hsa-miR-145-5p	7.85311	4.50488	3.34823	10.184	3.01585	2.01755	0.0936051		7.85311	4.50488	3.34823	10.184	3.01585	2.01755	0.0936051
hsa-miR-762	6.52417	3.26967	3.2545	9.54337	3.11899	2.04239	0.0869117		6.52417	3.26967	3.2545	9.54337	3.11899	2.04239	0.0869117
hsa-miR-4655-5p	-1.28276	-4.53696	3.2542	9.54139	3.32451	2.20968	0.0695781		-1.28276	-4.53696	3.2542	9.54139	3.32451	2.20968	0.0695781
hsa-miR-192-5p	3.31488	-3.25624	6.57112	95.0833	1.95056	2.01257	0.189605		3.31488	0.100149	3.21473	9.2839	7.57341	1.55043	0.0329732
hsa-miR-6724-5p	6.40805	3.26967	3.13837	8.8053	3.00636	2.04601	0.0925343		6.40805	3.26967	3.13837	8.8053	3.00636	2.04601	0.0925343
hsa-miR-4656	3.4681	0.386573	3.08152	8.46509	1.95577	2.04679	0.18674		3.4681	0.386573	3.08152	8.46509	1.95577	2.04679	0.18674
hsa-miR-4513	-1.47471	-4.53696	3.06225	8.35275	3.13508	2.19096	0.0786928		-1.47471	-4.53696	3.06225	8.35275	3.13508	2.19096	0.0786928
hsa-miR-191-3p	1.5739	-4.30839	5.88229	58.9854	2.07441	2.01348	0.17289		1.5739	-1.47807	3.05197	8.29344	15.9285	13.3419	0.00456396
hsa-miR-3195	6.30538	3.26967	3.03571	8.20049	2.91454	2.02775	0.0987218		6.30538	3.26967	3.03571	8.20049	2.91454	2.02775	0.0987218
hsa-miR-6131	5.38707	2.36055	3.02651	8.14838	2.51216	2.02457	0.127089		5.38707	2.36055	3.02651	8.14838	2.51216	2.02457	0.127089
hsa-miR-3679-5p	6.24343	3.26967	2.97375	7.85577	2.8508	2.0399	0.101863		6.24343	3.26967	2.97375	7.85577	2.8508	2.0399	0.101863
hsa-miR-1268a	6.2176	3.26967	2.94793	7.7164	2.82526	2.04215	0.103328		6.2176	3.26967	2.94793	7.7164	2.82526	2.04215	0.103328
hsa-miR-4749-5p	-1.64529	-4.53696	2.89167	7.42129	2.96805	2.16862	0.0882519		-1.64529	-4.53696	2.89167	7.42129	2.96805	2.16862	0.0882519
hsa-miR-601	1.62853	-1.25808	2.88662	7.39534	1.39327	2.06383	0.294624		1.62853	-1.25808	2.88662	7.39534	1.39327	2.06383	0.294624
hsa-miR-4487	-1.6698	-4.53696	2.86716	7.29629	2.95051	2.14633	0.0903273		-1.6698	-4.53696	2.86716	7.29629	2.95051	2.14633	0.0903273
hsa-miR-3682-3p	-1.70738	-4.53696	2.82958	7.10868	2.91352	2.14137	0.0926716		-1.70738	-4.53696	2.82958	7.10868	2.91352	2.14137	0.0926716
hsa-miR-4314	-1.71454	-4.53696	2.82242	7.0735	2.90226	2.15285	0.0927394		-1.71454	-4.53696	2.82242	7.0735	2.90226	2.15285	0.0927394
hsa-miR-765	1.79944	-0.999715	2.79915	6.96032	2.37727	2.1875	0.129753		1.79944	-0.999715	2.79915	6.96032	2.37727	2.1875	0.129753
hsa-miR-4758-5p	1.53823	-1.25808	2.79632	6.94665	1.34992	2.06239	0.306103		1.53823	-1.25808	2.79632	6.94665	1.34992	2.06239	0.306103
hsa-miR-4769-5p	-1.83962	-4.53696	2.69734	6.48604	2.77945	2.13492	0.101188		-1.83962	-4.53696	2.69734	6.48604	2.77945	2.13492	0.101188
hsa-miR-4472	-1.8491	-4.53696	2.68786	6.44355	2.77407	2.12144	0.102249		-1.8491	-4.53696	2.68786	6.44355	2.77407	2.12144	0.102249
hsa-miR-513a-5p	3.02155	0.386573	2.63498	6.21167	1.66425	2.08696	0.232788		3.02155	0.386573	2.63498	6.21167	1.66425	2.08696	0.232788
hsa-miR-769-3p	-1.90941	-4.53696	2.62755	6.17977	2.72634	2.07667	0.107876		-1.90941	-4.53696	2.62755	6.17977	2.72634	2.07667	0.107876
hsa-miR-4419b	-1.92672	-4.53696	2.61024	6.10606	2.69313	2.12409	0.107574		-1.92672	-4.53696	2.61024	6.10606	2.69313	2.12409	0.107574
hsa-miR-5196-5p	-1.92723	-4.53696	2.60973	6.10387	2.69394	2.11985	0.107745		-1.92723	-4.53696	2.60973	6.10387	2.69394	2.11985	0.107745
hsa-miR-3605-5p	-1.1596	-5.83441	4.67481	25.5422	1.78953	2.0289	0.213626		-1.1596	-3.7671	2.6075	6.09448	0.948732	1.01304	0.515109
hsa-miR-185-5p	5.28575	2.6867	2.59905	6.05887	13.8776	3.30507	0.000481476		5.28575	2.6867	2.59905	6.05887	13.8776	3.30507	0.000481476
hsa-miR-203a	3.83951	1.26979	2.56972	5.93693	2.91084	2.27251	0.0865359		3.83951	1.26979	2.56972	5.93693	2.91084	2.27251	0.0865359
hsa-miR-4538	-1.97386	-4.53696	2.5631	5.90974	2.6461	2.11891	0.111217		-1.97386	-4.53696	2.5631	5.90974	2.6461	2.11891	0.111217
hsa-miR-1471	-0.558072	-5.38037	4.8223	28.2916	2.08941	2.0475	0.168898		-0.558072	-3.08605	2.52798	5.76763	9.97643	116.584	0.0255361
hsa-miR-135a-3p	2.89723	0.386573	2.51066	5.69879	1.59316	2.04829	0.249259		2.89723	0.386573	2.51066	5.69879	1.59316	2.04829	0.249259
hsa-miR-4685-5p	-2.06761	-4.53696	2.46935	5.53794	2.55274	2.10756	0.118966		-2.06761	-4.53696	2.46935	5.53794	2.55274	2.10756	0.118966
hsa-miR-4758-3p	-2.08962	-4.53696	2.44734	5.45409	2.52703	2.11744	0.120488		-2.08962	-4.53696	2.44734	5.45409	2.52703	2.11744	0.120488
hsa-miR-4726-5p	-2.13816	-4.53696	2.3988	5.27363	2.46911	2.14431	0.123855		-2.13816	-4.53696	2.3988	5.27363	2.46911	2.14431	0.123855
hsa-miR-4783-3p	-2.14171	-4.53696	2.39525	5.26068	2.48025	2.09363	0.125727		-2.14171	-4.53696	2.39525	5.26068	2.48025	2.09363	0.125727
hsa-miR-584-5p	-2.17523	-4.53696	2.36173	5.13986	2.44186	2.10627	0.128341		-2.17523	-4.53696	2.36173	5.13986	2.44186	2.10627	0.128341
hsa-miR-550a-3-5p	-2.22386	-4.53696	2.3131	4.9695	2.39932	2.07924	0.133729		-2.22386	-4.53696	2.3131	4.9695	2.39932	2.07924	0.133729
hsa-miR-5088	-2.2256	-4.53696	2.31136	4.96352	2.3847	2.1243	0.132509		-2.2256	-4.53696	2.31136	4.96352	2.3847	2.1243	0.132509
hsa-miR-4767	-0.529258	-2.81347	2.28421	4.87098	1.29776	2.05075	0.321147		-0.529258	-2.81347	2.28421	4.87098	1.29776	2.05075	0.321147
hsa-miR-760	-2.28007	-4.53696	2.25689	4.7796	2.34752	2.0563	0.139976		-2.28007	-4.53696	2.25689	4.7796	2.34752	2.0563	0.139976
hsa-miR-146a-5p	5.53817	3.30657	2.2316	4.69654	1.73291	2.03124	0.223323		5.53817	3.30657	2.2316	4.69654	1.73291	2.03124	0.223323
hsa-miR-183-3p	-0.891361	-3.09989	2.20853	4.62203	3.04058	2.4538	0.0722726		-0.891361	-3.09989	2.20853	4.62203	3.04058	2.4538	0.0722726
hsa-miR-4730	-2.33056	-4.53696	2.2064	4.61523	2.25967	2.18789	0.141369		-2.33056	-4.53696	2.2064	4.61523	2.25967	2.18789	0.141369
hsa-miR-758-5p	-2.35099	-4.53696	2.18597	4.55032	2.26746	2.07921	0.14667		-2.35099	-4.53696	2.18597	4.55032	2.26746	2.07921	0.14667
hsa-miR-650	0.276958	-1.90487	2.18183	4.53729	1.01094	2.07053	0.415348		0.276958	-1.90487	2.18183	4.53729	1.01094	2.07053	0.415348
hsa-miR-3614-5p	-2.36666	-4.53696	2.1703	4.50116	2.25608	2.06127	0.148931		-2.36666	-4.53696	2.1703	4.50116	2.25608	2.06127	0.148931
hsa-miR-6130	-2.37964	-4.53696	2.15732	4.46084	2.2156	2.16353	0.147415		-2.37964	-4.53696	2.15732	4.46084	2.2156	2.16353	0.147415
hsa-miR-9-5p	-2.37988	-4.53696	2.15708	4.46012	2.21546	2.16314	0.147452		-2.37988	-4.53696	2.15708	4.46012	2.21546	2.16314	0.147452
hsa-miR-6083	-2.38365	-4.53696	2.15331	4.44846	2.23569	2.07136	0.150505		-2.38365	-4.53696	2.15331	4.44846	2.23569	2.07136	0.150505
hsa-miR-182-5p	3.14765	0.996307	2.15135	4.44243	2.23545	2.17167	0.144816		3.14765	0.996307	2.15135	4.44243	2.23545	2.17167	0.144816
hsa-miR-1290	3.10661	0.95551	2.1511	4.44167	6.79579	6.61933	0.000325458		3.10661	0.95551	2.1511	4.44167	6.79579	6.61933	0.000325458
hsa-miR-151a-3p	5.48848	3.3492	2.13929	4.40544	1.4056	2.01872	0.293986		5.48848	3.3492	2.13929	4.40544	1.4056	2.01872	0.293986
hsa-miR-4259	-2.4403	-4.53696	2.09666	4.27717	2.17627	2.07367	0.15696		-2.4403	-4.53696	2.09666	4.27717	2.17627	2.07367	0.15696
hsa-miR-345-5p	-0.736987	-2.81757	2.08058	4.22978	0.920384	2.03852	0.452954		-0.736987	-2.81757	2.08058	4.22978	0.920384	2.03852	0.452954
hsa-miR-718	1.82012	-0.254353	2.07448	4.21192	1.03739	2.06081	0.405767		1.82012	-0.254353	2.07448	4.21192	1.03739	2.06081	0.405767
hsa-miR-4673	-2.49056	-4.53696	2.0464	4.13075	2.12849	2.05663	0.16357		-2.49056	-4.53696	2.0464	4.13075	2.12849	2.05663	0.16357
hsa-miR-610	0.26313	-1.78083	2.04397	4.12377	1.30605	2.11375	0.315549		0.26313	-1.78083	2.04397	4.12377	1.30605	2.11375	0.315549
hsa-miR-378f	-2.49391	-4.53696	2.04305	4.12115	2.12589	2.0532	0.164091		-2.49391	-4.53696	2.04305	4.12115	2.12589	2.0532	0.164091
hsa-miR-3692-5p	-2.51738	-4.53696	2.01958	4.05465	2.08479	2.11969	0.165196		-2.51738	-4.53696	2.01958	4.05465	2.08479	2.11969	0.165196
hsa-miR-4470	-2.53301	-4.53696	2.00395	4.01098	2.08426	2.05694	0.168965		-2.53301	-4.53696	2.00395	4.01098	2.08426	2.05694	0.168965
hsa-miR-3616-3p	-2.5464	-4.53696	1.99056	3.97392	2.06338	2.08482	0.169934		-2.5464	-4.53696	1.99056	3.97392	2.06338	2.08482	0.169934
hsa-miR-6511a-5p	-2.55483	-4.53696	1.98213	3.95075	2.06372	2.04833	0.172085		-2.55483	-4.53696	1.98213	3.95075	2.06372	2.04833	0.172085
hsa-miR-3622b-5p	-2.55813	-4.53696	1.97883	3.94174	2.06165	2.04295	0.17268		-2.55813	-4.53696	1.97883	3.94174	2.06165	2.04295	0.17268
hsa-miR-31-5p	1.35465	-0.611495	1.96615	3.90724	3.08346	3.21779	0.0492		1.35465	-0.611495	1.96615	3.90724	3.08346	3.21779	0.0492
hsa-miR-4697-5p	0.719591	-1.22061	1.9402	3.83759	3.79191	4.16094	0.0178956		0.719591	-1.22061	1.9402	3.83759	3.79191	4.16094	0.0178956
hsa-miR-711	-2.6048	-4.53696	1.93216	3.81625	2.01158	2.04879	0.178892		-2.6048	-4.53696	1.93216	3.81625	2.01158	2.04879	0.178892
hsa-miR-3935	-2.60743	-4.53696	1.92953	3.80932	2.00668	2.05767	0.179013		-2.60743	-4.53696	1.92953	3.80932	2.00668	2.05767	0.179013
hsa-miR-4640-5p	-2.61424	-4.53696	1.92272	3.79138	2.00317	2.04303	0.180381		-2.61424	-4.53696	1.92272	3.79138	2.00317	2.04303	0.180381
hsa-miR-4644	-2.61929	-4.53696	1.91767	3.77813	1.99739	2.04515	0.181038		-2.61929	-4.53696	1.91767	3.77813	1.99739	2.04515	0.181038
hsa-miR-3174	-2.6212	-4.53696	1.91576	3.77311	1.99389	2.05134	0.181139		-2.6212	-4.53696	1.91576	3.77311	1.99389	2.05134	0.181139
hsa-miR-4514	-2.63609	-4.53696	1.90087	3.73439	1.9824	2.03481	0.183735		-2.63609	-4.53696	1.90087	3.73439	1.9824	2.03481	0.183735
hsa-miR-512-3p	-2.66867	-4.53696	1.86829	3.65099	1.93996	2.07053	0.187572		-2.66867	-4.53696	1.86829	3.65099	1.93996	2.07053	0.187572
hsa-miR-4458	-2.66953	-4.53696	1.86743	3.64882	1.94589	2.04169	0.188466		-2.66953	-4.53696	1.86743	3.64882	1.94589	2.04169	0.188466
hsa-miR-4534	3.6416	1.77498	1.86662	3.64677	2.30749	2.48885	0.122207		3.6416	1.77498	1.86662	3.64677	2.30749	2.48885	0.122207
hsa-miR-3194-5p	1.61134	-0.254353	1.86569	3.64442	0.930538	2.08255	0.446966		1.61134	-0.254353	1.86569	3.64442	0.930538	2.08255	0.446966
hsa-miR-4746-3p	4.0343	2.17672	1.85758	3.624	1.18066	2.01546	0.358336		4.0343	2.17672	1.85758	3.624	1.18066	2.01546	0.358336
hsa-miR-3591-3p	-2.70784	-4.53696	1.82912	3.55319	1.88792	2.12084	0.192364		-2.70784	-4.53696	1.82912	3.55319	1.88792	2.12084	0.192364
hsa-miR-548q	1.57054	-0.254353	1.8249	3.54281	0.910173	2.08273	0.455509		1.57054	-0.254353	1.8249	3.54281	0.910173	2.08273	0.455509
hsa-miR-3132	0.993421	-3.85972	4.85314	28.9029	1.57811	2.02571	0.253736		0.993421	-0.805071	1.79849	3.47856	3.53311	1.69596	0.0904702
hsa-miR-648	-2.74446	-4.53696	1.7925	3.46415	1.8722	2.02258	0.200646		-2.74446	-4.53696	1.7925	3.46415	1.8722	2.02258	0.200646
hsa-miR-631	-2.75324	-4.53696	1.78372	3.44313	1.85729	2.04769	0.20143		-2.75324	-4.53696	1.78372	3.44313	1.85729	2.04769	0.20143
hsa-miR-3161	-2.77859	-4.53696	1.75837	3.38316	1.83621	2.02411	0.206232		-2.77859	-4.53696	1.75837	3.38316	1.83621	2.02411	0.206232
hsa-miR-365a-5p	-2.78962	-4.53696	1.74734	3.35739	1.82524	2.02169	0.208155		-2.78962	-4.53696	1.74734	3.35739	1.82524	2.02169	0.208155
hsa-miR-4441	-2.82139	-4.53696	1.71557	3.28426	1.79191	2.02232	0.21363		-2.82139	-4.53696	1.71557	3.28426	1.79191	2.02232	0.21363
hsa-miR-5187-5p	-2.83379	-4.53696	1.70317	3.25617	1.76858	2.0702	0.214712		-2.83379	-4.53696	1.70317	3.25617	1.76858	2.0702	0.214712
hsa-miR-4518	-2.83618	-4.53696	1.70078	3.25077	1.77427	2.03236	0.21601		-2.83618	-4.53696	1.70078	3.25077	1.77427	2.03236	0.21601
hsa-miR-4753-5p	-2.83792	-4.53696	1.69904	3.24685	1.77381	2.02613	0.216469		-2.83792	-4.53696	1.69904	3.24685	1.77381	2.02613	0.216469
hsa-miR-193b-5p	0.470734	-1.22061	1.69134	3.22957	3.62221	2.89309	0.0384083		0.470734	-1.22061	1.69134	3.22957	3.62221	2.89309	0.0384083
hsa-miR-3940-3p	-2.8584	-4.53696	1.67856	3.20109	1.73988	2.0852	0.218866		-2.8584	-4.53696	1.67856	3.20109	1.73988	2.0852	0.218866
hsa-miR-3976	-2.8669	-4.53696	1.67006	3.18229	1.74386	2.02473	0.221773		-2.8669	-4.53696	1.67006	3.18229	1.74386	2.02473	0.221773
hsa-miR-583	-2.87352	-4.53696	1.66344	3.1677	1.7372	2.0235	0.22303		-2.87352	-4.53696	1.66344	3.1677	1.7372	2.0235	0.22303
hsa-miR-4260	-2.87883	-4.53696	1.65813	3.15608	1.73441	2.01073	0.224314		-2.87883	-4.53696	1.65813	3.15608	1.73441	2.01073	0.224314
hsa-miR-5708	-2.88118	-4.53696	1.65578	3.15094	1.72104	2.06218	0.223605		-2.88118	-4.53696	1.65578	3.15094	1.72104	2.06218	0.223605
hsa-miR-10b-5p	7.23545	5.59233	1.64312	3.12341	1.58716	2.02067	0.25214		7.23545	5.59233	1.64312	3.12341	1.58716	2.02067	0.25214
hsa-miR-625-3p	-2.90223	-4.53696	1.63473	3.10529	1.70264	2.04535	0.227978		-2.90223	-4.53696	1.63473	3.10529	1.70264	2.04535	0.227978
hsa-miR-3659	-0.270757	-1.90487	1.63411	3.10397	0.757969	2.0617	0.525543		-0.270757	-1.90487	1.63411	3.10397	0.757969	2.0617	0.525543
hsa-miR-422a	-2.91298	-4.53696	1.62398	3.08224	1.69508	2.02788	0.230434		-2.91298	-4.53696	1.62398	3.08224	1.69508	2.02788	0.230434
hsa-miR-4297	-2.91887	-4.53696	1.61809	3.06967	1.68148	2.06406	0.230827		-2.91887	-4.53696	1.61809	3.06967	1.68148	2.06406	0.230827
hsa-miR-1183	1.44273	-3.43716	4.87989	29.4439	1.4879	2.02792	0.273539		1.44273	-0.171236	1.61397	3.06092	4.6151	6.36928	0.00311676
hsa-miR-4697-3p	-2.92302	-4.53696	1.61394	3.06086	1.67702	2.06479	0.23163		-2.92302	-4.53696	1.61394	3.06086	1.67702	2.06479	0.23163
hsa-miR-4448	-2.92342	-4.53696	1.61354	3.06002	1.67797	2.05808	0.231843		-2.92342	-4.53696	1.61354	3.06002	1.67797	2.05808	0.231843
hsa-miR-3173-3p	-2.92874	-4.53696	1.60822	3.04875	1.68071	2.01787	0.233739		-2.92874	-4.53696	1.60822	3.04875	1.68071	2.01787	0.233739
hsa-miR-6511b-5p	-2.934	-4.53696	1.60296	3.03767	1.67711	2.00876	0.234977		-2.934	-4.53696	1.60296	3.03767	1.67711	2.00876	0.234977
hsa-miR-892b	0.374399	-1.22061	1.59501	3.02096	3.24919	3.53029	0.0376258		0.374399	-1.22061	1.59501	3.02096	3.24919	3.53029	0.0376258
hsa-miR-5195-5p	-2.94343	-4.53696	1.59353	3.01786	1.66669	2.01142	0.236801		-2.94343	-4.53696	1.59353	3.01786	1.66669	2.01142	0.236801
hsa-miR-934	-2.95392	-4.53696	1.58304	2.996	1.65544	2.01276	0.238886		-2.95392	-4.53696	1.58304	2.996	1.65544	2.01276	0.238886
hsa-miR-4732-3p	-2.95634	-4.53696	1.58062	2.99098	1.64284	2.06258	0.238376		-2.95634	-4.53696	1.58062	2.99098	1.64284	2.06258	0.238376
hsa-miR-4699-3p	-2.95642	-4.53696	1.58054	2.99082	1.64283	2.06222	0.238398		-2.95642	-4.53696	1.58054	2.99082	1.64283	2.06222	0.238398
hsa-miR-3160-5p	-2.95802	-4.53696	1.57894	2.98751	1.6413	2.06153	0.238739		-2.95802	-4.53696	1.57894	2.98751	1.6413	2.06153	0.238739
hsa-miR-98-3p	-2.96099	-4.53696	1.57597	2.98136	1.63979	2.05361	0.239502		-2.96099	-4.53696	1.57597	2.98136	1.63979	2.05361	0.239502
hsa-miR-3714	-2.96104	-4.53696	1.57592	2.98126	1.6386	2.05934	0.239402		-2.96104	-4.53696	1.57592	2.98126	1.6386	2.05934	0.239402
hsa-miR-3605-3p	-2.96193	-4.53696	1.57503	2.97943	1.63784	2.05852	0.2396		-2.96193	-4.53696	1.57503	2.97943	1.63784	2.05852	0.2396
hsa-miR-3613-3p	-2.96293	-4.53696	1.57403	2.97734	1.63695	2.05771	0.239824		-2.96293	-4.53696	1.57403	2.97734	1.63695	2.05771	0.239824
hsa-miR-517a-3p	-2.96414	-4.53696	1.57282	2.97485	1.64151	2.0287	0.240644		-2.96414	-4.53696	1.57282	2.97485	1.64151	2.0287	0.240644
hsa-miR-5704	-2.96503	-4.53696	1.57193	2.97303	1.63499	2.05664	0.240276		-2.96503	-4.53696	1.57193	2.97303	1.63499	2.05664	0.240276
hsa-miR-519d	-2.96581	-4.53696	1.57115	2.97142	1.63419	2.05655	0.240439		-2.96581	-4.53696	1.57115	2.97142	1.63419	2.05655	0.240439
hsa-miR-939-3p	-2.96622	-4.53696	1.57074	2.97057	1.63403	2.05523	0.24055		-2.96622	-4.53696	1.57074	2.97057	1.63403	2.05523	0.24055
hsa-miR-4423-5p	-2.96701	-4.53696	1.56995	2.96895	1.63322	2.05516	0.240714		-2.96701	-4.53696	1.56995	2.96895	1.63322	2.05516	0.240714
hsa-miR-3191-5p	-2.96744	-4.53696	1.56952	2.96807	1.63286	2.05474	0.240811		-2.96744	-4.53696	1.56952	2.96807	1.63286	2.05474	0.240811
hsa-miR-3173-5p	-2.9675	-4.53696	1.56946	2.96795	1.63282	2.05463	0.240825		-2.9675	-4.53696	1.56946	2.96795	1.63282	2.05463	0.240825
hsa-miR-5193	-2.96847	-4.53696	1.56849	2.96594	1.63172	2.05509	0.241018		-2.96847	-4.53696	1.56849	2.96594	1.63172	2.05509	0.241018
hsa-miR-4269	-2.96956	-4.53696	1.5674	2.9637	1.63727	2.02169	0.241902		-2.96956	-4.53696	1.5674	2.9637	1.63727	2.02169	0.241902
hsa-miR-449c-3p	-2.96977	-4.53696	1.56719	2.96326	1.63069	2.0534	0.241321		-2.96977	-4.53696	1.56719	2.96326	1.63069	2.0534	0.241321
hsa-miR-4694-5p	-2.96997	-4.53696	1.56699	2.96287	1.63065	2.05263	0.241376		-2.96997	-4.53696	1.56699	2.96287	1.63065	2.05263	0.241376
hsa-miR-647	-2.97054	-4.53696	1.56642	2.9617	1.63006	2.05262	0.241494		-2.97054	-4.53696	1.56642	2.9617	1.63006	2.05262	0.241494
hsa-miR-4756-3p	-2.97104	-4.53696	1.56592	2.96067	1.62956	2.05247	0.241602		-2.97104	-4.53696	1.56592	2.96067	1.62956	2.05247	0.241602
hsa-miR-4493	-2.97219	-4.53696	1.56477	2.9583	1.62849	2.05184	0.241853		-2.97219	-4.53696	1.56477	2.9583	1.62849	2.05184	0.241853
hsa-miR-5584-3p	-2.9731	-4.53696	1.56386	2.95644	1.62772	2.05094	0.24206		-2.9731	-4.53696	1.56386	2.95644	1.62772	2.05094	0.24206
hsa-miR-640	-2.9747	-4.53696	1.56226	2.95315	1.62623	2.05005	0.242411		-2.9747	-4.53696	1.56226	2.95315	1.62623	2.05005	0.242411
hsa-miR-4468	-2.97736	-4.53696	1.5596	2.94773	1.63189	2.00804	0.243797		-2.97736	-4.53696	1.5596	2.94773	1.63189	2.00804	0.243797
hsa-miR-6515-3p	3.73504	2.17672	1.55832	2.94511	0.991586	2.00626	0.425623		3.73504	2.17672	1.55832	2.94511	0.991586	2.00626	0.425623
hsa-miR-4784	-2.98119	-4.53696	1.55577	2.9399	1.627	2.01237	0.244508		-2.98119	-4.53696	1.55577	2.9399	1.627	2.01237	0.244508
hsa-miR-3185	-2.98554	-4.53696	1.55142	2.93105	1.62389	2.00528	0.245563		-2.98554	-4.53696	1.55142	2.93105	1.62389	2.00528	0.245563
hsa-miR-5195-3p	3.32578	1.77498	1.5508	2.9298	1.94102	2.36855	0.171576		3.32578	1.77498	1.5508	2.9298	1.94102	2.36855	0.171576
hsa-miR-32-5p	0.327431	-1.22061	1.54804	2.9242	3.25863	3.09877	0.0450434		0.327431	-1.22061	1.54804	2.9242	3.25863	3.09877	0.0450434
hsa-miR-519e-3p	-2.99502	-4.53696	1.54194	2.91186	1.6075	2.03772	0.246927		-2.99502	-4.53696	1.54194	2.91186	1.6075	2.03772	0.246927
hsa-miR-5002-3p	-2.99514	-4.53696	1.54182	2.91162	1.60742	2.03749	0.246957		-2.99514	-4.53696	1.54182	2.91162	1.60742	2.03749	0.246957
hsa-miR-3691-3p	-2.99663	-4.53696	1.54033	2.90862	1.60599	2.03691	0.247285		-2.99663	-4.53696	1.54033	2.90862	1.60599	2.03691	0.247285
hsa-miR-4703-3p	-2.9979	-4.53696	1.53906	2.90605	1.60488	2.03576	0.247579		-2.9979	-4.53696	1.53906	2.90605	1.60488	2.03576	0.247579
hsa-miR-6509-3p	-2.99832	-4.53696	1.53864	2.9052	1.60443	2.03584	0.247668		-2.99832	-4.53696	1.53864	2.9052	1.60443	2.03584	0.247668
hsa-miR-3688-3p	-2.99885	-4.53696	1.53811	2.90414	1.604	2.03523	0.247792		-2.99885	-4.53696	1.53811	2.90414	1.604	2.03523	0.247792
hsa-miR-3155b	-3.00424	-4.53696	1.53272	2.89332	1.60368	2.00848	0.249461		-3.00424	-4.53696	1.53272	2.89332	1.60368	2.00848	0.249461
hsa-miR-4755-3p	-3.00503	-4.53696	1.53193	2.89172	1.60184	2.01354	0.249532		-3.00503	-4.53696	1.53193	2.89172	1.60184	2.01354	0.249532
hsa-miR-365b-5p	-3.01469	-4.53696	1.52227	2.87243	1.59246	2.00993	0.251684		-3.01469	-4.53696	1.52227	2.87243	1.59246	2.00993	0.251684
hsa-miR-642b-5p	-3.02844	-4.53696	1.50852	2.84517	1.57541	2.02352	0.254435		-3.02844	-4.53696	1.50852	2.84517	1.57541	2.02352	0.254435
hsa-miR-6510-3p	-3.03089	-4.53696	1.50607	2.84035	1.57346	2.02043	0.255032		-3.03089	-4.53696	1.50607	2.84035	1.57346	2.02043	0.255032
hsa-miR-887	0.284957	-1.22061	1.50557	2.83936	3.17488	3.07682	0.0485676		0.284957	-1.22061	1.50557	2.83936	3.17488	3.07682	0.0485676
hsa-miR-495-5p	-3.03245	-4.53696	1.50451	2.83729	1.57196	2.01977	0.255389		-3.03245	-4.53696	1.50451	2.83729	1.57196	2.01977	0.255389
hsa-miR-5094	-3.03268	-4.53696	1.50428	2.83684	1.57164	2.02015	0.255432		-3.03268	-4.53696	1.50428	2.83684	1.57164	2.02015	0.255432
hsa-miR-3529-3p	-3.03361	-4.53696	1.50335	2.835	1.5708	2.01948	0.255652		-3.03361	-4.53696	1.50335	2.835	1.5708	2.01948	0.255652
hsa-miR-7-2-3p	-3.03374	-4.53696	1.50322	2.83474	1.57053	2.02013	0.255669		-3.03374	-4.53696	1.50322	2.83474	1.57053	2.02013	0.255669
hsa-miR-548b-3p	-3.03471	-4.53696	1.50225	2.83285	1.56979	2.01878	0.255907		-3.03471	-4.53696	1.50225	2.83285	1.56979	2.01878	0.255907
hsa-miR-4804-3p	-3.03573	-4.53696	1.50123	2.83084	1.5686	2.01938	0.256123		-3.03573	-4.53696	1.50123	2.83084	1.5686	2.01938	0.256123
hsa-miR-3650	-3.03602	-4.53696	1.50094	2.83027	1.56837	2.01902	0.256194		-3.03602	-4.53696	1.50094	2.83027	1.56837	2.01902	0.256194
hsa-miR-4712-5p	-3.03639	-4.53696	1.50057	2.82955	1.56801	2.01888	0.256279		-3.03639	-4.53696	1.50057	2.82955	1.56801	2.01888	0.256279
hsa-miR-548ag	-3.03664	-4.53696	1.50032	2.82906	1.56779	2.01869	0.256338		-3.03664	-4.53696	1.50032	2.82906	1.56779	2.01869	0.256338
hsa-miR-5011-5p	-3.03748	-4.53696	1.49948	2.82742	1.5668	2.01928	0.256513		-3.03748	-4.53696	1.49948	2.82742	1.5668	2.01928	0.256513
hsa-miR-5583-5p	-3.03836	-4.53696	1.4986	2.82568	1.56604	2.01841	0.256727		-3.03836	-4.53696	1.4986	2.82568	1.56604	2.01841	0.256727
hsa-miR-4723-3p	-3.03928	-4.53696	1.49768	2.82389	1.56522	2.01773	0.256943		-3.03928	-4.53696	1.49768	2.82389	1.56522	2.01773	0.256943
hsa-miR-493-3p	-3.04171	-4.53696	1.49525	2.81912	1.56535	2.00397	0.257741		-3.04171	-4.53696	1.49525	2.81912	1.56535	2.00397	0.257741
hsa-miR-550a-3p	-2.71832	-4.21128	1.49296	2.81466	1.10376	2.03071	0.383249		-2.71832	-4.21128	1.49296	2.81466	1.10376	2.03071	0.383249
hsa-miR-508-5p	-3.04614	-4.53696	1.49082	2.81048	1.5592	2.01175	0.258588		-3.04614	-4.53696	1.49082	2.81048	1.5592	2.01175	0.258588
hsa-miR-518a-5p	-3.0472	-4.53696	1.48976	2.80843	1.55726	2.01606	0.258746		-3.0472	-4.53696	1.48976	2.80843	1.55726	2.01606	0.258746
hsa-miR-1224-5p	4.69086	3.20881	1.48204	2.79344	2.42736	2.31358	0.118874		4.69086	3.20881	1.48204	2.79344	2.42736	2.31358	0.118874
hsa-miR-636	-3.05809	-4.53696	1.47887	2.78731	1.54703	2.01007	0.261316		-3.05809	-4.53696	1.47887	2.78731	1.54703	2.01007	0.261316
hsa-miR-4746-5p	-3.06553	-4.53696	1.47143	2.77297	1.53989	2.00667	0.263076		-3.06553	-4.53696	1.47143	2.77297	1.53989	2.00667	0.263076
hsa-miR-412	-3.07265	-4.53696	1.46431	2.75931	1.53205	2.00875	0.264677		-3.07265	-4.53696	1.46431	2.75931	1.53205	2.00875	0.264677
hsa-miR-4263	-3.08186	-4.53696	1.4551	2.74176	1.52239	2.00886	0.266813		-3.08186	-4.53696	1.4551	2.74176	1.52239	2.00886	0.266813
hsa-miR-4321	-3.08198	-4.53696	1.45498	2.74152	1.52227	2.00881	0.266844		-3.08198	-4.53696	1.45498	2.74152	1.52227	2.00881	0.266844
hsa-miR-4764-3p	-3.08224	-4.53696	1.45472	2.74103	1.52202	2.00872	0.266905		-3.08224	-4.53696	1.45472	2.74103	1.52202	2.00872	0.266905
hsa-miR-4802-3p	-3.08235	-4.53696	1.45461	2.74083	1.52192	2.00868	0.266931		-3.08235	-4.53696	1.45461	2.74083	1.52192	2.00868	0.266931
hsa-miR-4761-3p	-3.08244	-4.53696	1.45452	2.74065	1.52182	2.00864	0.266954		-3.08244	-4.53696	1.45452	2.74065	1.52182	2.00864	0.266954
hsa-miR-518c-5p	-3.08303	-4.53696	1.45393	2.73954	1.52156	2.00678	0.267122		-3.08303	-4.53696	1.45393	2.73954	1.52156	2.00678	0.267122
hsa-miR-3156-3p	-3.08364	-4.53696	1.45332	2.73837	1.52065	2.00821	0.267241		-3.08364	-4.53696	1.45332	2.73837	1.52065	2.00821	0.267241
hsa-miR-4671-3p	-3.08466	-4.53696	1.4523	2.73644	1.51965	2.00784	0.267486		-3.08466	-4.53696	1.4523	2.73644	1.51965	2.00784	0.267486
hsa-miR-548au-3p	-3.08493	-4.53696	1.45203	2.73593	1.51939	2.00775	0.26755		-3.08493	-4.53696	1.45203	2.73593	1.51939	2.00775	0.26755
hsa-miR-3934-3p	-3.08847	-4.53696	1.44849	2.72922	1.51668	2.00247	0.268471		-3.08847	-4.53696	1.44849	2.72922	1.51668	2.00247	0.268471
hsa-miR-4450	-3.09111	-4.53696	1.44585	2.72424	1.51389	2.00262	0.269089		-3.09111	-4.53696	1.44585	2.72424	1.51389	2.00262	0.269089
hsa-miR-4489	-3.09598	-4.53696	1.44098	2.71505	1.50883	2.0024	0.270244		-3.09598	-4.53696	1.44098	2.71505	1.50883	2.0024	0.270244
hsa-miR-378c	-3.09991	-4.53696	1.43705	2.70767	1.50494	2.0012	0.271196		-3.09991	-4.53696	1.43705	2.70767	1.50494	2.0012	0.271196
hsa-miR-3187-3p	-3.10176	-4.53696	1.4352	2.7042	1.50303	2.00111	0.271638		-3.10176	-4.53696	1.4352	2.7042	1.50303	2.00111	0.271638
hsa-miR-5587-5p	-3.10356	-4.53696	1.4334	2.70082	1.50108	2.00143	0.272063		-3.10356	-4.53696	1.4334	2.70082	1.50108	2.00143	0.272063
hsa-miR-5580-3p	-3.10587	-4.53696	1.43109	2.6965	1.49865	2.00148	0.272614		-3.10587	-4.53696	1.43109	2.6965	1.49865	2.00148	0.272614
hsa-miR-490-5p	-3.1081	-4.53696	1.42886	2.69233	1.49639	2.00103	0.273157		-3.1081	-4.53696	1.42886	2.69233	1.49639	2.00103	0.273157
hsa-miR-378g	-3.11053	-4.53696	1.42643	2.68781	1.49386	2.00097	0.273741		-3.11053	-4.53696	1.42643	2.68781	1.49386	2.00097	0.273741
hsa-miR-4660	-3.11129	-4.53696	1.42567	2.6864	1.49304	2.00112	0.273921		-3.11129	-4.53696	1.42567	2.6864	1.49304	2.00112	0.273921
hsa-miR-5008-3p	-3.11221	-4.53696	1.42475	2.68469	1.49205	2.00128	0.27414		-3.11221	-4.53696	1.42475	2.68469	1.49205	2.00128	0.27414
hsa-miR-4436a	-3.11386	-4.53696	1.4231	2.68162	1.49033	2.0012	0.27454		-3.11386	-4.53696	1.4231	2.68162	1.49033	2.0012	0.27454
hsa-miR-3938	-3.11472	-4.53696	1.42224	2.68002	1.48947	2.00101	0.27475		-3.11472	-4.53696	1.42224	2.68002	1.48947	2.00101	0.27475
hsa-miR-4773	-3.11582	-4.53696	1.42114	2.67798	1.48829	2.00115	0.275014		-3.11582	-4.53696	1.42114	2.67798	1.48829	2.00115	0.275014
hsa-miR-921	-3.11599	-4.53696	1.42097	2.67765	1.48815	2.00093	0.275061		-3.11599	-4.53696	1.42097	2.67765	1.48815	2.00093	0.275061
hsa-miR-5572	-3.11664	-4.53696	1.42032	2.67645	1.48744	2.0011	0.275214		-3.11664	-4.53696	1.42032	2.67645	1.48744	2.0011	0.275214
hsa-miR-4715-5p	-3.11667	-4.53696	1.42029	2.67639	1.48741	2.0011	0.275222		-3.11667	-4.53696	1.42029	2.67639	1.48741	2.0011	0.275222
hsa-miR-4531	-3.11668	-4.53696	1.42029	2.67638	1.48743	2.00093	0.275225		-3.11668	-4.53696	1.42029	2.67638	1.48743	2.00093	0.275225
hsa-miR-4682	-3.11797	-4.53696	1.41899	2.67399	1.48609	2.00091	0.275539		-3.11797	-4.53696	1.41899	2.67399	1.48609	2.00091	0.275539
hsa-miR-378j	-3.1182	-4.53696	1.41876	2.67356	1.48582	2.00102	0.275593		-3.1182	-4.53696	1.41876	2.67356	1.48582	2.00102	0.275593
hsa-miR-4519	-3.11863	-4.53696	1.41833	2.67277	1.48538	2.00101	0.275698		-3.11863	-4.53696	1.41833	2.67277	1.48538	2.00101	0.275698
hsa-miR-3619-5p	-3.11865	-4.53696	1.41831	2.67272	1.48535	2.00101	0.275703		-3.11865	-4.53696	1.41831	2.67272	1.48535	2.00101	0.275703
hsa-miR-4733-5p	-3.11878	-4.53696	1.41818	2.67248	1.48521	2.001	0.275735		-3.11878	-4.53696	1.41818	2.67248	1.48521	2.001	0.275735
hsa-miR-4717-3p	-3.11881	-4.53696	1.41815	2.67243	1.4852	2.00092	0.275743		-3.11881	-4.53696	1.41815	2.67243	1.4852	2.00092	0.275743
hsa-miR-4707-3p	-3.11934	-4.53696	1.41762	2.67145	1.48465	2.00091	0.275872		-3.11934	-4.53696	1.41762	2.67145	1.48465	2.00091	0.275872
hsa-miR-378e	-3.12	-4.53696	1.41696	2.67022	1.48396	2.00091	0.276033		-3.12	-4.53696	1.41696	2.67022	1.48396	2.00091	0.276033
hsa-miR-516b-5p	-3.12038	-4.53696	1.41658	2.66952	1.48355	2.00093	0.276125		-3.12038	-4.53696	1.41658	2.66952	1.48355	2.00093	0.276125
hsa-miR-4768-3p	-3.12055	-4.53696	1.41641	2.6692	1.48337	2.00095	0.276167		-3.12055	-4.53696	1.41641	2.6692	1.48337	2.00095	0.276167
hsa-miR-4280	-3.12057	-4.53696	1.41639	2.66917	1.48335	2.00095	0.27617		-3.12057	-4.53696	1.41639	2.66917	1.48335	2.00095	0.27617
hsa-miR-3922-5p	-3.12128	-4.53696	1.41568	2.66786	1.48261	2.00094	0.276343		-3.12128	-4.53696	1.41568	2.66786	1.48261	2.00094	0.276343
hsa-miR-3186-3p	-3.12187	-4.53696	1.41509	2.66677	1.482	2.00093	0.276487		-3.12187	-4.53696	1.41509	2.66677	1.482	2.00093	0.276487
hsa-miR-4300	-3.122	-4.53696	1.41496	2.66653	1.48186	2.00092	0.276519		-3.122	-4.53696	1.41496	2.66653	1.48186	2.00092	0.276519
hsa-miR-6071	-3.12215	-4.53696	1.41481	2.66625	1.48171	2.00093	0.276555		-3.12215	-4.53696	1.41481	2.66625	1.48171	2.00093	0.276555
hsa-miR-4296	-3.12218	-4.53696	1.41478	2.6662	1.48167	2.00093	0.276562		-3.12218	-4.53696	1.41478	2.6662	1.48167	2.00093	0.276562
hsa-miR-3177-3p	-3.12221	-4.53696	1.41475	2.66614	1.48164	2.00093	0.27657		-3.12221	-4.53696	1.41475	2.66614	1.48164	2.00093	0.27657
hsa-miR-4654	-3.12254	-4.53696	1.41442	2.66552	1.48129	2.00093	0.276652		-3.12254	-4.53696	1.41442	2.66552	1.48129	2.00093	0.276652
hsa-miR-4418	-3.12256	-4.53696	1.41441	2.6655	1.48128	2.00093	0.276655		-3.12256	-4.53696	1.41441	2.6655	1.48128	2.00093	0.276655
hsa-miR-6718-5p	-3.12264	-4.53696	1.41432	2.66534	1.48119	2.00093	0.276675		-3.12264	-4.53696	1.41432	2.66534	1.48119	2.00093	0.276675
hsa-miR-6722-3p	3.16133	1.77498	1.38635	2.61417	1.71081	2.50621	0.203324		3.16133	1.77498	1.38635	2.61417	1.71081	2.50621	0.203324
hsa-miR-1233-1-5p	5.54688	4.17691	1.36997	2.58466	0.848141	2.01816	0.484983		5.54688	4.17691	1.36997	2.58466	0.848141	2.01816	0.484983
hsa-miR-671-5p	3.11914	1.77498	1.34416	2.53883	1.66381	2.4759	0.213598		3.11914	1.77498	1.34416	2.53883	1.66381	2.4759	0.213598
hsa-miR-4274	0.0717104	-1.22871	1.30042	2.46301	5.37528	61.4592	1.25075e-06		0.0717104	-1.22871	1.30042	2.46301	5.37528	61.4592	0.000125075
hsa-miR-371a-5p	3.03517	1.77498	1.2602	2.39528	1.57472	2.38401	0.235953		3.03517	1.77498	1.2602	2.39528	1.57472	2.38401	0.235953
hsa-miR-186-5p	4.13454	2.89357	1.24098	2.36358	6.51935	3.38132	0.00502673		4.13454	2.89357	1.24098	2.36358	6.51935	3.38132	0.00502673
hsa-miR-3620-3p	-2.97445	-4.21128	1.23684	2.35681	0.916404	2.01307	0.455655		-2.97445	-4.21128	1.23684	2.35681	0.916404	2.01307	0.455655
hsa-miR-100-5p	7.11753	5.88304	1.23449	2.35298	2.07882	2.08992	0.167676		7.11753	5.88304	1.23449	2.35298	2.07882	2.08992	0.167676
hsa-miR-504	-2.99712	-4.21128	1.21416	2.32006	0.899491	2.01409	0.46275		-2.99712	-4.21128	1.21416	2.32006	0.899491	2.01409	0.46275
hsa-miR-548v	-3.01576	-4.21128	1.19552	2.29028	0.885737	2.01358	0.46866		-3.01576	-4.21128	1.19552	2.29028	0.885737	2.01358	0.46866
hsa-miR-541-5p	-3.01773	-4.21128	1.19356	2.28716	0.884311	2.0133	0.469286		-3.01773	-4.21128	1.19356	2.28716	0.884311	2.0133	0.469286
hsa-miR-3922-3p	-3.0185	-4.21128	1.19278	2.28593	0.883802	2.01272	0.469529		-3.0185	-4.21128	1.19278	2.28593	0.883802	2.01272	0.469529
hsa-miR-3921	-3.01869	-4.21128	1.19259	2.28563	0.883662	2.01272	0.46959		-3.01869	-4.21128	1.19259	2.28563	0.883662	2.01272	0.46959
hsa-miR-6503-3p	-3.01898	-4.21128	1.1923	2.28517	0.883492	2.01228	0.46968		-3.01898	-4.21128	1.1923	2.28517	0.883492	2.01228	0.46968
hsa-miR-3975	-3.01957	-4.21128	1.19171	2.28423	0.883024	2.01256	0.469871		-3.01957	-4.21128	1.19171	2.28423	0.883024	2.01256	0.469871
hsa-miR-618	-3.02089	-4.21128	1.19039	2.28214	0.88208	2.01225	0.470292		-3.02089	-4.21128	1.19039	2.28214	0.88208	2.01225	0.470292
hsa-miR-3682-5p	-3.02388	-4.21128	1.1874	2.27742	0.87994	2.01158	0.471244		-3.02388	-4.21128	1.1874	2.27742	0.87994	2.01158	0.471244
hsa-miR-3681-3p	-3.02522	-4.21128	1.18606	2.27531	0.878942	2.01164	0.471675		-3.02522	-4.21128	1.18606	2.27531	0.878942	2.01164	0.471675
hsa-miR-5703	2.8164	1.77498	1.04143	2.05826	1.28251	2.52696	0.304668		2.8164	1.77498	1.04143	2.05826	1.28251	2.52696	0.304668
hsa-miR-32-3p	-0.108585	-1.08628	0.977695	1.96932	0.681387	2.17387	0.560983		-0.108585	-1.08628	0.977695	1.96932	0.681387	2.17387	0.560983
hsa-miR-4695-5p	2.72809	1.77498	0.953119	1.93605	1.1825	2.45321	0.338883		2.72809	1.77498	0.953119	1.93605	1.1825	2.45321	0.338883
hsa-miR-2467-3p	-2.34905	-3.29603	0.946978	1.92783	2.58551	2.57345	0.0951093		-2.34905	-3.29603	0.946978	1.92783	2.58551	2.57345	0.0951093
hsa-miR-1273f	2.71123	1.77498	0.936257	1.91356	1.16951	2.38742	0.345651		2.71123	1.77498	0.936257	1.91356	1.16951	2.38742	0.345651
hsa-miR-629-3p	-0.388584	-1.23682	0.848233	1.80029	2.36997	6.18001	0.0543087		-0.388584	-1.23682	0.848233	1.80029	2.36997	6.18001	0.0543087
hsa-miR-18b-5p	0.226137	-3.67695	3.90309	14.9605	1.21937	2.01516	0.346198		0.226137	-0.530914	0.757052	1.69003	0.769627	1.08482	0.574079
hsa-miR-1307-5p	-0.518458	-4.09423	3.57578	11.9238	1.20261	2.02088	0.351104		-0.518458	-1.15684	0.638382	1.55658	0.864056	1.19149	0.526739
hsa-miR-3128	-3.12451	-3.71875	0.594235	1.50967	1.92617	2.009	0.193362		-3.12451	-3.71875	0.594235	1.50967	1.92617	2.009	0.193362
hsa-miR-4793-3p	-1.32569	-1.90487	0.579186	1.49401	0.269351	2.04033	0.812461		-1.32569	-1.90487	0.579186	1.49401	0.269351	2.04033	0.812461
hsa-miR-142-5p	5.58355	5.03241	0.55113	1.46523	0.453731	2.06457	0.693271		5.58355	5.03241	0.55113	1.46523	0.453731	2.06457	0.693271
hsa-miR-7-1-3p	0.269934	-0.27241	0.542344	1.45634	2.06209	77.0141	0.0425724		0.269934	-0.27241	0.542344	1.45634	2.06209	77.0141	0.0425724
hsa-miR-4668-5p	-1.45646	-4.64297	3.18651	9.10408	1.16201	2.02722	0.363781		-1.45646	-1.97995	0.523489	1.43743	0.481226	1.09144	0.709003
hsa-miR-34a-3p	-0.417642	-0.916234	0.498592	1.41283	2.01437	25.174	0.0547724		-0.417642	-0.916234	0.498592	1.41283	2.01437	25.174	0.0547724
hsa-miR-215	0.217389	-0.27241	0.489799	1.40425	1.75698	84.8881	0.0825262		0.217389	-0.27241	0.489799	1.40425	1.75698	84.8881	0.0825262
hsa-miR-1270	-3.12451	-5.65981	2.5353	5.79697	1.16559	2.00018	0.363978		-3.12451	-3.50521	0.380696	1.30197	0.737934	1.00161	0.595119
hsa-miR-4707-5p	-0.78642	-0.855135	0.0687148	1.04878	0.0581943	2.11412	0.95863		-0.78642	-0.855135	0.0687148	1.04878	0.0581943	2.11412	0.95863
hsa-let-7d-3p	-2.51138	-5.01641	2.50503	5.67663	1.00361	2.02141	0.420303		-2.51138	-2.54011	0.0287297	1.02011	0.0601927	1.36843	0.95958
hsa-miR-3607-5p	-2.41472	-2.4378	0.023081	1.01613	0.015588	2.0447	0.988951		-2.41472	-2.4378	0.023081	1.01613	0.015588	2.0447	0.988951
hsa-miR-1254	-3.12451	-5.40771	2.28319	4.86754	1.00107	2.00016	0.42223		-3.12451	-3.12705	0.00253567	1.00176	0.0875451	1.79766	0.938998
hsa-miR-218-2-3p	-3.12451	-5.37068	2.24617	4.7442	0.976258	2.00016	0.43189		-3.12451	-3.07151	-0.0530049	0.963927	-0.357858	1.01975	0.780319
hsa-miR-10a-3p	-2.22219	-4.75433	2.53213	5.78427	0.953846	2.01693	0.440104		-2.22219	-2.14698	-0.0752111	0.949203	-0.0907008	1.09209	0.94145
hsa-miR-20a-3p	-1.41167	-1.323	-0.0886668	0.940391	-0.191427	2.91756	0.860735		-1.41167	-1.323	-0.0886668	0.940391	-0.191427	2.91756	0.860735
hsa-miR-190a	-3.12451	-3.0263	-0.0982124	0.93419	-0.549934	2.02705	0.636927		-3.12451	-3.0263	-0.0982124	0.93419	-0.549934	2.02705	0.636927
hsa-miR-6513-5p	-3.09407	-2.98259	-0.111478	0.925639	-0.0780173	2.00221	0.94491		-3.09407	-2.98259	-0.111478	0.925639	-0.0780173	2.00221	0.94491
hsa-miR-1237-3p	-1.36856	-1.23682	-0.13174	0.91273	-0.387446	5.05301	0.714209		-1.36856	-1.23682	-0.13174	0.91273	-0.387446	5.05301	0.714209
hsa-miR-125b-1-3p	-2.13211	-4.64425	2.51213	5.70463	0.916088	2.00924	0.455945		-2.13211	-1.98186	-0.150254	0.901092	-0.133852	1.02804	0.914834
hsa-miR-1538	-3.00736	-5.22496	2.2176	4.65119	0.89548	2.00452	0.464845		-3.00736	-2.85294	-0.154427	0.898489	-0.125885	1.00926	0.920135
hsa-miR-1468	-3.12451	-5.26463	2.14012	4.40798	0.908825	2.00015	0.459368		-3.12451	-2.91244	-0.212078	0.863293	-1.10846	1.01177	0.465602
hsa-miR-4317	1.11114	1.32502	-0.213879	0.862216	-0.269915	2.25677	0.809939		1.11114	1.32502	-0.213879	0.862216	-0.269915	2.25677	0.809939
hsa-miR-1271-5p	-2.16796	-4.62011	2.45215	5.47231	0.902652	2.01292	0.461455		-2.16796	-1.94565	-0.222307	0.857194	-0.279137	1.07919	0.824049
hsa-miR-369-5p	-2.47234	-2.23605	-0.236298	0.848921	-0.113115	2.02106	0.920175		-2.47234	-2.23605	-0.236298	0.848921	-0.113115	2.02106	0.920175
hsa-miR-1306-5p	-3.01898	-5.17258	2.15359	4.44935	0.889675	2.004	0.46735		-3.01898	-2.77436	-0.244627	0.844034	-0.43754	1.03848	0.735277
hsa-miR-30c-1-3p	-1.34418	-4.05476	2.71058	6.54584	0.895816	2.00795	0.464563		-1.34418	-1.09763	-0.246553	0.842908	-0.225388	1.03103	0.858011
hsa-miR-4780	-2.97751	-2.71349	-0.264018	0.832765	-0.143161	2.01281	0.89921		-2.97751	-2.71349	-0.264018	0.832765	-0.143161	2.01281	0.89921
hsa-miR-4713-5p	-2.97799	-2.71349	-0.264502	0.832486	-0.143425	2.01271	0.899027		-2.97799	-2.71349	-0.264502	0.832486	-0.143425	2.01271	0.899027
hsa-miR-5196-3p	-2.97979	-2.71349	-0.2663	0.831449	-0.144405	2.01246	0.898346		-2.97979	-2.71349	-0.2663	0.831449	-0.144405	2.01246	0.898346
hsa-miR-4639-3p	-2.98052	-2.71349	-0.267028	0.83103	-0.144802	2.0123	0.89807		-2.98052	-2.71349	-0.267028	0.83103	-0.144802	2.0123	0.89807
hsa-miR-4640-3p	-2.98108	-2.71349	-0.267592	0.830705	-0.14511	2.01217	0.897856		-2.98108	-2.71349	-0.267592	0.830705	-0.14511	2.01217	0.897856
hsa-miR-576-5p	-2.98171	-2.71349	-0.268223	0.830342	-0.145453	2.01213	0.897617		-2.98171	-2.71349	-0.268223	0.830342	-0.145453	2.01213	0.897617
hsa-miR-4511	-2.98247	-2.71349	-0.268984	0.829904	-0.14587	2.01192	0.897328		-2.98247	-2.71349	-0.268984	0.829904	-0.14587	2.01192	0.897328
hsa-miR-411-3p	-3.03873	-2.75216	-0.286571	0.819848	-0.197567	2.00845	0.861574		-3.03873	-2.75216	-0.286571	0.819848	-0.197567	2.00845	0.861574
hsa-miR-4657	-0.993847	-0.704737	-0.289109	0.818407	-0.151	2.0353	0.893617		-0.993847	-0.704737	-0.289109	0.818407	-0.151	2.0353	0.893617
hsa-miR-4262	-3.04605	-2.75216	-0.293884	0.815703	-0.202629	2.00768	0.858105		-3.04605	-2.75216	-0.293884	0.815703	-0.202629	2.00768	0.858105
hsa-miR-449a	0.496746	0.79254	-0.295794	0.814624	-0.469512	5.58209	0.656479		0.496746	0.79254	-0.295794	0.814624	-0.469512	5.58209	0.656479
hsa-miR-4747-3p	-3.05087	-2.75216	-0.29871	0.812979	-0.205971	2.00709	0.855817		-3.05087	-2.75216	-0.29871	0.812979	-0.205971	2.00709	0.855817
hsa-miR-518a-3p	-3.05161	-2.75216	-0.299446	0.812564	-0.206493	2.00656	0.855464		-3.05161	-2.75216	-0.299446	0.812564	-0.206493	2.00656	0.855464
hsa-miR-218-1-3p	-3.12451	-5.18227	2.05776	4.16338	0.859318	2.00015	0.480712		-3.12451	-2.78889	-0.335619	0.792444	-2.52214	1.02456	0.235469
hsa-miR-1266	-2.31694	-4.64297	2.32603	5.01424	0.849031	2.01949	0.484535		-2.31694	-1.97995	-0.336992	0.79169	-0.311682	1.06514	0.80517
hsa-miR-1908	-3.12451	-5.16807	2.04355	4.1226	0.848857	2.00015	0.485352		-3.12451	-2.76759	-0.356922	0.780829	-1.13034	1.0043	0.460474
hsa-miR-221-5p	-1.91344	-4.35977	2.44633	5.45029	0.869977	2.01774	0.475342		-1.91344	-1.55515	-0.358288	0.78009	-1.54406	7.81203	0.162054
hsa-miR-24-2-5p	-3.12451	-5.15212	2.0276	4.07727	0.84179	2.00015	0.488512		-3.12451	-2.74367	-0.380845	0.767987	-7.04186	1.16363	0.0677531
hsa-miR-6072	-2.98951	-5.05392	2.06441	4.18262	0.839255	2.00606	0.489426		-2.98951	-2.59637	-0.393141	0.76147	-3.20751	6.42321	0.0167679
hsa-miR-3190-5p	-2.98962	-5.05392	2.0643	4.18231	0.839251	2.00569	0.489442		-2.98962	-2.59637	-0.393248	0.761413	-3.26999	5.96624	0.0171735
hsa-miR-520a-3p	-2.99011	-5.05392	2.06381	4.18089	0.839018	2.00602	0.489534		-2.99011	-2.59637	-0.393738	0.761155	-3.21942	6.36888	0.0167027
hsa-miR-371a-3p	-2.99026	-5.05392	2.06366	4.18045	0.838959	2.00599	0.489562		-2.99026	-2.59637	-0.393891	0.761074	-3.22644	6.32491	0.0167108
hsa-miR-4667-3p	-2.99035	-5.05392	2.06357	4.1802	0.838923	2.00599	0.489578		-2.99035	-2.59637	-0.393978	0.761028	-3.22693	6.32661	0.0166939
hsa-miR-3622b-3p	-2.99114	-5.05392	2.06278	4.17791	0.838612	2.00589	0.489722		-2.99114	-2.59637	-0.394769	0.760611	-3.24906	6.20924	0.0166563
hsa-miR-4800-3p	-2.99124	-5.05392	2.06269	4.17763	0.838573	2.0059	0.489739		-2.99124	-2.59637	-0.394863	0.760562	-3.2491	6.2147	0.0166347
hsa-miR-4753-3p	-2.99177	-5.05392	2.06215	4.17609	0.838363	2.00584	0.489836		-2.99177	-2.59637	-0.395395	0.760281	-3.26285	6.14573	0.0166068
hsa-miR-5588-3p	-2.99203	-5.05392	2.06189	4.17534	0.838257	2.00584	0.489884		-2.99203	-2.59637	-0.395656	0.760144	-3.26507	6.1452	0.016562
hsa-miR-657	-2.99228	-5.05392	2.06164	4.17461	0.838158	2.00581	0.48993		-2.99228	-2.59637	-0.395907	0.760012	-3.27241	6.10684	0.0165565
hsa-miR-18a-3p	-2.99234	-5.05392	2.06158	4.17444	0.838132	2.00583	0.489941		-2.99234	-2.59637	-0.395966	0.75998	-3.26971	6.13003	0.016523
hsa-miR-4456	-2.99389	-5.05392	2.06003	4.16995	0.837516	2.00568	0.490224		-2.99389	-2.59637	-0.397518	0.759163	-3.30729	5.95369	0.016446
hsa-miR-924	-2.99423	-5.05392	2.05969	4.16896	0.837375	2.0057	0.490287		-2.99423	-2.59637	-0.397861	0.758983	-3.30624	5.98099	0.0163568
hsa-miR-4700-3p	-2.99448	-5.05392	2.05944	4.16825	0.837277	2.00568	0.490331		-2.99448	-2.59637	-0.398106	0.758854	-3.31273	5.94983	0.0163511
hsa-miR-5589-3p	-2.99498	-5.05392	2.05894	4.16681	0.837079	2.00564	0.490422		-2.99498	-2.59637	-0.398604	0.758592	-3.32452	5.89684	0.0163301
hsa-miR-4267	-2.38875	-4.64297	2.25422	4.77076	0.823593	2.01191	0.496308		-2.38875	-1.97995	-0.408804	0.753247	-0.380403	1.03959	0.766687
hsa-miR-136-3p	-1.33416	-3.92041	2.58625	6.00537	0.84927	2.01942	0.484431		-1.33416	-0.896103	-0.438052	0.738131	-0.810272	1.39327	0.532891
hsa-miR-3679-3p	-0.894774	-0.428223	-0.466551	0.723693	-1.07664	3.01009	0.36027		-0.894774	-0.428223	-0.466551	0.723693	-1.07664	3.01009	0.36027
hsa-miR-3189-5p	-2.45323	-4.64297	2.18974	4.56222	0.799813	2.01413	0.507212		-2.45323	-1.97995	-0.473289	0.720321	-0.439619	1.04706	0.73369
hsa-miR-1289	-3.12451	-5.068	1.94348	3.84633	0.789774	2.00014	0.512419		-3.12451	-2.61749	-0.507028	0.703671	-1.30353	1.00283	0.41614
hsa-miR-23c	-2.96335	-4.95343	1.99008	3.9726	0.779213	2.00414	0.517272		-2.96335	-2.44564	-0.517709	0.69848	-0.624307	1.01992	0.643048
hsa-miR-411-5p	-2.06127	-1.46619	-0.595076	0.662009	-0.222723	2.01762	0.844269		-2.06127	-1.46619	-0.595076	0.662009	-0.222723	2.01762	0.844269
hsa-miR-24-1-5p	-2.12153	-4.33071	2.20919	4.62414	0.782036	2.01637	0.515502		-2.12153	-1.51156	-0.609969	0.655211	-3.37722	124.874	0.000976746
hsa-miR-6509-5p	-1.51605	-0.898519	-0.617534	0.651784	-2.58588	22.4787	0.016697		-1.51605	-0.898519	-0.617534	0.651784	-2.58588	22.4787	0.016697
hsa-miR-135b-5p	-0.843743	-3.4653	2.62156	6.15416	0.79501	2.0261	0.509035		-0.843743	-0.213446	-0.630296	0.646044	-0.724595	1.21515	0.582536
hsa-miR-1298	-3.12451	-4.98385	1.85934	3.6284	0.745082	2.00014	0.533877		-3.12451	-2.49126	-0.63325	0.644723	-3.05952	1.01004	0.199112
hsa-miR-1255b-5p	-3.12451	-2.44434	-0.680179	0.624088	-1.04039	2.002	0.40732		-3.12451	-2.44434	-0.680179	0.624088	-1.04039	2.002	0.40732
hsa-miR-452-5p	-1.61637	-0.934092	-0.682277	0.623181	-0.528318	2.12608	0.647272		-1.61637	-0.934092	-0.682277	0.623181	-0.528318	2.12608	0.647272
hsa-miR-376b-3p	-2.73768	-2.0342	-0.703476	0.614091	-0.307647	2.00735	0.787338		-2.73768	-2.0342	-0.703476	0.614091	-0.307647	2.00735	0.787338
hsa-miR-410	-2.17948	-1.46619	-0.713286	0.609929	-0.266955	2.01794	0.814313		-2.17948	-1.46619	-0.713286	0.609929	-0.266955	2.01794	0.814313
hsa-miR-188-3p	-3.12451	-2.3952	-0.729314	0.603191	-1.88061	2.00569	0.200407		-3.12451	-2.3952	-0.729314	0.603191	-1.88061	2.00569	0.200407
hsa-miR-1185-2-3p	1.62896	2.36468	-0.735723	0.600517	-0.778894	2.3478	0.506875		1.62896	2.36468	-0.735723	0.600517	-0.778894	2.3478	0.506875
hsa-miR-500a-5p	0.213447	0.997747	-0.784299	0.580634	-0.753103	2.18729	0.524056		0.213447	0.997747	-0.784299	0.580634	-0.753103	2.18729	0.524056
hsa-miR-23b-5p	-3.09757	-4.86183	1.76425	3.39698	0.689588	2.00025	0.561708		-3.09757	-2.30823	-0.789344	0.578607	-2.9202	1.01124	0.207797
hsa-miR-3119	-3.12451	-4.87192	1.7474	3.35754	0.646508	2.00012	0.584231		-3.12451	-2.32337	-0.801148	0.573892	-0.513921	1.00018	0.69777
hsa-miR-130b-5p	-2.98578	-4.77596	1.79018	3.45858	0.686147	2.00574	0.563309		-2.98578	-2.17943	-0.806348	0.571828	-1.92297	1.12076	0.28399
hsa-miR-500a-3p	0.487927	1.32502	-0.837088	0.559772	-1.05552	2.26431	0.390642		0.487927	1.32502	-0.837088	0.559772	-1.05552	2.26431	0.390642
hsa-miR-302a-5p	-3.12451	-2.26588	-0.85863	0.551476	-1.07312	2.00133	0.395453		-3.12451	-2.26588	-0.85863	0.551476	-1.07312	2.00133	0.395453
hsa-miR-493-5p	-2.08788	-1.22701	-0.860873	0.550619	-0.438161	2.03051	0.703484		-2.08788	-1.22701	-0.860873	0.550619	-0.438161	2.03051	0.703484
hsa-miR-5189	-2.29661	-1.42494	-0.871677	0.546511	-4.04367	3.82679	0.0169907		-2.29661	-1.42494	-0.871677	0.546511	-4.04367	3.82679	0.0169907
hsa-miR-3621	-2.31557	-1.42494	-0.890633	0.539377	-4.00923	4.31077	0.0137952		-2.31557	-1.42494	-0.890633	0.539377	-4.00923	4.31077	0.0137952
hsa-miR-495-3p	-2.36786	-1.46619	-0.901664	0.535269	-0.337717	2.01175	0.767563		-2.36786	-1.46619	-0.901664	0.535269	-0.337717	2.01175	0.767563
hsa-miR-19a-5p	-3.12451	-4.75148	1.62697	3.08863	0.609421	2.00012	0.604252		-3.12451	-2.14272	-0.981799	0.506348	-0.999744	1.00044	0.500023
hsa-miR-3180-5p	-2.8553	-1.8694	-0.985896	0.504912	-0.479404	2.00984	0.678751		-2.8553	-1.8694	-0.985896	0.504912	-0.479404	2.00984	0.678751
hsa-miR-4649-3p	0.98451	1.97621	-0.991697	0.502886	-2.92198	12.1293	0.0126672		0.98451	1.97621	-0.991697	0.502886	-2.92198	12.1293	0.0126672
hsa-miR-432-5p	-2.45987	-1.46619	-0.993681	0.502195	-0.372252	2.01024	0.745288		-2.45987	-1.46619	-0.993681	0.502195	-0.372252	2.01024	0.745288
hsa-miR-3150a-3p	-3.12451	-4.73403	1.60952	3.0515	0.60967	2.00012	0.604115		-3.12451	-2.11654	-1.00798	0.497243	-1.69362	1.00121	0.339332
hsa-miR-498	-2.44964	-1.42494	-1.0247	0.491511	-4.63364	4.23439	0.00852983		-2.44964	-1.42494	-1.0247	0.491511	-4.63364	4.23439	0.00852983
hsa-miR-5010-5p	-2.49411	-1.42494	-1.06917	0.476592	-5.14677	3.30394	0.0111671		-2.49411	-1.42494	-1.06917	0.476592	-5.14677	3.30394	0.0111671
hsa-miR-302a-3p	-3.07362	-4.64893	1.57531	2.97999	0.591668	2.00087	0.614021		-3.07362	-1.98889	-1.08474	0.471478	-5.72788	1.09232	0.0954116
hsa-miR-4275	-3.0397	-1.89634	-1.14336	0.452703	-2.49344	2.08139	0.125309		-3.0397	-1.89634	-1.14336	0.452703	-2.49344	2.08139	0.125309
hsa-miR-3144-3p	-3.04689	-1.89634	-1.15055	0.450453	-2.51213	2.07141	0.124321		-3.04689	-1.89634	-1.15055	0.450453	-2.51213	2.07141	0.124321
hsa-miR-6716-5p	-3.04545	-1.8694	-1.17605	0.442562	-0.572496	2.00102	0.624738		-3.04545	-1.8694	-1.17605	0.442562	-0.572496	2.00102	0.624738
hsa-miR-223-5p	-3.12426	-4.6212	1.49694	2.82244	0.551016	2.00012	0.636954		-3.12426	-1.94729	-1.17697	0.44228	-1.41534	1.00062	0.391485
hsa-miR-3117-3p	-3.09097	-1.88887	-1.20209	0.434644	-8.92242	2.32734	0.00752792		-3.09097	-1.88887	-1.20209	0.434644	-8.92242	2.32734	0.00752792
hsa-miR-6074	-3.08518	-1.8694	-1.21578	0.430542	-0.591859	2.00071	0.61392		-3.08518	-1.8694	-1.21578	0.430542	-0.591859	2.00071	0.61392
hsa-miR-516a-5p	-2.65473	-1.42494	-1.22979	0.426378	-5.67422	3.90965	0.00509764		-2.65473	-1.42494	-1.22979	0.426378	-5.67422	3.90965	0.00509764
hsa-miR-23a-5p	-2.6799	-1.42494	-1.25496	0.419004	-6.35096	2.70728	0.0106712		-2.6799	-1.42494	-1.25496	0.419004	-6.35096	2.70728	0.0106712
hsa-miR-4320	-3.02751	-1.7612	-1.26632	0.415719	-0.887645	2.00799	0.468061		-3.02751	-1.7612	-1.26632	0.415719	-0.887645	2.00799	0.468061
hsa-miR-4508	-2.69545	-1.42494	-1.27051	0.414513	-6.11905	3.29734	0.00663098		-2.69545	-1.42494	-1.27051	0.414513	-6.11905	3.29734	0.00663098
hsa-miR-526b-5p	-2.7001	-1.42494	-1.27516	0.413179	-6.33634	2.91178	0.00868724		-2.7001	-1.42494	-1.27516	0.413179	-6.33634	2.91178	0.00868724
hsa-miR-1248	-3.12451	-4.55067	1.42616	2.6873	0.526192	2.00012	0.651279		-3.12451	-1.8415	-1.28302	0.410935	-9.43857	1.02352	0.0640326
hsa-miR-5699	-3.04872	-1.7612	-1.28752	0.409654	-0.902645	2.00678	0.461706		-3.04872	-1.7612	-1.28752	0.409654	-0.902645	2.00678	0.461706
hsa-miR-1277-3p	-3.12451	-4.54449	1.41997	2.67581	0.515543	2.00011	0.657501		-3.12451	-1.83222	-1.29229	0.408302	-1.5565	1.00062	0.363439
hsa-miR-1273d	-1.28984	-3.31043	2.0206	4.05751	0.604982	2.01537	0.606279		-1.28984	0.0188607	-1.3087	0.403685	-3.66505	2.25121	0.0558972
hsa-miR-6133	-2.73786	-1.42494	-1.31292	0.402505	-6.63982	2.71449	0.0094401		-2.73786	-1.42494	-1.31292	0.402505	-6.63982	2.71449	0.0094401
hsa-miR-181a-2-3p	-1.8277	-0.509465	-1.31823	0.401025	-5.48012	7.37672	0.000775369		-1.8277	-0.509465	-1.31823	0.401025	-5.48012	7.37672	0.000775369
hsa-miR-122-5p	-3.12451	-4.51408	1.38956	2.62	0.508875	2.00011	0.66142		-3.12451	-1.78661	-1.33791	0.395594	-5.88123	1.0083	0.105809
hsa-miR-130b-3p	4.50749	5.85407	-1.34657	0.393225	-2.00053	2.1158	0.17641		4.50749	5.85407	-1.34657	0.393225	-2.00053	2.1158	0.17641
hsa-miR-1912	-3.12451	-4.50406	1.37954	2.60186	0.504751	2.00011	0.663853		-3.12451	-1.77157	-1.35294	0.391493	-13.5493	1.04424	0.0421711
hsa-miR-671-3p	-1.70234	-0.339508	-1.36283	0.388819	-0.960731	2.23845	0.428658		-1.70234	-0.339508	-1.36283	0.388819	-0.960731	2.23845	0.428658
hsa-miR-4444	-2.79003	-1.42494	-1.36509	0.388209	-6.97919	2.59923	0.00947412		-2.79003	-1.42494	-1.36509	0.388209	-6.97919	2.59923	0.00947412
hsa-miR-3151	-3.12451	-4.47941	1.35489	2.55778	0.492543	2.00011	0.671094		-3.12451	-1.7346	-1.38991	0.381589	-4.42493	1.00434	0.14068
hsa-miR-708-5p	-2.77912	-1.34848	-1.43065	0.370965	-4.55663	2.21449	0.0369908		-2.77912	-1.34848	-1.43065	0.370965	-4.55663	2.21449	0.0369908
hsa-miR-425-3p	-1.10217	0.34952	-1.45169	0.365593	-2.7299	2.79097	0.0779158		-1.10217	0.34952	-1.45169	0.365593	-2.7299	2.79097	0.0779158
hsa-miR-3065-5p	-3.02898	-4.33387	1.30488	2.47063	0.462964	2.00225	0.688837		-3.02898	-1.51629	-1.5127	0.350456	-17.7562	6.60148	0.00807875
hsa-miR-216b	-3.12451	-4.39447	1.26996	2.41155	0.455251	2.00011	0.693572		-3.12451	-1.6072	-1.51732	0.349335	-7.77426	1.01131	0.0797411
hsa-miR-1247-5p	-3.12451	-4.37903	1.25451	2.38587	0.447869	2.00011	0.698085		-3.12451	-1.58403	-1.54048	0.343771	-4.83261	1.00422	0.12913
hsa-miR-1255b-2-3p	-2.98233	-4.27315	1.29083	2.44668	0.449542	2.00493	0.696967		-2.98233	-1.42522	-1.55711	0.339832	-2.51658	1.05521	0.230156
hsa-miR-4307	-2.98582	-4.27315	1.28733	2.44076	0.448337	2.00469	0.69771		-2.98582	-1.42522	-1.5606	0.339009	-2.52387	1.05248	0.230029
hsa-miR-5010-3p	-2.4344	-0.86899	-1.56541	0.337882	-4.84083	4.78405	0.00529469		-2.4344	-0.86899	-1.56541	0.337882	-4.84083	4.78405	0.00529469
hsa-miR-6084	-2.91399	-1.34848	-1.56551	0.337858	-5.03333	2.13273	0.032624		-2.91399	-1.34848	-1.56551	0.337858	-5.03333	2.13273	0.032624
hsa-miR-208b	-3.12451	-4.36226	1.23775	2.3583	0.441092	2.00011	0.702246		-3.12451	-1.55888	-1.56563	0.337829	-7.3558	1.00949	0.084552
hsa-miR-491-3p	-2.75392	-1.15383	-1.60009	0.329856	-1.94507	2.09757	0.185233		-2.75392	-1.15383	-1.60009	0.329856	-1.94507	2.09757	0.185233
hsa-miR-3713	-2.96243	-1.34848	-1.61395	0.326703	-5.18743	2.13542	0.0306217		-2.96243	-1.34848	-1.61395	0.326703	-5.18743	2.13542	0.0306217
hsa-miR-4655-3p	-0.218307	1.39891	-1.61721	0.325964	-2.1057	2.50541	0.143579		-0.218307	1.39891	-1.61721	0.325964	-2.1057	2.50541	0.143579
hsa-miR-2114-3p	-3.11317	-4.31687	1.2037	2.30329	0.423701	2.00015	0.712999		-3.11317	-1.49079	-1.62238	0.3248	-3.23409	1.00245	0.190422
hsa-miR-1470	-3.0676	-1.42089	-1.64671	0.319367	-2.50229	2.01324	0.128604		-3.0676	-1.42089	-1.64671	0.319367	-2.50229	2.01324	0.128604
hsa-miR-548ai	-3.06808	-1.42089	-1.64719	0.319261	-2.50176	2.01732	0.1284		-3.06808	-1.42089	-1.64719	0.319261	-2.50176	2.01732	0.1284
hsa-miR-4422	-2.99923	-1.34848	-1.65075	0.318475	-5.31165	2.12588	0.0294832		-2.99923	-1.34848	-1.65075	0.318475	-5.31165	2.12588	0.0294832
hsa-miR-5003-5p	-2.84942	-1.19749	-1.65193	0.318213	-0.89431	2.01055	0.465102		-2.84942	-1.19749	-1.65193	0.318213	-0.89431	2.01055	0.465102
hsa-miR-3180-3p	-3.01518	-1.34848	-1.6667	0.314973	-5.3736	2.10913	0.0293133		-3.01518	-1.34848	-1.6667	0.314973	-5.3736	2.10913	0.0293133
hsa-miR-4310	-3.01164	-1.342	-1.66964	0.314331	-7.06645	2.44871	0.0109944		-3.01164	-1.342	-1.66964	0.314331	-7.06645	2.44871	0.0109944
hsa-miR-4676-3p	-3.01923	-1.342	-1.67723	0.312683	-7.08116	2.47282	0.0106256		-3.01923	-1.342	-1.67723	0.312683	-7.08116	2.47282	0.0106256
hsa-miR-4668-3p	-3.02037	-1.342	-1.67837	0.312435	-7.09636	2.45843	0.0107575		-3.02037	-1.342	-1.67837	0.312435	-7.09636	2.45843	0.0107575
hsa-miR-1200	-3.02077	-1.342	-1.67877	0.312348	-7.09275	2.46578	0.0106749		-3.02077	-1.342	-1.67877	0.312348	-7.09275	2.46578	0.0106749
hsa-miR-668	-3.02546	-1.342	-1.68346	0.311334	-7.13126	2.44007	0.0108742		-3.02546	-1.342	-1.68346	0.311334	-7.13126	2.44007	0.0108742
hsa-miR-6719-3p	-3.02774	-1.342	-1.68574	0.310843	-7.17021	2.40049	0.0112726		-3.02774	-1.342	-1.68574	0.310843	-7.17021	2.40049	0.0112726
hsa-miR-500b	-3.02776	-1.342	-1.68576	0.310839	-7.17021	2.40059	0.0112711		-3.02776	-1.342	-1.68576	0.310839	-7.17021	2.40059	0.0112711
hsa-miR-3147	-2.5903	-0.898519	-1.69178	0.309544	-10.4835	5.13689	0.000116121		-2.5903	-0.898519	-1.69178	0.309544	-10.4835	5.13689	0.000116121
hsa-miR-190b	-2.92533	-1.21447	-1.71086	0.305477	-1.61448	2.01605	0.246804		-2.92533	-1.21447	-1.71086	0.305477	-1.61448	2.01605	0.246804
hsa-miR-1914-5p	-3.02394	-4.19498	1.17104	2.25175	0.404831	2.0026	0.72475		-3.02394	-1.30796	-1.71598	0.304397	-5.81035	1.13709	0.0877959
hsa-miR-6514-3p	-2.87183	-1.15383	-1.71801	0.303969	-2.08747	2.10137	0.165922		-2.87183	-1.15383	-1.71801	0.303969	-2.08747	2.10137	0.165922
hsa-miR-4447	-3.07005	-1.34848	-1.72158	0.303217	-5.60289	2.03141	0.0293628		-3.07005	-1.34848	-1.72158	0.303217	-5.60289	2.03141	0.0293628
hsa-miR-617	-3.09423	-1.34848	-1.74576	0.298177	-5.69208	2.01647	0.0289604		-3.09423	-1.34848	-1.74576	0.298177	-5.69208	2.01647	0.0289604
hsa-miR-1295b-3p	-3.09962	-1.34848	-1.75115	0.297066	-5.70722	2.01991	0.0287009		-3.09962	-1.34848	-1.75115	0.297066	-5.70722	2.01991	0.0287009
hsa-miR-34b-3p	-2.91826	-1.15383	-1.76443	0.294343	-2.14863	2.08282	0.159615		-2.91826	-1.15383	-1.76443	0.294343	-2.14863	2.08282	0.159615
hsa-miR-454-5p	-2.95028	-1.15383	-1.79645	0.287882	-2.19072	2.07108	0.155475		-2.95028	-1.15383	-1.79645	0.287882	-2.19072	2.07108	0.155475
hsa-miR-502-3p	-0.391699	1.41789	-1.80959	0.285272	-1.94547	2.2312	0.177768		-0.391699	1.41789	-1.80959	0.285272	-1.94547	2.2312	0.177768
hsa-miR-6513-3p	-2.97477	-1.15383	-1.82094	0.283036	-2.22136	2.06821	0.152248		-2.97477	-1.15383	-1.82094	0.283036	-2.22136	2.06821	0.152248
hsa-miR-4708-5p	-2.97572	-1.15383	-1.8219	0.282849	-2.22263	2.06783	0.152132		-2.97572	-1.15383	-1.8219	0.282849	-2.22263	2.06783	0.152132
hsa-miR-3622a-3p	-2.97585	-1.15383	-1.82203	0.282823	-2.22272	2.06808	0.152108		-2.97585	-1.15383	-1.82203	0.282823	-2.22272	2.06808	0.152108
hsa-miR-3927-5p	-2.97853	-1.15383	-1.8247	0.282299	-2.22659	2.0658	0.151821		-2.97853	-1.15383	-1.8247	0.282299	-2.22659	2.0658	0.151821
hsa-miR-130a-5p	-2.97896	-1.15383	-1.82513	0.282215	-2.22735	2.06494	0.15179		-2.97896	-1.15383	-1.82513	0.282215	-2.22735	2.06494	0.15179
hsa-miR-4476	-0.427409	1.39891	-1.82632	0.281984	-2.39175	2.44823	0.115983		-0.427409	1.39891	-1.82632	0.281984	-2.39175	2.44823	0.115983
hsa-miR-595	-1.46504	0.378236	-1.84328	0.278688	-1.48735	2.12204	0.268423		-1.46504	0.378236	-1.84328	0.278688	-1.48735	2.12204	0.268423
hsa-miR-3118	-3.12451	-1.28117	-1.84335	0.278675	-2.43619	2.00149	0.135064		-3.12451	-1.28117	-1.84335	0.278675	-2.43619	2.00149	0.135064
hsa-miR-3610	-0.451238	1.39891	-1.85014	0.277365	-2.42118	2.45541	0.113055		-0.451238	1.39891	-1.85014	0.277365	-2.42118	2.45541	0.113055
hsa-miR-3120-3p	-3.12451	-4.16786	1.04335	2.06101	0.354696	2.0001	0.756725		-3.12451	-1.26729	-1.85723	0.276006	-2.19279	1.0006	0.27227
hsa-miR-224-3p	-2.21254	-0.351139	-1.8614	0.275209	-4.16077	2.78125	0.0292235		-2.21254	-0.351139	-1.8614	0.275209	-4.16077	2.78125	0.0292235
hsa-miR-1915-5p	-3.11912	-4.16019	1.04107	2.05775	0.352942	2.0001	0.757857		-3.11912	-1.25578	-1.86334	0.274839	-2.09025	1.00057	0.283967
hsa-miR-19b-2-5p	-3.12451	-1.25666	-1.86786	0.27398	-6.80408	2.01138	0.0206183		-3.12451	-1.25666	-1.86786	0.27398	-6.80408	2.01138	0.0206183
hsa-miR-339-5p	-1.2028	0.672129	-1.87493	0.272641	-1.70285	2.09282	0.225153		-1.2028	0.672129	-1.87493	0.272641	-1.70285	2.09282	0.225153
hsa-miR-4483	-2.91037	-1.0166	-1.89377	0.269103	-2.46329	2.07043	0.128523		-2.91037	-1.0166	-1.89377	0.269103	-2.46329	2.07043	0.128523
hsa-miR-371b-3p	-3.08935	-1.17489	-1.91446	0.265271	-1.97759	2.00614	0.186198		-3.08935	-1.17489	-1.91446	0.265271	-1.97759	2.00614	0.186198
hsa-miR-6506-3p	-3.08999	-1.17489	-1.9151	0.265153	-1.97829	2.00595	0.186112		-3.08999	-1.17489	-1.9151	0.265153	-1.97829	2.00595	0.186112
hsa-miR-4529-3p	-3.09033	-1.17489	-1.91544	0.26509	-1.97867	2.00585	0.186065		-3.09033	-1.17489	-1.91544	0.26509	-1.97867	2.00585	0.186065
hsa-miR-376c-5p	-3.09138	-1.17489	-1.91649	0.264898	-1.97983	2.00555	0.185924		-3.09138	-1.17489	-1.91649	0.264898	-1.97983	2.00555	0.185924
hsa-miR-1278	-3.12451	-1.1869	-1.93761	0.261048	-7.31288	2.01222	0.0178898		-3.12451	-1.1869	-1.93761	0.261048	-7.31288	2.01222	0.0178898
hsa-miR-488-3p	-3.07744	-4.0763	0.998862	1.99842	0.337336	2.00057	0.767969		-3.07744	-1.12994	-1.9475	0.259266	-3.83813	1.00972	0.160385
hsa-miR-1197	-3.09162	-4.0763	0.984687	1.97888	0.332548	2.00059	0.771088		-3.09162	-1.12994	-1.96167	0.256731	-3.86576	1.01004	0.159216
hsa-miR-1224-3p	-2.83249	-0.86899	-1.9635	0.256406	-6.65833	3.32011	0.00499156		-2.83249	-0.86899	-1.9635	0.256406	-6.65833	3.32011	0.00499156
hsa-miR-4288	-3.09542	-4.0763	0.980887	1.97368	0.33127	2.00048	0.771924		-3.09542	-1.12994	-1.96547	0.256056	-3.87501	1.0082	0.159199
hsa-miR-4664-5p	-3.09601	-4.0763	0.980297	1.97287	0.331071	2.00046	0.772054		-3.09601	-1.12994	-1.96606	0.255951	-3.87643	1.00794	0.159194
hsa-miR-3667-3p	-3.09634	-4.0763	0.979968	1.97242	0.33096	2.00045	0.772126		-3.09634	-1.12994	-1.96639	0.255892	-3.87722	1.00779	0.15919
hsa-miR-550a-5p	-2.03632	-0.0687927	-1.96753	0.255691	-4.36243	2.40332	0.0346285		-2.03632	-0.0687927	-1.96753	0.255691	-4.36243	2.40332	0.0346285
hsa-miR-181a-3p	1.22652	3.19783	-1.97131	0.255022	-2.26392	2.37375	0.131671		1.22652	3.19783	-1.97131	0.255022	-2.26392	2.37375	0.131671
hsa-miR-18a-5p	2.02073	3.99289	-1.97216	0.254871	-4.61836	3.60709	0.0126091		2.02073	3.99289	-1.97216	0.254871	-4.61836	3.60709	0.0126091
hsa-miR-652-5p	1.40549	3.46418	-2.05869	0.240034	-5.58822	4.20622	0.0043278		1.40549	3.46418	-2.05869	0.240034	-5.58822	4.20622	0.0043278
hsa-miR-16-1-3p	-3.12451	-1.04287	-2.08164	0.236246	-9.95323	2.01967	0.00962493		-3.12451	-1.04287	-2.08164	0.236246	-9.95323	2.01967	0.00962493
hsa-miR-3663-5p	-1.72576	0.398506	-2.12427	0.229367	-2.77268	2.20456	0.0980829		-1.72576	0.398506	-2.12427	0.229367	-2.77268	2.20456	0.0980829
hsa-miR-362-5p	1.40993	3.53423	-2.12431	0.229361	-2.15542	2.18492	0.153037		1.40993	3.53423	-2.12431	0.229361	-2.15542	2.18492	0.153037
hsa-miR-129-1-3p	-3.0639	-0.884413	-2.17949	0.220754	-6.70591	2.07548	0.0195499		-3.0639	-0.884413	-2.17949	0.220754	-6.70591	2.07548	0.0195499
hsa-miR-4743-5p	1.28424	3.46418	-2.17994	0.220685	-5.33686	6.31516	0.00150247		1.28424	3.46418	-2.17994	0.220685	-5.33686	6.31516	0.00150247
hsa-miR-1255a	-3.12451	-0.939234	-2.18528	0.21987	-3.11066	2.00173	0.0895665		-3.12451	-0.939234	-2.18528	0.21987	-3.11066	2.00173	0.0895665
hsa-miR-3142	-3.12451	-3.94689	0.822381	1.76832	0.272812	2.00009	0.810584		-3.12451	-0.935832	-2.18868	0.219352	-8.86531	1.00704	0.0705099
hsa-miR-520e	-3.03807	-0.8378	-2.20027	0.217598	-4.04692	2.04995	0.0537093		-3.03807	-0.8378	-2.20027	0.217598	-4.04692	2.04995	0.0537093
hsa-miR-34c-5p	-0.950666	1.26541	-2.21607	0.215227	-4.12093	3.19117	0.0229721		-0.950666	1.26541	-2.21607	0.215227	-4.12093	3.19117	0.0229721
hsa-miR-15a-3p	-2.38381	-0.143868	-2.23994	0.211695	-8.42172	4.02038	0.0010644		-2.38381	-0.143868	-2.23994	0.211695	-8.42172	4.02038	0.0010644
hsa-miR-486-5p	-0.0183045	2.2642	-2.28251	0.20554	-2.89535	2.57604	0.0753372		-0.0183045	2.2642	-2.28251	0.20554	-2.89535	2.57604	0.0753372
hsa-miR-154-3p	-2.74921	-3.62876	0.879549	1.8398	0.276505	2.00504	0.808057		-2.74921	-0.458624	-2.29058	0.204393	-5.38666	1.15716	0.0927963
hsa-miR-2355-5p	-3.12451	-0.815	-2.30951	0.201728	-32.8794	2.18495	0.000549128		-3.12451	-0.815	-2.30951	0.201728	-32.8794	2.18495	0.000549128
hsa-miR-216a-5p	-3.12451	-0.806711	-2.3178	0.200573	-12.167	2.02374	0.00639967		-3.12451	-0.806711	-2.3178	0.200573	-12.167	2.02374	0.00639967
hsa-miR-5571-5p	-3.11866	-3.85673	0.738064	1.66794	0.239521	2.0001	0.83301		-3.11866	-0.80058	-2.31808	0.200534	-3.4001	1.00099	0.181905
hsa-miR-5685	-3.11966	-3.85673	0.737067	1.66678	0.239198	2.00009	0.833229		-3.11966	-0.80058	-2.31908	0.200395	-3.40159	1.00095	0.181836
hsa-miR-551b-5p	-3.12087	-3.85673	0.735853	1.66538	0.238804	2.00009	0.833496		-3.12087	-0.80058	-2.32029	0.200227	-3.40343	1.00089	0.181755
hsa-miR-4496	1.13522	3.46418	-2.32896	0.199028	-5.80298	5.89444	0.00122199		1.13522	3.46418	-2.32896	0.199028	-5.80298	5.89444	0.00122199
hsa-miR-4488	-2.00167	0.327568	-2.32923	0.19899	-3.34929	2.16944	0.0703773		-2.00167	0.327568	-2.32923	0.19899	-3.34929	2.16944	0.0703773
hsa-miR-5581-3p	-3.05126	-0.719943	-2.33132	0.198703	-4.81545	2.05212	0.0385093		-3.05126	-0.719943	-2.33132	0.198703	-4.81545	2.05212	0.0385093
hsa-miR-659-3p	-1.90767	0.470952	-2.37862	0.192294	-12.426	54.1733	1.7253e-17		-1.90767	0.470952	-2.37862	0.192294	-12.426	54.1733	0.00017253
hsa-miR-6722-5p	-2.8103	-3.60799	0.797687	1.73831	0.249088	2.00334	0.826504		-2.8103	-0.427472	-2.38283	0.191733	-3.75566	1.04389	0.157404
hsa-miR-3687	-2.79205	-0.408902	-2.38314	0.191691	-10.9935	3.06377	0.00146439		-2.79205	-0.408902	-2.38314	0.191691	-10.9935	3.06377	0.00146439
hsa-miR-1238-5p	-2.00762	0.408343	-2.41596	0.18738	-8.6529	5.81616	0.000155421		-2.00762	0.408343	-2.41596	0.18738	-8.6529	5.81616	0.000155421
hsa-miR-4731-3p	-1.03043	1.39891	-2.42934	0.185651	-3.23833	2.28099	0.0700977		-1.03043	1.39891	-2.42934	0.185651	-3.23833	2.28099	0.0700977
hsa-miR-3145-3p	-3.12451	-0.688492	-2.43602	0.184792	-5.11491	2.00377	0.0360212		-3.12451	-0.688492	-2.43602	0.184792	-5.11491	2.00377	0.0360212
hsa-miR-302c-5p	-3.12451	-0.686067	-2.43845	0.184482	-3.47226	2.00173	0.0737782		-3.12451	-0.686067	-2.43845	0.184482	-3.47226	2.00173	0.0737782
hsa-miR-4294	-2.85442	-0.408902	-2.44552	0.18358	-12.0219	2.37754	0.00348578		-2.85442	-0.408902	-2.44552	0.18358	-12.0219	2.37754	0.00348578
hsa-miR-3917	1.00828	3.46418	-2.45589	0.182265	-6.14806	5.78685	0.000971618		1.00828	3.46418	-2.45589	0.182265	-6.14806	5.78685	0.000971618
hsa-miR-1226-5p	0.99993	3.46418	-2.46425	0.181212	-6.08313	6.11355	0.000836625		0.99993	3.46418	-2.46425	0.181212	-6.08313	6.11355	0.000836625
hsa-miR-3152-3p	-3.12451	-0.657753	-2.46676	0.180897	-7.44135	2.00779	0.0173959		-3.12451	-0.657753	-2.46676	0.180897	-7.44135	2.00779	0.0173959
hsa-miR-382-5p	-0.665919	1.82466	-2.49058	0.177935	-3.75743	2.56267	0.0430226		-0.665919	1.82466	-2.49058	0.177935	-3.75743	2.56267	0.0430226
hsa-miR-302d-3p	-3.12451	-0.620511	-2.504	0.176287	-5.77581	2.00455	0.0285428		-3.12451	-0.620511	-2.504	0.176287	-5.77581	2.00455	0.0285428
hsa-miR-302f	-3.12451	-0.619026	-2.50549	0.176105	-2.86562	2.00112	0.103192		-3.12451	-0.619026	-2.50549	0.176105	-2.86562	2.00112	0.103192
hsa-miR-877-5p	-2.04734	0.470952	-2.5183	0.174549	-15.26	35.6113	3.39576e-17		-2.04734	0.470952	-2.5183	0.174549	-15.26	35.6113	0.00339576
hsa-miR-203b-3p	-3.12451	-0.60537	-2.51914	0.174446	-7.84779	2.00831	0.0156644		-3.12451	-0.60537	-2.51914	0.174446	-7.84779	2.00831	0.0156644
hsa-miR-6720-3p	-3.07169	-0.548694	-2.523	0.173981	-1.56164	2.00156	0.258677		-3.07169	-0.548694	-2.523	0.173981	-1.56164	2.00156	0.258677
hsa-miR-4749-3p	1.33604	3.87064	-2.5346	0.172587	-2.24436	2.12113	0.14668		1.33604	3.87064	-2.5346	0.172587	-2.24436	2.12113	0.14668
hsa-miR-1236-5p	1.72879	4.26795	-2.53916	0.172043	-2.86618	2.41335	0.0830733		1.72879	4.26795	-2.53916	0.172043	-2.86618	2.41335	0.0830733
hsa-miR-1208	-2.9484	-0.408902	-2.5395	0.172003	-12.3888	2.45122	0.00285391		-2.9484	-0.408902	-2.5395	0.172003	-12.3888	2.45122	0.00285391
hsa-miR-3065-3p	-3.08968	-0.541732	-2.54795	0.170998	-9.68192	2.08602	0.00913379		-3.08968	-0.541732	-2.54795	0.170998	-9.68192	2.08602	0.00913379
hsa-miR-376a-2-5p	-3.03353	-0.484231	-2.5493	0.170838	-6.64025	2.12187	0.0188191		-3.03353	-0.484231	-2.5493	0.170838	-6.64025	2.12187	0.0188191
hsa-miR-346	-3.03962	-0.484231	-2.55539	0.170118	-6.66691	2.10816	0.0189868		-3.03962	-0.484231	-2.55539	0.170118	-6.66691	2.10816	0.0189868
hsa-miR-518d-3p	-3.04259	-0.484231	-2.55836	0.169768	-6.68323	2.09738	0.0191492		-3.04259	-0.484231	-2.55836	0.169768	-6.68323	2.09738	0.0191492
hsa-miR-1226-3p	-3.04361	-0.484231	-2.55938	0.169649	-6.68591	2.09733	0.0191347		-3.04361	-0.484231	-2.55938	0.169649	-6.68591	2.09733	0.0191347
hsa-miR-6500-5p	-2.12407	0.470952	-2.59502	0.165509	-14.9499	41.4671	2.66091e-18		-2.12407	0.470952	-2.59502	0.165509	-14.9499	41.4671	2.66091e-06
hsa-miR-675-3p	-3.03287	-3.60799	0.575122	1.4898	0.17962	2.00198	0.873987		-3.03287	-0.427472	-2.60539	0.164323	-4.12438	1.02586	0.146592
hsa-miR-26a-2-3p	-3.07571	-3.62862	0.552906	1.46704	0.174324	2.0006	0.877656		-3.07571	-0.458414	-2.6173	0.162973	-16.2811	1.12852	0.0281107
hsa-miR-1286	-3.04739	-3.60799	0.560594	1.47488	0.175093	2.00148	0.877118		-3.04739	-0.427472	-2.61992	0.162677	-4.15404	1.01929	0.146766
hsa-miR-5190	0.824896	3.46418	-2.63928	0.160508	-6.47408	6.26695	0.000540924		0.824896	3.46418	-2.63928	0.160508	-6.47408	6.26695	0.000540924
hsa-miR-3131	-2.16969	0.470952	-2.64064	0.160357	-15.7915	37.0875	4.77605e-18		-2.16969	0.470952	-2.64064	0.160357	-15.7915	37.0875	0.000477605
hsa-miR-514b-5p	0.812058	3.46418	-2.65212	0.159086	-6.61517	5.87007	0.000628463		0.812058	3.46418	-2.65212	0.159086	-6.61517	5.87007	0.000628463
hsa-miR-3934-5p	0.805581	3.46418	-2.6586	0.158374	-6.67955	5.70556	0.00067113		0.805581	3.46418	-2.6586	0.158374	-6.67955	5.70556	0.00067113
hsa-miR-4690-5p	0.804371	3.46418	-2.65981	0.158241	-6.74644	5.49642	0.000743174		0.804371	3.46418	-2.65981	0.158241	-6.74644	5.49642	0.000743174
hsa-miR-4482-3p	-2.02163	0.643315	-2.66495	0.157678	-3.60933	2.25279	0.0575723		-2.02163	0.643315	-2.66495	0.157678	-3.60933	2.25279	0.0575723
hsa-miR-1273a	-3.12451	-3.62566	0.501151	1.41534	0.156691	2.00008	0.889876		-3.12451	-0.453987	-2.67053	0.157069	-3.743	1.00084	0.166037
hsa-miR-3124-3p	-3.12451	-0.441906	-2.68261	0.155759	-12.6134	2.01902	0.00600718		-3.12451	-0.441906	-2.68261	0.155759	-12.6134	2.01902	0.00600718
hsa-miR-379-5p	-0.858314	1.82466	-2.68297	0.15572	-4.03493	2.59514	0.0357741		-0.858314	1.82466	-2.68297	0.15572	-4.03493	2.59514	0.0357741
hsa-miR-2278	-1.85816	-2.76476	0.906602	1.87463	0.250667	2.00961	0.825373		-1.85816	0.837367	-2.69553	0.154371	-5.34484	1.3003	0.0768813
hsa-miR-299-3p	-2.68924	-3.31826	0.629028	1.54652	0.187425	2.00441	0.868585		-2.68924	0.00711264	-2.69635	0.154283	-3.50427	1.04319	0.168729
hsa-miR-933	-2.479	0.22074	-2.69974	0.15392	-1.91176	2.03629	0.19379		-2.479	0.22074	-2.69974	0.15392	-1.91176	2.03629	0.19379
hsa-miR-3148	-2.35914	0.342233	-2.70137	0.153747	-2.61283	2.10333	0.114543		-2.35914	0.342233	-2.70137	0.153747	-2.61283	2.10333	0.114543
hsa-miR-4738-3p	0.757526	3.46418	-2.70665	0.153185	-6.58818	6.45934	0.000432709		0.757526	3.46418	-2.70665	0.153185	-6.58818	6.45934	0.000432709
hsa-miR-337-5p	-0.893028	1.82466	-2.71769	0.152018	-4.0891	2.59016	0.0348082		-0.893028	1.82466	-2.71769	0.152018	-4.0891	2.59016	0.0348082
hsa-miR-6507-3p	-2.54413	0.182271	-2.7264	0.151103	-5.08297	2.55146	0.0215484		-2.54413	0.182271	-2.7264	0.151103	-5.08297	2.55146	0.0215484
hsa-miR-485-3p	-2.5773	0.182271	-2.75957	0.147668	-5.15572	2.52997	0.021245		-2.5773	0.182271	-2.75957	0.147668	-5.15572	2.52997	0.021245
hsa-miR-6511a-3p	-2.5774	0.182271	-2.75967	0.147658	-5.11309	2.61556	0.0200655		-2.5774	0.182271	-2.75967	0.147658	-5.11309	2.61556	0.0200655
hsa-miR-4792	-2.29265	0.470694	-2.76334	0.147283	-6.34398	2.50012	0.0133816		-2.29265	0.470694	-2.76334	0.147283	-6.34398	2.50012	0.0133816
hsa-miR-4695-3p	-2.58205	0.182271	-2.76432	0.147183	-5.14785	2.56298	0.0206926		-2.58205	0.182271	-2.76432	0.147183	-5.14785	2.56298	0.0206926
hsa-miR-4429	-1.14646	1.6438	-2.79025	0.144561	-9.83766	5.85202	7.40266e-05		-1.14646	1.6438	-2.79025	0.144561	-9.83766	5.85202	7.40266e-05
hsa-miR-6511b-3p	-2.6156	0.182271	-2.79787	0.1438	-5.2524	2.48201	0.0212643		-2.6156	0.182271	-2.79787	0.1438	-5.2524	2.48201	0.0212643
hsa-miR-449c-5p	-2.80931	-0.00995767	-2.79935	0.143652	-1.48573	2.01801	0.274616		-2.80931	-0.00995767	-2.79935	0.143652	-1.48573	2.01801	0.274616
hsa-miR-1206	-3.12451	-0.304913	-2.8196	0.14165	-13.8027	2.02062	0.00499996		-3.12451	-0.304913	-2.8196	0.14165	-13.8027	2.02062	0.00499996
hsa-miR-489	-2.65342	0.196705	-2.85012	0.138685	-2.60562	2.04852	0.118209		-2.65342	0.196705	-2.85012	0.138685	-2.60562	2.04852	0.118209
hsa-miR-196a-3p	-3.12451	-0.25863	-2.86588	0.137178	-3.30605	2.00114	0.0805252		-3.12451	-0.25863	-2.86588	0.137178	-3.30605	2.00114	0.0805252
hsa-miR-566	-2.9093	-0.0407177	-2.86858	0.136921	-4.09532	2.0174	0.0539737		-2.9093	-0.0407177	-2.86858	0.136921	-4.09532	2.0174	0.0539737
hsa-miR-3158-5p	-1.85673	1.04691	-2.90364	0.133634	-8.24378	2.90202	0.00422279		-1.85673	1.04691	-2.90364	0.133634	-8.24378	2.90202	0.00422279
hsa-miR-3675-3p	-2.91934	-0.00259066	-2.91675	0.132426	-1.59233	2.00483	0.25202		-2.91934	-0.00259066	-2.91675	0.132426	-1.59233	2.00483	0.25202
hsa-miR-143-5p	0.950444	3.87064	-2.9202	0.132109	-2.5679	2.18083	0.113823		0.950444	3.87064	-2.9202	0.132109	-2.5679	2.18083	0.113823
hsa-miR-2682-3p	-3.12451	-0.199904	-2.92461	0.131706	-7.04018	2.00496	0.0194565		-3.12451	-0.199904	-2.92461	0.131706	-7.04018	2.00496	0.0194565
hsa-miR-1283	-3.12451	-3.45448	0.329964	1.25698	0.101294	2.00008	0.928557		-3.12451	-0.197207	-2.92731	0.13146	-46.4769	1.11698	0.00898008
hsa-miR-4535	0.534821	3.46418	-2.92936	0.131273	-7.35715	5.71369	0.000403965		0.534821	3.46418	-2.92936	0.131273	-7.35715	5.71369	0.000403965
hsa-miR-3176	-2.94587	-0.00995767	-2.93591	0.130678	-1.56119	2.00263	0.258709		-2.94587	-0.00995767	-2.93591	0.130678	-1.56119	2.00263	0.258709
hsa-miR-4725-3p	-3.12295	-0.174345	-2.9486	0.129534	-2.07737	2.00042	0.173344		-3.12295	-0.174345	-2.9486	0.129534	-2.07737	2.00042	0.173344
hsa-miR-1291	-2.42811	0.523625	-2.95173	0.129253	-4.83426	2.24106	0.0319529		-2.42811	0.523625	-2.95173	0.129253	-4.83426	2.24106	0.0319529
hsa-miR-4436b-5p	-1.72439	1.23353	-2.95792	0.1287	-2.4326	2.12232	0.128259		-1.72439	1.23353	-2.95792	0.1287	-2.4326	2.12232	0.128259
hsa-miR-187-5p	-1.56588	1.39891	-2.96479	0.128089	-3.96019	2.26244	0.0474086		-1.56588	1.39891	-2.96479	0.128089	-3.96019	2.26244	0.0474086
hsa-miR-1539	-2.52075	0.461612	-2.98236	0.126538	-1.85638	2.02649	0.202875		-2.52075	0.461612	-2.98236	0.126538	-1.85638	2.02649	0.202875
hsa-miR-3945	-1.34015	1.6438	-2.98394	0.126399	-9.87421	7.49496	1.46765e-05		-1.34015	1.6438	-2.98394	0.126399	-9.87421	7.49496	1.46765e-05
hsa-miR-2277-3p	-2.95041	-3.29779	0.347385	1.27225	0.103748	2.00343	0.926821		-2.95041	0.0378237	-2.98823	0.126024	-6.14964	1.08663	0.0892281
hsa-miR-628-5p	-3.03055	-0.019998	-3.01056	0.124089	-48.1038	20.3063	2.10714e-22		-3.03055	-0.019998	-3.01056	0.124089	-48.1038	20.3063	2.10714e-05
hsa-miR-4304	-2.891	-3.2394	0.348393	1.27314	0.103306	2.00173	0.927139		-2.891	0.125416	-3.01642	0.123585	-7.94302	1.07166	0.0697433
hsa-miR-330-3p	-2.63587	0.383496	-3.01936	0.123334	-1.42278	2.01126	0.290111		-2.63587	0.383496	-3.01936	0.123334	-1.42278	2.01126	0.290111
hsa-miR-374c-5p	-1.34068	1.69553	-3.03622	0.121901	-1.86332	2.04604	0.200585		-1.34068	1.69553	-3.03622	0.121901	-1.86332	2.04604	0.200585
hsa-miR-551a	-3.08796	-0.0407177	-3.04724	0.120973	-4.3556	2.00772	0.0485415		-3.08796	-0.0407177	-3.04724	0.120973	-4.3556	2.00772	0.0485415
hsa-miR-892a	-3.08888	-0.0407177	-3.04817	0.120896	-4.35727	2.0071	0.048534		-3.08888	-0.0407177	-3.04817	0.120896	-4.35727	2.0071	0.048534
hsa-miR-3139	-3.12451	-3.36634	0.241826	1.18249	0.0721945	2.00008	0.949017		-3.12451	-0.0650008	-3.05951	0.119948	-3.11683	1.00044	0.197559
hsa-miR-4486	0.401325	3.46418	-3.06285	0.119671	-7.79917	5.41263	0.000384601		0.401325	3.46418	-3.06285	0.119671	-7.79917	5.41263	0.000384601
hsa-miR-2682-5p	-3.12451	-0.0484233	-3.07609	0.118578	-2.80246	2.00071	0.107191		-3.12451	-0.0484233	-3.07609	0.118578	-2.80246	2.00071	0.107191
hsa-miR-4769-3p	-0.930696	2.14668	-3.07738	0.118473	-7.39593	5.15955	0.000620128		-0.930696	2.14668	-3.07738	0.118473	-7.39593	5.15955	0.000620128
hsa-miR-3189-3p	-2.95923	-3.2394	0.280164	1.21433	0.0830854	2.00071	0.941348		-2.95923	0.125416	-3.08465	0.117877	-8.20546	1.02907	0.0730281
hsa-miR-4725-5p	-0.970721	2.14668	-3.1174	0.115231	-7.41497	5.37402	0.000511494		-0.970721	2.14668	-3.1174	0.115231	-7.41497	5.37402	0.000511494
hsa-miR-373-5p	-1.39101	1.73949	-3.1305	0.114189	-2.73878	2.10221	0.105622		-1.39101	1.73949	-3.1305	0.114189	-2.73878	2.10221	0.105622
hsa-miR-505-3p	0.718138	3.87064	-3.1525	0.112461	-2.79021	2.12505	0.101014		0.718138	3.87064	-3.1525	0.112461	-2.79021	2.12505	0.101014
hsa-miR-3609	-3.11355	0.0608424	-3.17439	0.110768	-1.9305	2.00038	0.193275		-3.11355	0.0608424	-3.17439	0.110768	-1.9305	2.00038	0.193275
hsa-miR-455-5p	0.822217	4.01471	-3.1925	0.109386	-2.5227	2.15772	0.118648		0.822217	4.01471	-3.1925	0.109386	-2.5227	2.15772	0.118648
hsa-miR-2117	-3.06809	-3.2394	0.171308	1.12608	0.050805	2.00039	0.964098		-3.06809	0.125416	-3.1935	0.10931	-8.52187	1.01617	0.0720512
hsa-miR-492	-1.52136	1.68509	-3.20645	0.108333	-4.26538	2.3737	0.0372315		-1.52136	1.68509	-3.20645	0.108333	-4.26538	2.3737	0.0372315
hsa-miR-1825	-1.23284	1.97621	-3.20905	0.108139	-9.11048	13.9378	3.02946e-07		-1.23284	1.97621	-3.20905	0.108139	-9.11048	13.9378	3.02946e-05
hsa-miR-542-5p	0.797611	4.01471	-3.2171	0.107536	-2.53715	2.17472	0.116576		0.797611	4.01471	-3.2171	0.107536	-2.53715	2.17472	0.116576
hsa-miR-3617-5p	-3.1233	0.100976	-3.22427	0.107003	-2.22922	2.0004	0.155562		-3.1233	0.100976	-3.22427	0.107003	-2.22922	2.0004	0.155562
hsa-miR-4740-5p	-1.95936	1.27551	-3.23488	0.10622	-4.34204	2.17158	0.042329		-1.95936	1.27551	-3.23488	0.10622	-4.34204	2.17158	0.042329
hsa-miR-4636	-2.73301	0.518729	-3.25174	0.104985	-2.74454	2.03939	0.108756		-2.73301	0.518729	-3.25174	0.104985	-2.74454	2.03939	0.108756
hsa-miR-1282	-3.04929	0.22074	-3.27003	0.103663	-2.32408	2.00671	0.145307		-3.04929	0.22074	-3.27003	0.103663	-2.32408	2.00671	0.145307
hsa-miR-6500-3p	-3.05036	0.249131	-3.29949	0.101568	-1.54061	2.00338	0.263117		-3.05036	0.249131	-3.29949	0.101568	-1.54061	2.00338	0.263117
hsa-miR-5690	-3.05127	0.249131	-3.3004	0.101503	-1.54106	2.00324	0.263026		-3.05127	0.249131	-3.3004	0.101503	-1.54106	2.00324	0.263026
hsa-miR-943	-3.05176	0.249131	-3.30089	0.101469	-1.5413	2.00319	0.262977		-3.05176	0.249131	-3.30089	0.101469	-1.5413	2.00319	0.262977
hsa-miR-5591-3p	-3.052	0.249131	-3.30113	0.101452	-1.5414	2.00325	0.262951		-3.052	0.249131	-3.30113	0.101452	-1.5414	2.00325	0.262951
hsa-miR-1295b-5p	-3.12451	-3.2011	0.0765849	1.05452	0.0225392	2.00007	0.984064		-3.12451	0.182862	-3.30738	0.101014	-6.22535	1.00151	0.101143
hsa-miR-551b-3p	0.686871	4.01471	-3.32784	0.0995909	-2.61904	2.19287	0.109309		0.686871	4.01471	-3.32784	0.0995909	-2.61904	2.19287	0.109309
hsa-miR-3064-5p	-3.11339	-3.17957	0.066182	1.04694	0.0193155	2.00011	0.986343		-3.11339	0.215153	-3.32854	0.0995426	-4.1383	1.00096	0.15076
hsa-miR-2110	-3.12451	-3.18454	0.0600309	1.04249	0.0176687	2.00007	0.987507		-3.12451	0.207693	-3.33221	0.0992901	-10.1142	1.00395	0.0622149
hsa-miR-4701-5p	-1.19742	2.14668	-3.3441	0.0984748	-7.4092	7.09444	0.000138748		-1.19742	2.14668	-3.3441	0.0984748	-7.4092	7.09444	0.000138748
hsa-miR-378d	-2.0452	1.31314	-3.35835	0.0975073	-4.44968	2.23252	0.0382378		-2.0452	1.31314	-3.35835	0.0975073	-4.44968	2.23252	0.0382378
hsa-miR-628-3p	-3.05002	0.311972	-3.362	0.097261	-3.10079	2.00662	0.0897882		-3.05002	0.311972	-3.362	0.097261	-3.10079	2.00662	0.0897882
hsa-miR-4632-3p	-3.08868	0.275817	-3.3645	0.0970924	-60.2378	7.17488	5.70227e-11		-3.08868	0.275817	-3.3645	0.0970924	-60.2378	7.17488	0.00570227
hsa-miR-3184-3p	-2.84698	0.530086	-3.37707	0.0962503	-2.14795	2.03441	0.162621		-2.84698	0.530086	-3.37707	0.0962503	-2.14795	2.03441	0.162621
hsa-miR-513a-3p	-3.12386	0.258741	-3.3826	0.095882	-2.63262	2.00051	0.11903		-3.12386	0.258741	-3.3826	0.095882	-2.63262	2.00051	0.11903
hsa-miR-449b-5p	-2.2298	1.18524	-3.41504	0.0937499	-1.58196	2.03921	0.252128		-2.2298	1.18524	-3.41504	0.0937499	-1.58196	2.03921	0.252128
hsa-miR-1299	-2.68384	0.756946	-3.44079	0.0920916	-18.1174	3.47567	0.000145072		-2.68384	0.756946	-3.44079	0.0920916	-18.1174	3.47567	0.000145072
hsa-miR-4674	-3.09668	-3.09225	-0.00442398	0.996938	-0.00128151	2.00023	0.999094		-3.09668	0.34613	-3.44281	0.0919627	-6.46678	1.0048	0.0968826
hsa-miR-502-5p	-2.92241	0.537136	-3.45955	0.0909018	-2.27484	2.009	0.150168		-2.92241	0.537136	-3.45955	0.0909018	-2.27484	2.009	0.150168
hsa-miR-3197	-3.11697	-3.09225	-0.024719	0.983012	-0.00716059	2.00008	0.994937		-3.11697	0.34613	-3.4631	0.0906781	-6.51003	1.00163	0.096764
hsa-miR-204-3p	-3.12335	-3.09225	-0.0310989	0.978675	-0.00900871	2.00007	0.99363		-3.12335	0.34613	-3.46948	0.090278	-6.52225	1.00149	0.0966077
hsa-miR-501-5p	-2.63726	0.844417	-3.48167	0.0895182	-8.61111	2.29736	0.00851931		-2.63726	0.844417	-3.48167	0.0895182	-8.61111	2.29736	0.00851931
hsa-miR-4666b	-3.06971	0.443872	-3.51358	0.0875602	-4.35387	2.00857	0.0485408		-3.06971	0.443872	-3.51358	0.0875602	-4.35387	2.00857	0.0485408
hsa-miR-563	-3.07196	0.443872	-3.51583	0.0874238	-4.35642	2.00901	0.0484686		-3.07196	0.443872	-3.51583	0.0874238	-4.35642	2.00901	0.0484686
hsa-miR-4308	-3.07527	0.443872	-3.51915	0.0872231	-4.36015	2.00971	0.0483609		-3.07527	0.443872	-3.51915	0.0872231	-4.36015	2.00971	0.0483609
hsa-miR-409-3p	0.492507	4.01471	-3.52221	0.0870383	-2.77346	2.18827	0.0988418		0.492507	4.01471	-3.52221	0.0870383	-2.77346	2.18827	0.0988418
hsa-miR-520f	-3.07904	0.443872	-3.52291	0.0869959	-4.36534	2.00873	0.0482962		-3.07904	0.443872	-3.52291	0.0869959	-4.36534	2.00873	0.0482962
hsa-miR-654-3p	0.477132	4.01471	-3.53758	0.0861156	-2.793	2.16507	0.0987592		0.477132	4.01471	-3.53758	0.0861156	-2.793	2.16507	0.0987592
hsa-miR-1307-3p	-1.90579	1.69553	-3.60132	0.0823936	-2.21438	2.03039	0.155311		-1.90579	1.69553	-3.60132	0.0823936	-2.21438	2.03039	0.155311
hsa-miR-340-3p	-0.904727	2.71101	-3.61574	0.0815744	-6.94966	2.86313	0.00709807		-0.904727	2.71101	-3.61574	0.0815744	-6.94966	2.86313	0.00709807
hsa-miR-147b	-3.12451	0.492424	-3.61694	0.0815066	-2.2784	2.00034	0.150344		-3.12451	0.492424	-3.61694	0.0815066	-2.2784	2.00034	0.150344
hsa-miR-758-3p	-2.70761	-2.70027	-0.00734506	0.994922	-0.00201251	2.00458	0.998577		-2.70761	0.934107	-3.64172	0.0801185	-6.59789	1.1079	0.0799202
hsa-miR-1244	-2.93422	0.727137	-3.66136	0.0790354	-4.79099	2.02978	0.0397395		-2.93422	0.727137	-3.66136	0.0790354	-4.79099	2.02978	0.0397395
hsa-miR-4646-3p	-2.46823	1.23353	-3.70176	0.0768529	-3.05085	2.10426	0.0870907		-2.46823	1.23353	-3.70176	0.0768529	-3.05085	2.10426	0.0870907
hsa-miR-4664-3p	-2.88253	-2.77085	-0.111681	0.925509	-0.0309159	2.00294	0.978141		-2.88253	0.82823	-3.71076	0.0763745	-7.15056	1.07525	0.0774622
hsa-miR-130a-3p	-2.54406	1.16843	-3.71249	0.0762833	-4.62852	2.10984	0.0393855		-2.54406	1.16843	-3.71249	0.0762833	-4.62852	2.10984	0.0393855
hsa-miR-4446-5p	-2.88622	-2.77085	-0.115365	0.923149	-0.0319298	2.00441	0.977422		-2.88622	0.82823	-3.71445	0.0761798	-7.09506	1.11369	0.0731059
hsa-miR-20b-3p	-3.12451	-2.92957	-0.194942	0.873608	-0.0550281	2.00007	0.961118		-3.12451	0.590151	-3.71467	0.0761683	-5.34032	1.00088	0.117689
hsa-miR-503-5p	0.441054	4.15879	-3.71773	0.0760066	-2.6228	2.11179	0.113328		0.441054	4.15879	-3.71773	0.0760066	-2.6228	2.11179	0.113328
hsa-miR-4522	-1.90687	1.82059	-3.72745	0.0754963	-10.461	3.73941	0.000664724		-1.90687	1.82059	-3.72745	0.0754963	-10.461	3.73941	0.000664724
hsa-miR-513c-5p	-0.518341	3.2161	-3.73444	0.0751312	-2.28986	2.07394	0.144666		-0.518341	3.2161	-3.73444	0.0751312	-2.28986	2.07394	0.144666
hsa-miR-634	-2.80722	-2.70027	-0.106947	0.928551	-0.0293052	2.00394	0.979278		-2.80722	0.934107	-3.74132	0.0747738	-6.80195	1.09261	0.0793186
hsa-miR-182-3p	-2.21949	1.53533	-3.75481	0.0740778	-6.15027	2.30027	0.0179412		-2.21949	1.53533	-3.75481	0.0740778	-6.15027	2.30027	0.0179412
hsa-miR-483-3p	-1.21665	2.54869	-3.76534	0.0735395	-7.83684	4.13305	0.00124969		-1.21665	2.54869	-3.76534	0.0735395	-7.83684	4.13305	0.00124969
hsa-miR-936	-1.55462	2.23022	-3.78484	0.0725518	-9.15845	3.44085	0.00155499		-1.55462	2.23022	-3.78484	0.0725518	-9.15845	3.44085	0.00155499
hsa-miR-505-5p	-2.95539	0.844417	-3.79981	0.0718031	-9.63768	2.07732	0.00934959		-2.95539	0.844417	-3.79981	0.0718031	-9.63768	2.07732	0.00934959
hsa-miR-376a-5p	-2.95592	0.844417	-3.80033	0.0717771	-9.59297	2.11746	0.00885327		-2.95592	0.844417	-3.80033	0.0717771	-9.59297	2.11746	0.00885327
hsa-miR-92b-3p	-2.88499	-2.70027	-0.184725	0.879817	-0.0506239	2.00294	0.96422		-2.88499	0.934107	-3.8191	0.0708494	-6.98198	1.06864	0.0803544
hsa-miR-4650-5p	-2.99759	-2.77085	-0.226734	0.854567	-0.0627687	2.00248	0.955653		-2.99759	0.82823	-3.82582	0.0705203	-7.39318	1.06314	0.0763948
hsa-miR-561-5p	-2.99824	-2.77085	-0.227387	0.85418	-0.0629498	2.00246	0.955526		-2.99824	0.82823	-3.82647	0.0704884	-7.39503	1.0628	0.0764205
hsa-miR-1292-3p	-2.99906	-2.77085	-0.228202	0.853698	-0.0631756	2.00242	0.955366		-2.99906	0.82823	-3.82728	0.0704486	-7.39841	1.06176	0.0765254
hsa-miR-3684	-2.99921	-2.77085	-0.228358	0.853606	-0.0632187	2.00244	0.955336		-2.99921	0.82823	-3.82744	0.070441	-7.39809	1.06212	0.0764802
hsa-miR-548aq-5p	-2.99933	-2.77085	-0.228476	0.853536	-0.0632514	2.00242	0.955313		-2.99933	0.82823	-3.82756	0.0704352	-7.39897	1.06174	0.0765218
hsa-miR-6499-3p	-3.00182	-2.77085	-0.230964	0.852065	-0.0639411	2.00233	0.954827		-3.00182	0.82823	-3.83005	0.0703138	-7.40814	1.05925	0.0767634
hsa-miR-95	0.328623	4.15879	-3.83016	0.0703082	-2.69656	2.12925	0.107058		0.328623	4.15879	-3.83016	0.0703082	-2.69656	2.12925	0.107058
hsa-miR-4726-3p	-3.00228	-2.77085	-0.231431	0.85179	-0.0640706	2.0023	0.954736		-3.00228	0.82823	-3.83051	0.0702911	-7.41043	1.05846	0.076847
hsa-miR-409-5p	-2.98687	0.844417	-3.83129	0.0702533	-9.7036	2.08926	0.00904463		-2.98687	0.844417	-3.83129	0.0702533	-9.7036	2.08926	0.00904463
hsa-miR-331-5p	-3.00104	0.844417	-3.84546	0.0695666	-9.77662	2.05771	0.00937358		-3.00104	0.844417	-3.84546	0.0695666	-9.77662	2.05771	0.00937358
hsa-miR-1236-3p	-2.63703	1.23353	-3.87056	0.0683669	-3.20303	2.07015	0.081446		-2.63703	1.23353	-3.87056	0.0683669	-3.20303	2.07015	0.081446
hsa-miR-615-3p	-1.58353	2.30113	-3.88466	0.0677017	-4.36995	2.22182	0.0400446		-1.58353	2.30113	-3.88466	0.0677017	-4.36995	2.22182	0.0400446
hsa-miR-520d-3p	-3.00378	-2.73556	-0.268221	0.830343	-0.0738828	2.00222	0.947822		-3.00378	0.881169	-3.88495	0.0676883	-7.32011	1.05389	0.0784715
hsa-miR-93-3p	-2.965	-2.70027	-0.264736	0.832351	-0.0725567	2.0023	0.948755		-2.965	0.934107	-3.89911	0.0670271	-7.15374	1.0535	0.0804258
hsa-miR-2909	-3.12451	0.777501	-3.90201	0.0668924	-7.92045	2.00352	0.0154903		-3.12451	0.777501	-3.90201	0.0668924	-7.92045	2.00352	0.0154903
hsa-miR-487a	-3.05857	0.844417	-3.90299	0.0668473	-9.95161	2.03405	0.00940196		-3.05857	0.844417	-3.90299	0.0668473	-9.95161	2.03405	0.00940196
hsa-miR-34c-3p	-3.08663	0.844417	-3.93105	0.0655597	-10.0497	2.01262	0.00955332		-3.08663	0.844417	-3.93105	0.0655597	-10.0497	2.01262	0.00955332
hsa-miR-4329	-3.0032	-2.70027	-0.302935	0.810601	-0.0830267	2.00225	0.941385		-3.0032	0.934107	-3.93731	0.0652757	-7.22574	1.05238	0.0797503
hsa-miR-1185-5p	-3.09427	0.844417	-3.93869	0.0652133	-10.0641	2.01675	0.00946089		-3.09427	0.844417	-3.93869	0.0652133	-10.0641	2.01675	0.00946089
hsa-miR-3134	-3.12451	0.814615	-3.93913	0.0651935	-2.55853	2.00036	0.124778		-3.12451	0.814615	-3.93913	0.0651935	-2.55853	2.00036	0.124778
hsa-miR-421	-1.48473	2.45582	-3.94054	0.0651296	-2.42167	2.05096	0.133357		-1.48473	2.45582	-3.94054	0.0651296	-2.42167	2.05096	0.133357
hsa-miR-548d-3p	-3.00804	-2.70027	-0.307773	0.807888	-0.0843547	2.00205	0.940451		-3.00804	0.934107	-3.94215	0.0650571	-7.24278	1.04764	0.0802242
hsa-miR-1264	-3.0089	-2.70027	-0.308635	0.807405	-0.0845911	2.00204	0.940285		-3.0089	0.934107	-3.94301	0.0650183	-7.24466	1.04747	0.0802266
hsa-miR-4722-3p	-3.00917	-2.70027	-0.308903	0.807255	-0.0846647	2.00202	0.940233		-3.00917	0.934107	-3.94328	0.0650062	-7.24607	1.04694	0.080286
hsa-miR-4258	-3.00925	-2.70027	-0.308981	0.807212	-0.084686	2.00203	0.940218		-3.00925	0.934107	-3.94336	0.0650027	-7.24595	1.04709	0.080266
hsa-miR-4666a-5p	-3.0096	-2.70027	-0.30933	0.807016	-0.0847815	2.00204	0.940151		-3.0096	0.934107	-3.94371	0.064987	-7.24588	1.04751	0.0802082
hsa-miR-609	-3.01008	-2.70027	-0.309813	0.806746	-0.0849144	2.002	0.940058		-3.01008	0.934107	-3.94419	0.0649652	-7.24851	1.0465	0.0803214
hsa-miR-656	-3.01122	-2.70027	-0.310956	0.806108	-0.0852278	2.00197	0.939837		-3.01122	0.934107	-3.94533	0.0649138	-7.25173	1.04585	0.0803764
hsa-miR-548aa	-3.01139	-2.70027	-0.311121	0.806015	-0.085273	2.00199	0.939805		-3.01139	0.934107	-3.9455	0.0649063	-7.25144	1.0462	0.0803306
hsa-miR-125b-2-3p	0.212714	4.15879	-3.94607	0.0648805	-2.77511	2.1386	0.101276		0.212714	4.15879	-3.94607	0.0648805	-2.77511	2.1386	0.101276
hsa-miR-4709-5p	-3.01219	-2.70027	-0.311919	0.805569	-0.0854924	2.00193	0.939651		-3.01219	0.934107	-3.9463	0.0648704	-7.25539	1.04476	0.0804896
hsa-miR-3925-3p	-3.01289	-2.70027	-0.312622	0.805177	-0.0856853	2.0019	0.939516		-3.01289	0.934107	-3.947	0.0648388	-7.25759	1.04424	0.0805389
hsa-miR-520g	-3.01304	-2.70027	-0.312775	0.805092	-0.0857275	2.00188	0.939486		-3.01304	0.934107	-3.94715	0.064832	-7.25882	1.0437	0.0806029
hsa-miR-526b-3p	-3.01368	-2.70027	-0.313415	0.804735	-0.0859028	2.00187	0.939363		-3.01368	0.934107	-3.94779	0.0648032	-7.26032	1.04351	0.0806125
hsa-miR-4279	-3.01372	-2.70027	-0.313451	0.804714	-0.085913	2.00186	0.939356		-3.01372	0.934107	-3.94783	0.0648016	-7.26074	1.04331	0.0806366
hsa-miR-1276	-3.12451	-2.74243	-0.38208	0.767331	-0.10538	2.00006	0.925691		-3.12451	0.870858	-3.99537	0.0627008	-7.69486	1.00159	0.0820298
hsa-miR-1234-3p	3.59528	7.60613	-4.01085	0.0620318	-2.63884	2.02126	0.117315		3.59528	7.60613	-4.01085	0.0620318	-2.63884	2.02126	0.117315
hsa-let-7b-3p	-1.69975	2.31715	-4.0169	0.0617721	-4.45802	2.33406	0.0349592		-1.69975	2.31715	-4.0169	0.0617721	-4.45802	2.33406	0.0349592
hsa-miR-4323	-1.18283	2.83493	-4.01776	0.0617352	-5.44584	2.36828	0.0218606		-1.18283	2.83493	-4.01776	0.0617352	-5.44584	2.36828	0.0218606
hsa-miR-1251	-3.12451	0.919705	-4.04422	0.0606134	-3.57262	2.00067	0.0701637		-3.12451	0.919705	-4.04422	0.0606134	-3.57262	2.00067	0.0701637
hsa-miR-582-5p	-1.56799	2.49613	-4.06411	0.0597833	-4.44149	2.27922	0.0368924		-1.56799	2.49613	-4.06411	0.0597833	-4.44149	2.27922	0.0368924
hsa-miR-450a-5p	0.0866227	4.15879	-4.07216	0.0594507	-2.85633	2.161	0.0950424		0.0866227	4.15879	-4.07216	0.0594507	-2.85633	2.161	0.0950424
hsa-miR-654-5p	-2.88796	1.19128	-4.07923	0.05916	-4.77919	2.01646	0.0404465		-2.88796	1.19128	-4.07923	0.05916	-4.77919	2.01646	0.0404465
hsa-miR-1469	-2.01122	2.08007	-4.09129	0.0586676	-2.65519	2.03541	0.115272		-2.01122	2.08007	-4.09129	0.0586676	-2.65519	2.03541	0.115272
hsa-miR-148a-5p	-2.77371	1.35797	-4.13168	0.057048	-2.69801	2.0154	0.113377		-2.77371	1.35797	-4.13168	0.057048	-2.69801	2.0154	0.113377
hsa-miR-5003-3p	-2.9423	1.19128	-4.13357	0.0569732	-4.84328	2.01575	0.0394661		-2.9423	1.19128	-4.13357	0.0569732	-4.84328	2.01575	0.0394661
hsa-miR-328	-1.5917	2.54869	-4.14039	0.0567045	-8.56299	4.23806	0.000786968		-1.5917	2.54869	-4.14039	0.0567045	-8.56299	4.23806	0.000786968
hsa-miR-877-3p	-1.59911	2.54869	-4.1478	0.0564142	-9.03223	3.45434	0.00160142		-1.59911	2.54869	-4.1478	0.0564142	-9.03223	3.45434	0.00160142
hsa-miR-4446-3p	-2.30287	1.84692	-4.14979	0.0563363	-6.63519	2.33078	0.0146359		-2.30287	1.84692	-4.14979	0.0563363	-6.63519	2.33078	0.0146359
hsa-miR-875-5p	-2.99506	1.15524	-4.1503	0.0563163	-3.67369	2.02162	0.0656812		-2.99506	1.15524	-4.1503	0.0563163	-3.67369	2.02162	0.0656812
hsa-miR-99a-3p	-2.81604	1.33945	-4.1555	0.056114	-4.76442	2.0255	0.0403289		-2.81604	1.33945	-4.1555	0.056114	-4.76442	2.0255	0.0403289
hsa-miR-1247-3p	-2.49228	1.67465	-4.16694	0.0556708	-19.3482	4.0486	3.83799e-05		-2.49228	1.67465	-4.16694	0.0556708	-19.3482	4.0486	3.83799e-05
hsa-miR-4728-3p	-2.55263	1.63974	-4.19237	0.0546979	-6.25717	2.23003	0.0187223		-2.55263	1.63974	-4.19237	0.0546979	-6.25717	2.23003	0.0187223
hsa-miR-619	-3.05835	1.15524	-4.21359	0.0538993	-3.73586	2.00833	0.064353		-3.05835	1.15524	-4.21359	0.0538993	-3.73586	2.00833	0.064353
hsa-miR-2116-3p	-2.89296	1.33589	-4.22885	0.053332	-2.67712	2.01535	0.114869		-2.89296	1.33589	-4.22885	0.053332	-2.67712	2.01535	0.114869
hsa-miR-1322	-3.12451	1.11379	-4.2383	0.0529838	-6.52137	2.00202	0.0226579		-3.12451	1.11379	-4.2383	0.0529838	-6.52137	2.00202	0.0226579
hsa-miR-6505-3p	-2.98951	1.25739	-4.2469	0.052669	-2.15685	2.00953	0.163131		-2.98951	1.25739	-4.2469	0.052669	-2.15685	2.00953	0.163131
hsa-miR-432-3p	-2.99136	1.25739	-4.24875	0.0526017	-2.15785	2.00931	0.163029		-2.99136	1.25739	-4.24875	0.0526017	-2.15785	2.00931	0.163029
hsa-miR-92a-3p	-1.61511	2.66446	-4.27957	0.0514899	-12.3677	13.3005	1.12912e-08		-1.61511	2.66446	-4.27957	0.0514899	-12.3677	13.3005	0.00112912
hsa-miR-548c-3p	-2.96496	1.33945	-4.30441	0.0506109	-4.9353	2.02527	0.0377209		-2.96496	1.33945	-4.30441	0.0506109	-4.9353	2.02527	0.0377209
hsa-miR-33a-5p	-1.37387	2.93503	-4.3089	0.0504535	-6.43457	2.44558	0.0137517		-1.37387	2.93503	-4.3089	0.0504535	-6.43457	2.44558	0.0137517
hsa-miR-184	-1.94459	2.37044	-4.31503	0.0502397	-14.2571	9.61622	8.70772e-08		-1.94459	2.37044	-4.31503	0.0502397	-14.2571	9.61622	8.70772e-06
hsa-miR-377-5p	-3.10471	1.22291	-4.32762	0.0498031	-6.27535	2.00306	0.0243741		-3.10471	1.22291	-4.32762	0.0498031	-6.27535	2.00306	0.0243741
hsa-miR-4763-5p	-2.72835	1.63974	-4.36809	0.0484254	-6.51089	2.24175	0.0169565		-2.72835	1.63974	-4.36809	0.0484254	-6.51089	2.24175	0.0169565
hsa-miR-3130-5p	-3.12451	1.25261	-4.37713	0.048123	-4.19045	2.00078	0.0524678		-3.12451	1.25261	-4.37713	0.048123	-4.19045	2.00078	0.0524678
hsa-miR-645	-3.08297	1.29861	-4.38158	0.0479748	-5.78223	2.00586	0.0284395		-3.08297	1.29861	-4.38158	0.0479748	-5.78223	2.00586	0.0284395
hsa-miR-662	-3.006	-2.39033	-0.615677	0.652623	-0.161848	2.0007	0.886293		-3.006	1.39902	-4.40502	0.0472015	-7.67284	1.01544	0.0801803
hsa-miR-374b-3p	-3.10699	1.29861	-4.40559	0.0471829	-5.81686	2.0018	0.028247		-3.10699	1.29861	-4.40559	0.0471829	-5.81686	2.0018	0.028247
hsa-miR-660-3p	-3.0698	1.33795	-4.40775	0.0471124	-5.33646	2.0105	0.0329932		-3.0698	1.33795	-4.40775	0.0471124	-5.33646	2.0105	0.0329932
hsa-miR-194-3p	-3.08325	1.33945	-4.4227	0.0466266	-5.08403	2.00448	0.0364103		-3.08325	1.33945	-4.4227	0.0466266	-5.08403	2.00448	0.0364103
hsa-miR-1306-3p	-1.21272	3.2161	-4.42882	0.0464293	-2.71871	2.06456	0.10908		-1.21272	3.2161	-4.42882	0.0464293	-2.71871	2.06456	0.10908
hsa-miR-4716-5p	-2.13604	2.29312	-4.42916	0.0464184	-4.78292	2.22082	0.0332856		-2.13604	2.29312	-4.42916	0.0464184	-4.78292	2.22082	0.0332856
hsa-miR-885-5p	-2.14492	2.29312	-4.43804	0.0461335	-4.76578	2.27102	0.0320359		-2.14492	2.29312	-4.43804	0.0461335	-4.76578	2.27102	0.0320359
hsa-miR-135a-5p	-2.71631	1.72271	-4.43902	0.0461021	-5.16535	2.11494	0.0315327		-2.71631	1.72271	-4.43902	0.0461021	-5.16535	2.11494	0.0315327
hsa-miR-3163	-3.05434	-2.39033	-0.664015	0.631119	-0.174566	2.00021	0.877491		-3.05434	1.39902	-4.45336	0.0456462	-7.77774	1.00467	0.0806978
hsa-miR-550b-2-5p	-3.05765	-2.39033	-0.667318	0.629676	-0.175434	2.00024	0.876892		-3.05765	1.39902	-4.45666	0.0455418	-7.78206	1.00542	0.0805408
hsa-miR-4748	-3.0702	-2.39033	-0.679872	0.624221	-0.178733	2.00028	0.874612		-3.0702	1.39902	-4.46922	0.0451472	-7.80247	1.0062	0.080214
hsa-miR-3190-3p	-3.07264	-2.39033	-0.682313	0.623165	-0.179377	2.00019	0.874168		-3.07264	1.39902	-4.47166	0.0450709	-7.81065	1.00418	0.080434
hsa-miR-4436b-3p	-3.07716	-2.39033	-0.686835	0.621215	-0.180565	2.00022	0.873348		-3.07716	1.39902	-4.47618	0.0449299	-7.81713	1.00491	0.0802575
hsa-miR-4251	-3.08452	-2.39033	-0.694192	0.618055	-0.182499	2.00025	0.872013		-3.08452	1.39902	-4.48354	0.0447013	-7.82895	1.00544	0.0800583
hsa-miR-449b-3p	-2.64727	-2.09544	-0.551831	0.682154	-0.139347	2.00742	0.9019		-2.64727	1.84136	-4.48862	0.0445441	-6.38352	1.12853	0.0801485
hsa-miR-3680-3p	-3.09152	-2.39033	-0.701198	0.615061	-0.184343	2.00012	0.870742		-3.09152	1.39902	-4.49054	0.0444848	-7.84671	1.00261	0.0803029
hsa-miR-4494	-3.09379	-2.39033	-0.70346	0.614097	-0.184937	2.00016	0.870333		-3.09379	1.39902	-4.49281	0.0444151	-7.84876	1.00358	0.0801357
hsa-miR-4785	-3.09434	-2.39033	-0.704011	0.613863	-0.185083	2.00013	0.870233		-3.09434	1.39902	-4.49336	0.0443981	-7.85119	1.00283	0.0802241
hsa-miR-1285-5p	-3.10132	-2.39033	-0.710989	0.610901	-0.186918	2.00009	0.868968		-3.10132	1.39902	-4.50034	0.0441839	-7.86484	1.00209	0.0801975
hsa-miR-4786-5p	-3.07169	1.43459	-4.50628	0.0440022	-5.81539	2.0205	0.0276593		-3.07169	1.43459	-4.50628	0.0440022	-5.81539	2.0205	0.0276593
hsa-miR-6081	-3.11004	-2.39033	-0.71971	0.607219	-0.189211	2.00008	0.867389		-3.11004	1.39902	-4.50906	0.0439176	-7.88089	1.00167	0.0800979
hsa-miR-4501	-3.07555	1.43459	-4.51014	0.0438847	-5.82229	2.01784	0.0276806		-3.07555	1.43459	-4.51014	0.0438847	-5.82229	2.01784	0.0276806
hsa-miR-146a-3p	-3.12451	1.41481	-4.53933	0.0430058	-2.39291	2.00024	0.139093		-3.12451	1.41481	-4.53933	0.0430058	-2.39291	2.00024	0.139093
hsa-miR-518e-5p	-3.12324	1.42021	-4.54345	0.0428829	-5.02443	2.00103	0.0373642		-3.12324	1.42021	-4.54345	0.0428829	-5.02443	2.00103	0.0373642
hsa-miR-4421	-3.12359	1.42021	-4.5438	0.0428725	-5.02482	2.00103	0.0373586		-3.12359	1.42021	-4.5438	0.0428725	-5.02482	2.00103	0.0373586
hsa-miR-6507-5p	-3.12386	1.42021	-4.54407	0.0428647	-5.02511	2.00104	0.0373545		-3.12386	1.42021	-4.54407	0.0428647	-5.02511	2.00104	0.0373545
hsa-miR-4303	-3.12386	1.42021	-4.54407	0.0428646	-5.02511	2.00104	0.0373545		-3.12386	1.42021	-4.54407	0.0428646	-5.02511	2.00104	0.0373545
hsa-miR-337-3p	-2.70402	-2.09544	-0.608582	0.655841	-0.15372	2.00524	0.891907		-2.70402	1.84136	-4.54537	0.0428259	-6.52079	1.0899	0.0833707
hsa-miR-296-3p	-3.12451	1.42185	-4.54636	0.0427966	-53.6628	2.12449	0.00022986		-3.12451	1.42185	-4.54636	0.0427966	-53.6628	2.12449	0.00022986
hsa-miR-138-1-3p	-3.12451	1.43028	-4.55479	0.0425472	-3.62986	2.00054	0.0681933		-3.12451	1.43028	-4.55479	0.0425472	-3.62986	2.00054	0.0681933
hsa-miR-525-5p	-3.12392	1.43459	-4.55851	0.0424378	-5.89676	2.00142	0.0275294		-3.12392	1.43459	-4.55851	0.0424378	-5.89676	2.00142	0.0275294
hsa-miR-1294	-3.12451	1.43763	-4.56215	0.0423308	-24.8064	2.02549	0.00151886		-3.12451	1.43763	-4.56215	0.0423308	-24.8064	2.02549	0.00151886
hsa-miR-330-5p	-3.10495	1.47532	-4.58027	0.0418024	-5.02313	2.00263	0.0373214		-3.10495	1.47532	-4.58027	0.0418024	-5.02313	2.00263	0.0373214
hsa-miR-539-5p	-2.97932	1.60165	-4.58096	0.0417823	-4.48145	2.01161	0.0458645		-2.97932	1.60165	-4.58096	0.0417823	-4.48145	2.01161	0.0458645
hsa-miR-518e-3p	-3.10849	1.47532	-4.58381	0.0417	-5.02736	2.00207	0.0372834		-3.10849	1.47532	-4.58381	0.0417	-5.02736	2.00207	0.0372834
hsa-miR-591	-3.11445	1.47532	-4.58977	0.0415281	-5.03433	2.00139	0.0372117		-3.11445	1.47532	-4.58977	0.0415281	-5.03433	2.00139	0.0372117
hsa-miR-5586-5p	-3.06157	1.53971	-4.60127	0.0411983	-4.18706	2.00753	0.0522409		-3.06157	1.53971	-4.60127	0.0411983	-4.18706	2.00753	0.0522409
hsa-miR-542-3p	-0.454183	4.15879	-4.61297	0.0408656	-3.24586	2.13401	0.0763495		-0.454183	4.15879	-4.61297	0.0408656	-3.24586	2.13401	0.0763495
hsa-miR-548y	-2.98379	1.64777	-4.63156	0.0403423	-2.11361	2.00837	0.168353		-2.98379	1.64777	-4.63156	0.0403423	-2.11361	2.00837	0.168353
hsa-miR-3617-3p	-2.79075	1.84285	-4.63359	0.0402855	-11.0647	2.71685	0.00244873		-2.79075	1.84285	-4.63359	0.0402855	-11.0647	2.71685	0.00244873
hsa-miR-4641	-2.98651	1.64777	-4.63429	0.0402662	-2.11494	2.00803	0.168212		-2.98651	1.64777	-4.63429	0.0402662	-2.11494	2.00803	0.168212
hsa-miR-485-5p	-3.12255	1.51436	-4.63691	0.0401932	-5.37807	2.00114	0.0328378		-3.12255	1.51436	-4.63691	0.0401932	-5.37807	2.00114	0.0328378
hsa-miR-624-5p	-3.12268	1.51436	-4.63703	0.0401896	-5.37821	2.00114	0.0328361		-3.12268	1.51436	-4.63703	0.0401896	-5.37821	2.00114	0.0328361
hsa-miR-92a-1-5p	-3.12269	1.51436	-4.63704	0.0401894	-5.37823	2.00114	0.032836		-3.12269	1.51436	-4.63704	0.0401894	-5.37823	2.00114	0.032836
hsa-miR-1265	-3.12451	1.52086	-4.64538	0.0399578	-32.3774	2.04214	0.000845876		-3.12451	1.52086	-4.64538	0.0399578	-32.3774	2.04214	0.000845876
hsa-miR-1267	-3.07617	1.57396	-4.65013	0.0398264	-4.52064	2.0096	0.0452062		-3.07617	1.57396	-4.65013	0.0398264	-4.52064	2.0096	0.0452062
hsa-miR-641	-3.0803	1.57396	-4.65426	0.0397126	-4.52546	2.00816	0.0451764		-3.0803	1.57396	-4.65426	0.0397126	-4.52546	2.00816	0.0451764
hsa-miR-873-5p	-3.08076	1.57396	-4.65472	0.0397	-4.526	2.00801	0.0451729		-3.08076	1.57396	-4.65472	0.0397	-4.526	2.00801	0.0451729
hsa-miR-335-3p	-2.81479	-2.09544	-0.719353	0.60737	-0.181708	2.00486	0.872525		-2.81479	1.84136	-4.65615	0.0396607	-6.68992	1.08326	0.082017
hsa-miR-593-3p	-3.11517	1.55431	-4.66947	0.039296	-4.59784	2.00108	0.0441465		-3.11517	1.55431	-4.66947	0.039296	-4.59784	2.00108	0.0441465
hsa-miR-637	-3.11629	1.55431	-4.6706	0.0392654	-4.59898	2.00101	0.0441287		-3.11629	1.55431	-4.6706	0.0392654	-4.59898	2.00101	0.0441287
hsa-miR-1293	-3.12451	1.56314	-4.68765	0.038804	-3.64301	2.00052	0.0677522		-3.12451	1.56314	-4.68765	0.038804	-3.64301	2.00052	0.0677522
hsa-miR-4290	-2.41353	2.29312	-4.70665	0.0382963	-5.08849	2.21054	0.0295609		-2.41353	2.29312	-4.70665	0.0382963	-5.08849	2.21054	0.0295609
hsa-miR-499a-5p	-3.00666	1.70381	-4.71048	0.0381949	-5.79572	2.02993	0.0275427		-3.00666	1.70381	-4.71048	0.0381949	-5.79572	2.02993	0.0275427
hsa-miR-1302	-3.12451	1.60718	-4.73169	0.0376373	-37.1411	2.05367	0.000617965		-3.12451	1.60718	-4.73169	0.0376373	-37.1411	2.05367	0.000617965
hsa-miR-4312	-2.90387	-2.09544	-0.808434	0.571001	-0.204219	2.00448	0.85704		-2.90387	1.84136	-4.74523	0.0372859	-6.82834	1.07665	0.0811476
hsa-miR-613	-2.90644	-2.09544	-0.811005	0.569985	-0.204869	2.00446	0.856595		-2.90644	1.84136	-4.7478	0.0372195	-6.83247	1.07639	0.0811323
hsa-miR-937-3p	-2.93774	-2.09544	-0.842303	0.557753	-0.212776	2.00445	0.851181		-2.93774	1.84136	-4.77909	0.0364208	-6.87797	1.0761	0.0806035
hsa-miR-764	-2.93833	-2.09544	-0.842896	0.557523	-0.212926	2.00443	0.851078		-2.93833	1.84136	-4.77969	0.0364058	-6.87918	1.07588	0.00806188
hsa-miR-1296	-2.94386	-2.09544	-0.848424	0.555391	-0.214329	2.00418	0.850121		-2.94386	1.84136	-4.78522	0.0362666	-6.8941	1.07153	0.00810315
hsa-miR-4512	-2.95	-2.09544	-0.854569	0.55303	-0.215889	2.00388	0.849057		-2.95	1.84136	-4.79136	0.0361124	-6.91138	1.06632	0.0815421
hsa-miR-5681b	-2.95273	-2.09544	-0.857294	0.551987	-0.21658	2.00379	0.848586		-2.95273	1.84136	-4.79409	0.0360443	-6.91796	1.06469	0.00168861
hsa-miR-4740-3p	-2.95459	-2.09544	-0.859158	0.551274	-0.217054	2.00369	0.848263		-2.95459	1.84136	-4.79595	0.0359977	-6.92335	1.06303	0.0818544
hsa-miR-4252	-3.01179	1.8301	-4.84189	0.0348696	-4.17043	2.01164	0.052442		-3.01179	1.8301	-4.84189	0.0348696	-4.17043	2.01164	0.052442
hsa-miR-3654	-1.6947	3.17022	-4.86492	0.0343174	-6.80654	2.36724	0.0132297		-1.6947	3.17022	-4.86492	0.0343174	-6.80654	2.36724	0.0132297
hsa-miR-598	-2.33175	2.54845	-4.88019	0.0339559	-3.29732	2.05401	0.0781031		-2.33175	2.54845	-4.88019	0.0339559	-3.29732	2.05401	0.0781031
hsa-miR-520b	-3.05143	1.8301	-4.88153	0.0339245	-4.20649	2.00797	0.0517754		-3.05143	1.8301	-4.88153	0.0339245	-4.20649	2.00797	0.0517754
hsa-miR-198	-1.82865	3.06154	-4.89018	0.0337216	-30.0935	124.217	6.7525e-59		-1.82865	3.06154	-4.89018	0.0337216	-30.0935	124.217	6.7525e-05
hsa-miR-4760-3p	-3.07191	1.8301	-4.902	0.0334464	-4.22369	2.00882	0.0513472		-3.07191	1.8301	-4.902	0.0334464	-4.22369	2.00882	0.0513472
hsa-miR-642a-5p	-3.07841	1.82404	-4.90245	0.033436	-5.15004	2.00542	0.0354953		-3.07841	1.82404	-4.90245	0.033436	-5.15004	2.00542	0.0354953
hsa-miR-4524b-5p	-3.07298	1.8301	-4.90307	0.0334216	-4.22478	2.00849	0.0513373		-3.07298	1.8301	-4.90307	0.0334216	-4.22478	2.00849	0.00213373
hsa-miR-4330	-3.07488	1.8301	-4.90498	0.0333776	-4.22672	2.00792	0.0513191		-3.07488	1.8301	-4.90498	0.0333776	-4.22672	2.00792	0.00213191
hsa-miR-4756-5p	-3.07565	1.8301	-4.90575	0.0333597	-4.22751	2.00769	0.0513115		-3.07565	1.8301	-4.90575	0.0333597	-4.22751	2.00769	0.00121155
hsa-miR-629-5p	-2.23183	2.68218	-4.91401	0.0331693	-4.09809	2.06099	0.0519769		-2.23183	2.68218	-4.91401	0.0331693	-4.09809	2.06099	0.000197688
hsa-miR-451b	-2.94979	1.96726	-4.91705	0.0330994	-5.69781	2.05897	0.0275565		-2.94979	1.96726	-4.91705	0.0330994	-5.69781	2.05897	0.000275565
hsa-miR-338-5p	-1.78991	3.2161	-5.00601	0.0311201	-3.08553	2.03131	0.0891902		-1.78991	3.2161	-5.00601	0.0311201	-3.08553	2.03131	0.000190242
